# Supplementary material for: Optimising a method for aragonite precipitation in simulated biogenic calcification media
Source: PLoS One. 2022 Dec 2;17(12):e0278627. doi: 10.1371/journal.pone.0278627 (PMC9718392; doi:10.1371/journal.pone.0278627)
Supplement: S1 Data — (XLSX) [file pone.0278627.s002.xlsx]

## Sheet: Details
Optimising a method for aragonite precipitation in simulated biogenic calcification media
Celeste Kellock1a*, Maria Cristina Castillo Alvarez1, Adrian Finch1, Kirsty Penkman2, Roland Kröger3, Matthieu Clog4 & Nicola Allison1
*Corresponding author, email: celeste.kellock@stir.ac.uk
PONE-D-22-18432
Supporting Data Document
S1 Table: Data supporting Figure 3
S2 Table: Data supporting Figure 4
S3 Table: Data supporting Figure 6
S4 Table: Data supporting Figure 7
S5 Table: Data supporting Figure 8a
S6 Table: Data supporting Figure 8b,c
S7 Table: A sample of Raman spectra

## Sheet: Figure 3. 
Table S1
Unseeded precipitations in artificial seawater
Ω = 19.2, T1		Ω = 19.2, T2		Ω = 6.9, T1		Ω = 6.9, T2
Time (s)	Volume of titrant	Time (s)	Volume of titrant	Time (s)	Volume of titrant	Time (s)	Volume of titrant
	dosed (mL)		dosed (mL)		dosed (mL)		dosed (mL)
0	0	0	0	0	0
29.9832	0	30.0035	0	59.9656	0.006	0	0
59.9673	0.0085	60.0125	0	119.932	0.006	60.0294	0
89.9504	0.0085	90.0215	0	179.898	0.006	120.037	0.0015
119.934	0.0085	120.031	0	239.865	0.006	180.055	0.0015
149.917	0.0085	150.046	0	299.831	0.006	240.072	0.0015
179.9	0.0085	180.049	0	359.798	0.006	300.09	0.0015
209.883	0.0085	210.061	0	419.764	0.006	360.108	0.0015
239.866	0.0085	240.067	0	479.739	0.006	420.126	0.0045
269.85	0.0085	270.076	0	539.697	0.006	480.144	0.0045
299.832	0.0085	300.085	0	599.663	0.006	540.161	0.0045
329.816	0.0095	330.094	0	659.629	0.006	600.183	0.0095
359.798	0.014	360.103	0	719.596	0.006	660.197	0.0095
389.782	0.014	390.112	0	779.562	0.007	720.214	0.0095
419.777	0.014	420.121	0	839.528	0.0085	780.232	0.0095
449.748	0.014	450.13	0	899.495	0.0085	840.251	0.0095
479.742	0.014	480.148	0	959.461	0.0095	900.268	0.0095
509.714	0.0175	510.148	0	1019.43	0.0095	960.286	0.011
539.697	0.0175	540.157	0	1079.39	0.0105	1020.3	0.011
569.681	0.0185	570.167	0.002	1139.36	0.0115	1080.32	0.012
599.664	0.02	600.176	0.0125	1199.33	0.012	1140.34	0.014
629.646	0.021	630.185	0.0125	1259.29	0.013	1200.36	0.014
659.63	0.0235	660.194	0.0125	1319.26	0.0135	1260.37	0.014
689.613	0.0235	690.203	0.0125	1379.22	0.0145	1320.39	0.0165
719.596	0.025	720.211	0.0125	1439.19	0.0145	1380.41	0.0165
749.579	0.0265	750.221	0.0125	1499.16	0.016	1440.43	0.0165
779.562	0.028	780.229	0.0125	1559.12	0.016	1500.45	0.019
809.545	0.0295	810.239	0.0125	1619.09	0.016	1560.46	0.019
839.528	0.0295	840.248	0.0125	1679.06	0.017	1620.48	0.019
869.511	0.031	870.257	0.0125	1739.02	0.0175	1680.5	0.019
899.495	0.0325	900.266	0.0125	1798.99	0.018	1740.52	0.023
929.478	0.0365	930.275	0.0125	1858.95	0.019	1800.54	0.023
959.461	0.0365	960.284	0.0125	1918.92	0.019	1860.55	0.023
989.444	0.0365	990.292	0.0125	1978.89	0.0195	1920.57	0.023
1019.43	0.039	1020.3	0.016	2038.85	0.0205	1980.59	0.023
1049.41	0.039	1050.32	0.016	2098.82	0.0205	2040.61	0.023
1079.39	0.041	1080.32	0.016	2158.79	0.0205	2100.62	0.025
1109.38	0.0455	1110.33	0.016	2218.75	0.0215	2160.64	0.025
1139.38	0.0455	1140.34	0.0185	2278.72	0.0215	2220.66	0.0265
1169.34	0.0455	1170.35	0.0185	2338.69	0.022	2280.68	0.0265
1199.33	0.0465	1200.36	0.0185	2398.65	0.0225	2340.7	0.0275
1229.31	0.0505	1230.36	0.0195	2458.62	0.023	2400.71	0.03
1259.29	0.0505	1260.37	0.0285	2518.58	0.0235	2460.73	0.03
1289.28	0.0505	1290.38	0.0285	2578.55	0.024	2520.75	0.03
1319.26	0.054	1320.39	0.0285	2638.52	0.025	2580.77	0.03
1349.24	0.054	1350.4	0.0285	2698.48	0.025	2640.79	0.035
1379.22	0.055	1380.41	0.0285	2758.45	0.025	2700.8	0.035
1409.21	0.0575	1410.42	0.0285	2818.41	0.0255	2760.82	0.035
1439.19	0.059	1440.44	0.0285	2878.38	0.026	2820.84	0.035
1469.17	0.0665	1470.44	0.0285	2938.35	0.026	2880.86	0.035
1499.16	0.0665	1500.45	0.0285	2998.31	0.0265	2940.87	0.035
1529.16	0.0665	1530.45	0.0285	3058.28	0.0275	3000.89	0.035
1559.13	0.0665	1560.46	0.0285	3118.24	0.0275	3060.91	0.035
1589.11	0.0665	1590.47	0.0305	3178.21	0.0275	3120.93	0.035
1619.09	0.07	1620.48	0.032	3238.18	0.0275	3180.95	0.0365
1649.07	0.07	1650.49	0.032	3298.14	0.0285	3240.96	0.0365
1679.05	0.073	1680.5	0.032	3358.11	0.029	3300.98	0.0375
1709.04	0.073	1710.52	0.036	3418.08	0.0295	3361	0.0375
1739.02	0.0775	1740.52	0.036	3478.04	0.03	3421.02	0.0395
1769	0.0775	1770.54	0.036	3538.01	0.0305	3481.04	0.0395
1798.99	0.0785	1800.53	0.036	3597.97	0.031	3541.05	0.0395
1828.97	0.0825	1830.54	0.036	3657.94	0.0315	3601.07	0.0415
1858.95	0.0825	1860.55	0.0375	3717.91	0.032	3661.09	0.0415
1888.94	0.0845	1890.56	0.0375	3777.87	0.033	3721.11	0.0415
1918.92	0.0875	1920.57	0.0405	3837.84	0.033	3781.12	0.0415
1948.9	0.0875	1950.58	0.0405	3897.8	0.033	3841.14	0.0435
1978.89	0.089	1980.59	0.0405	3957.77	0.034	3901.16	0.0435
2008.87	0.092	2010.6	0.0405	4017.74	0.034	3961.18	0.0435
2038.85	0.0945	2040.61	0.0435	4077.7	0.035	4021.2	0.0435
2068.84	0.096	2070.61	0.0435	4137.67	0.0355	4081.21	0.045
2098.82	0.0975	2100.62	0.0435	4197.64	0.036	4141.23	0.045
2128.8	0.099	2130.63	0.0435	4257.6	0.0365	4201.25	0.045
2158.79	0.1085	2160.64	0.0435	4317.57	0.037	4261.27	0.046
2188.77	0.1085	2190.65	0.0465	4377.53	0.037	4321.28	0.0465
2218.75	0.1085	2220.66	0.0465	4437.52	0.038	4381.3	0.047
2248.73	0.1085	2250.67	0.0465	4497.47	0.038	4441.32	0.05
2278.72	0.1105	2280.68	0.0465	4557.43	0.038	4501.34	0.05
2308.7	0.1135	2310.69	0.0495	4617.4	0.039	4561.36	0.05
2338.68	0.115	2340.7	0.0495	4677.37	0.039	4621.37	0.05
2368.67	0.1165	2370.71	0.0495	4737.33	0.04	4681.39	0.05
2398.65	0.1195	2400.71	0.0495	4797.3	0.04	4741.41	0.05
2428.63	0.122	2430.72	0.0525	4857.26	0.0405	4801.43	0.05
2458.62	0.1265	2460.73	0.0525	4917.23	0.041	4861.45	0.05
2488.6	0.1265	2490.74	0.0525	4977.2	0.0415	4921.46	0.05
2518.58	0.1295	2520.75	0.0525	5037.16	0.0425	4981.48	0.051
2548.56	0.1385	2550.76	0.0555	5097.13	0.0425	5041.5	0.053
2578.55	0.1385	2580.77	0.0555	5157.09	0.0425	5101.52	0.053
2608.54	0.1385	2610.78	0.0555	5217.06	0.0435	5161.54	0.053
2638.51	0.1405	2640.79	0.0555	5277.03	0.0435	5221.55	0.053
2668.5	0.1465	2670.79	0.0605	5336.99	0.044	5281.57	0.053
2698.48	0.1465	2700.8	0.0605	5396.96	0.045	5341.59	0.0555
2728.46	0.1475	2730.81	0.0605	5456.93	0.045	5401.61	0.0555
2758.45	0.1545	2760.82	0.0605	5516.89	0.045	5461.63	0.0555
2788.43	0.1545	2790.83	0.0605	5576.86	0.046	5521.64	0.0555
2818.41	0.1575	2820.84	0.0605	5636.82	0.046	5581.66	0.0555
2848.4	0.1595	2850.85	0.0605	5696.79	0.046	5641.68	0.0565
2878.38	0.164	2880.86	0.0605	5756.76	0.047	5701.7	0.059
2908.36	0.171	2910.87	0.062	5816.72	0.0475	5761.72	0.059
2938.34	0.171	2940.88	0.062	5876.69	0.048	5821.73	0.059
2968.33	0.171	2970.88	0.0635	5936.65	0.048	5881.75	0.059
2998.31	0.1745	3000.89	0.0635	5996.62	0.0485	5941.77	0.059
3028.29	0.179	3030.9	0.065	6056.59	0.0495	6001.79	0.059
3058.28	0.183	3060.91	0.065	6116.56	0.0495	6061.8	0.059
3088.26	0.183	3090.92	0.0665	6176.52	0.0495	6121.82	0.0615
3118.24	0.1885	3120.93	0.0665	6236.49	0.05	6181.84	0.0615
3148.23	0.194	3150.94	0.0665	6296.45	0.0505	6241.86	0.0615
3178.21	0.194	3180.95	0.071	6356.42	0.051	6301.88	0.0615
3208.19	0.202	3210.96	0.071	6416.38	0.0515	6361.89	0.0615
3238.17	0.202	3240.96	0.071	6476.35	0.052	6421.91	0.0615
3268.16	0.2055	3270.98	0.071	6536.32	0.0525	6481.93	0.0625
3298.14	0.209	3300.98	0.071	6596.28	0.0525	6541.95	0.064
3328.12	0.211	3330.99	0.0755	6656.25	0.053	6601.97	0.064
3358.11	0.2165	3361	0.0815	6716.21	0.0535	6661.98	0.064
3388.09	0.22	3391.01	0.0815	6776.19	0.054	6722	0.064
3418.07	0.222	3421.02	0.0815	6836.15	0.0545	6782.03	0.065
3448.06	0.2275	3451.03	0.0815	6896.11	0.055	6842.04	0.065
3478.04	0.2295	3481.04	0.0815	6956.08	0.0555	6902.06	0.065
3508.02	0.235	3511.04	0.0815	7016.04	0.0555	6962.07	0.0665
3538	0.237	3541.06	0.0815	7076.01	0.056	7022.09	0.0665
3567.99	0.244	3571.06	0.0815	7135.98	0.057	7082.11	0.0665
3597.98	0.244	3601.07	0.0815	7195.94	0.057	7142.13	0.0685
3627.95	0.253	3631.08	0.0815	7255.91	0.057	7202.15	0.0685
3657.94	0.253	3661.09	0.0815	7315.88	0.057	7262.17	0.0685
3687.92	0.257	3691.1	0.0815	7375.84	0.058	7322.18	0.0685
3717.91	0.2615	3721.11	0.0815	7435.81	0.058	7382.2	0.0685
3747.89	0.268	3751.12	0.0815	7495.77	0.0585	7442.22	0.0695
3777.87	0.268	3781.12	0.0815	7555.74	0.059	7502.23	0.0695
3807.85	0.2715	3811.13	0.0815	7615.71	0.059	7562.25	0.07
3837.83	0.2765	3841.14	0.0815	7675.67	0.06	7622.28	0.0705
3867.82	0.28	3871.15	0.0815	7735.64	0.06	7682.29	0.0705
3897.8	0.288	3901.16	0.0815	7795.6	0.06	7742.31	0.0735
3927.78	0.288	3931.17	0.0845	7855.57	0.061	7802.33	0.0735
3957.77	0.2965	3961.18	0.0845	7915.54	0.061	7862.34	0.0735
3987.75	0.2965	3991.19	0.0845	7975.5	0.061	7922.36	0.0735
4017.73	0.305	4021.2	0.0845	8035.47	0.062	7982.38	0.0735
4047.72	0.307	4051.21	0.0855	8095.44	0.062	8042.4	0.0735
4077.7	0.3125	4081.21	0.0855	8155.4	0.062	8102.41	0.0735
4107.68	0.3125	4111.22	0.087	8215.37	0.0625	8162.43	0.0735
4137.67	0.3205	4141.23	0.087	8275.33	0.063	8222.45	0.0735
4167.65	0.3235	4171.24	0.093	8335.3	0.0635	8282.47	0.0735
4197.63	0.329	4201.25	0.093	8395.27	0.0635	8342.49	0.0745
4227.61	0.3395	4231.26	0.093	8455.23	0.0645	8402.5	0.0745
4257.6	0.3395	4261.27	0.093	8515.2	0.0645	8462.53	0.075
4287.59	0.3445	4291.28	0.093	8575.17	0.0645	8522.54	0.0755
4317.56	0.349	4321.29	0.093	8635.13	0.0645	8582.56	0.0765
4347.55	0.3545	4351.29	0.093	8695.1	0.0655	8642.59	0.0765
4377.53	0.359	4381.3	0.093	8755.06	0.0655	8702.6	0.0765
4407.51	0.3645	4411.31	0.093	8815.03	0.066	8762.61	0.078
4437.5	0.3695	4441.33	0.093	8875	0.0665	8822.63	0.078
4467.48	0.3765	4471.34	0.093	8934.96	0.067	8882.65	0.078
4497.46	0.381	4501.34	0.093	8994.93	0.0675	8942.67	0.078
4527.44	0.3845	4531.35	0.095	9054.89	0.068	9002.69	0.078
4557.43	0.3915	4561.36	0.095	9114.86	0.068	9062.7	0.079
4587.41	0.4045	4591.37	0.0965	9174.83	0.0685	9122.72	0.079
4617.4	0.411	4621.37	0.0965	9234.79	0.069	9182.74	0.0795
4647.38	0.411	4651.39	0.098	9294.76	0.069	9242.76	0.0815
4677.36	0.417	4681.39	0.098	9354.73	0.07	9302.77	0.0815
4707.34	0.421	4711.4	0.0995	9414.69	0.07	9362.79	0.0815
4737.33	0.428	4741.42	0.0995	9474.66	0.07	9422.81	0.0815
4767.31	0.4325	4771.42	0.0995	9534.62	0.07	9482.83	0.0815
4797.29	0.4375	4801.43	0.1025	9594.59	0.0705	9542.85	0.0815
4827.27	0.4435	4831.44	0.1025	9654.56	0.071	9602.86	0.0825
4857.26	0.4505	4861.45	0.1025	9714.52	0.0715	9662.88	0.0825
4887.24	0.4535	4891.46	0.1025	9774.49	0.072	9722.9	0.0845
4917.23	0.4615	4921.46	0.1025	9834.45	0.072	9782.92	0.0845
4947.21	0.4685	4951.47	0.1035	9894.42	0.0725	9842.94	0.0845
4977.2	0.473	4981.48	0.106	9954.39	0.0735	9902.96	0.0845
5007.17	0.478	5011.49	0.106	10014.4	0.0735	9962.97	0.0845
5037.16	0.4835	5041.5	0.106	10074.3	0.0735	10023	0.0845
5067.14	0.4915	5071.51	0.106	10134.3	0.074	10083	0.0845
5097.13	0.496	5101.52	0.106	10194.3	0.074	10143	0.087
5127.11	0.503	5131.53	0.107	10254.2	0.075	10203	0.087
5157.09	0.5085	5161.54	0.113	10314.2	0.075	10263.1	0.087
5187.07	0.5145	5191.54	0.113	10374.1	0.0755	10323.1	0.087
5217.06	0.5255	5221.55	0.113	10434.1	0.0755	10383.1	0.087
5247.04	0.53	5251.56	0.113	10494.1	0.0765	10443.1	0.087
5277.02	0.5325	5281.57	0.113	10554	0.0765	10503.1	0.087
5307	0.5485	5311.58	0.113	10614	0.0765	10563.2	0.089
5336.99	0.5485	5341.59	0.113	10674	0.0765	10623.2	0.089
5366.97	0.555	5371.6	0.113	10733.9	0.0775	10683.2	0.089
5396.95	0.564	5401.62	0.113	10793.9	0.0775	10743.2	0.089
5426.94	0.5675	5431.62	0.113	10853.9	0.078	10803.2	0.089
5456.92	0.5765	5461.62	0.113	10913.8	0.0785	10863.2	0.0915
5486.9	0.582	5491.63	0.113	10973.8	0.0785	10923.3	0.0915
5516.88	0.588	5521.64	0.114	11033.8	0.0785	10983.3	0.0915
5546.87	0.5925	5551.65	0.115	11093.7	0.079	11043.3	0.0915
5576.85	0.5995	5581.66	0.1195	11153.7	0.0795	11103.3	0.0915
5606.83	0.608	5611.67	0.1195	11213.7	0.0795	11163.3	0.0915
5636.82	0.616	5641.68	0.1195	11273.6	0.08	11223.4	0.0915
5666.8	0.624	5671.69	0.1195	11333.6	0.0805	11283.4	0.0915
5696.78	0.629	5701.7	0.1195	11393.6	0.081	11343.4	0.0925
5726.77	0.6355	5731.71	0.1195	11453.5	0.081	11403.4	0.0925
5756.75	0.6435	5761.71	0.1195	11513.5	0.082	11463.4	0.093
5786.73	0.6505	5791.72	0.1195	11573.5	0.082	11523.4	0.0935
5816.72	0.6585	5821.73	0.1195	11633.4	0.082	11583.5	0.094
5846.7	0.668	5851.74	0.1205	11693.4	0.082	11643.5	0.0945
5876.68	0.6735	5881.76	0.123	11753.4	0.082	11703.5	0.095
5906.67	0.68	5911.76	0.123	11813.3	0.083	11763.5	0.095
5936.65	0.688	5941.77	0.123	11873.3	0.083	11823.5	0.0955
5966.63	0.6995	5971.78	0.123	11933.3	0.084	11883.5	0.096
5996.61	0.704	6001.79	0.123	11993.2	0.084	11943.6	0.0965
6026.6	0.713	6031.79	0.124	12053.2	0.084	12003.6	0.0965
6056.58	0.7215	6061.8	0.1255	12113.2	0.0845	12063.6	0.098
6086.56	0.728	6091.81	0.1255	12173.1	0.085	12123.6	0.098
6116.55	0.736	6121.82	0.1255	12233.1	0.085	12183.6	0.098
6146.53	0.745	6151.83	0.127	12293.1	0.0855	12243.7	0.098
6176.51	0.753	6181.84	0.127	12353	0.0865	12303.7	0.098
6206.49	0.7585	6211.85	0.13	12413	0.0865	12363.7	0.098
6236.48	0.7665	6241.86	0.13	12473	0.0865	12423.7	0.099
6266.46	0.7745	6271.87	0.13	12532.9	0.0865	12483.7	0.099
6296.44	0.784	6301.88	0.13	12592.9	0.087	12543.7	0.099
6326.43	0.791	6331.88	0.13	12652.9	0.088	12603.8	0.102
6356.41	0.7995	6361.89	0.13	12712.8	0.088	12663.8	0.102
6386.39	0.812	6391.9	0.131	12772.8	0.088	12723.8	0.102
6416.38	0.8175	6421.91	0.135	12832.8	0.088	12783.8	0.102
6446.36	0.8305	6451.92	0.135	12892.7	0.089	12843.8	0.102
6476.34	0.836	6481.93	0.135	12952.7	0.089	12903.9	0.102
6506.32	0.845	6511.94	0.135	13012.7	0.089	12963.9	0.102
6536.31	0.8505	6541.95	0.135	13072.6	0.09	13023.9	0.102
6566.29	0.8615	6571.96	0.135	13132.6	0.09	13083.9	0.102
6596.27	0.8675	6601.96	0.135	13192.6	0.09	13143.9	0.102
6626.26	0.877	6631.97	0.135	13252.5	0.0905	13203.9	0.102
6656.24	0.8845	6661.98	0.135	13312.5	0.091	13264	0.102
6686.22	0.894	6691.99	0.136	13372.5	0.091	13324	0.1075
6716.2	0.903	6722	0.1375	13432.4	0.092	13384	0.1075
6746.19	0.9155	6752.01	0.1375	13492.4	0.092	13444	0.1075
6776.17	0.923	6782.02	0.1375	13552.4	0.092	13504	0.1075
6806.15	0.931	6812.03	0.139	13612.3	0.092	13564.1	0.1075
6836.14	0.943	6842.04	0.139	13672.3	0.0925	13624.1	0.1075
6866.12	0.9515	6872.05	0.1435	13732.3	0.0925	13684.1	0.1075
6896.1	0.9625	6902.05	0.1435	13792.2	0.093	13744.1	0.1075
6926.09	0.9705	6932.06	0.1435	13852.2	0.0935	13804.1	0.1075
6956.07	0.981	6962.07	0.1435	13912.2	0.0935	13864.1	0.1075
6986.05	0.9885	6992.09	0.1435	13972.1	0.0945	13924.2	0.1075
7016.04	0.9985	7022.09	0.1435	14032.1	0.0945	13984.2	0.1075
7046.02	1.005	7052.1	0.1435	14092	0.0945	14044.2	0.1075
7076	1.0185	7082.11	0.1435	14152	0.0945	14104.2	0.1075
7105.98	1.0295	7112.13	0.1435	14212	0.0955	14164.2	0.1075
7135.97	1.0365	7142.13	0.1435	14271.9	0.0955	14224.2	0.1075
7165.95	1.0455	7172.14	0.1435	14331.9	0.0955	14284.3	0.1075
7195.93	1.0595	7202.14	0.1455	14391.9	0.096	14344.3	0.1075
7225.92	1.0705	7232.15	0.1455	14451.8	0.0965	14404.3	0.1075
7255.9	1.077	7262.16	0.1455	14511.8	0.0965	14464.3	0.1075
7285.88	1.0885	7292.17	0.147	14571.8	0.097	14524.3	0.1075
7315.87	1.098	7322.18	0.147	14631.7	0.098	14584.4	0.1085
7345.85	1.106	7352.19	0.1485	14691.7	0.098	14644.4	0.1085
7375.83	1.1195	7382.2	0.15	14751.7	0.098	14704.4	0.11
7405.81	1.1285	7412.21	0.15	14811.6	0.098	14764.4	0.11
7435.8	1.138	7442.22	0.15	14871.6	0.098	14824.4	0.11
7465.78	1.1495	7472.22	0.15	14931.6	0.099	14884.4	0.11
7495.76	1.1615	7502.23	0.15	14991.5	0.099	14944.5	0.11
7525.75	1.1725	7532.24	0.15	15051.5	0.099	15004.5	0.111
7555.73	1.1875	7562.25	0.152	15111.5	0.099	15064.5	0.111
7585.71	1.197	7592.26	0.152	15171.4	0.1	15124.5	0.1125
7615.69	1.207	7622.27	0.152	15231.4	0.1	15184.5	0.1125
7645.68	1.2185	7652.28	0.1535	15291.4	0.1	15244.6	0.1125
7675.66	1.2265	7682.29	0.1535	15351.3	0.101	15304.6	0.1125
7705.64	1.2415	7712.3	0.1535	15411.3	0.101	15364.6	0.1125
7735.63	1.25	7742.3	0.155	15471.3	0.101	15424.6	0.1135
7765.61	1.2615	7772.31	0.155	15531.2	0.1015	15484.6	0.1135
7795.59	1.2785	7802.32	0.155	15591.2	0.1025	15544.7	0.1145
7825.58	1.2895	7832.33	0.158	15651.2	0.1025	15604.7	0.1145
7855.56	1.2985	7862.34	0.158	15711.1	0.1025	15664.7	0.1145
7885.54	1.309	7892.35	0.158	15771.1	0.1025	15724.7	0.116
7915.52	1.3215	7922.36	0.158	15831.1	0.1025	15784.7	0.116
7945.51	1.334	7952.37	0.158	15891	0.1035	15844.7	0.116
7975.49	1.3435	7982.38	0.158	15951	0.1035	15904.8	0.116
8005.48	1.355	8012.39	0.176	16011	0.1045	15964.8	0.116
8035.46	1.368	8042.39	0.176	16070.9	0.1045	16024.8	0.117
8065.44	1.3835	8072.4	0.176	16130.9	0.1045	16084.8	0.117
8095.42	1.3945	8102.41	0.176	16190.9	0.105	16144.8	0.1205
8125.41	1.406	8132.42	0.176	16250.8	0.106	16204.8	0.1205
8155.39	1.418	8162.43	0.176	16310.8	0.106	16264.9	0.1205
8185.37	1.4315	8192.44	0.176	16370.8	0.106	16324.9	0.1205
8215.35	1.4455	8222.45	0.176	16430.7	0.106	16384.9	0.1205
8245.34	1.4555	8252.46	0.176	16490.7	0.1065	16444.9	0.1205
8275.32	1.4705	8282.47	0.176	16550.7	0.107	16504.9	0.1205
8305.3	1.485	8312.48	0.176	16610.6	0.1075	16564.9	0.1205
8335.29	1.496	8342.48	0.176	16670.6	0.1075	16625	0.1205
8365.27	1.5075	8372.49	0.176	16730.6	0.108	16685	0.1205
8395.26	1.521	8402.5	0.176	16790.5	0.108	16745	0.1205
8425.23	1.5375	8432.51	0.176	16850.5	0.109	16805	0.1205
8455.22	1.551	8462.53	0.176	16910.5	0.109	16865	0.1205
8485.2	1.561	8492.53	0.176	16970.4	0.109	16925.1	0.1205
8515.18	1.576	8522.54	0.176	17030.4	0.11	16985.1	0.123
8545.17	1.5925	8552.55	0.176	17090.4	0.11	17045.1	0.123
8575.15	1.601	8582.56	0.176	17150.3	0.11	17105.1	0.123
8605.13	1.6185	8612.56	0.176	17210.3	0.1105	17165.1	0.123
8635.12	1.632	8642.58	0.176	17270.3	0.1105	17225.2	0.123
8665.1	1.6445	8672.58	0.176	17330.2	0.1115	17285.2	0.123
8695.08	1.662	8702.59	0.176	17390.2	0.1115	17345.2	0.123
8725.06	1.6745	8732.6	0.176	17450.2	0.1115	17405.2	0.123
8755.05	1.689	8762.61	0.176	17510.1	0.1115	17465.2	0.123
8785.03	1.701	8792.62	0.176	17570.1	0.1125	17525.2	0.124
8815.01	1.716	8822.63	0.176	17630.1	0.1125	17585.3	0.124
8845	1.729	8852.64	0.176	17690	0.1125	17645.3	0.125
8874.98	1.7465	8882.65	0.176	17750	0.113	17705.3	0.125
8904.96	1.7585	8912.65	0.176	17810	0.114	17765.3	0.1255
8934.95	1.7755	8942.66	0.176	17869.9	0.114	17825.3	0.127
8964.93	1.7835	8972.67	0.176	17929.9	0.114	17885.3	0.127
8994.91	1.7975	9002.68	0.176	17989.8	0.114	17945.4	0.127
9024.89	1.8135	9032.69	0.176	18049.8	0.115	18005.4	0.127
9054.88	1.8275	9062.7	0.176	18109.8	0.115	18065.4	0.127
9084.86	1.844	9092.71	0.176	18169.7	0.115	18125.4	0.127
9114.85	1.8575	9122.72	0.176	18229.7	0.1155	18185.4	0.127
9144.83	1.8685	9152.73	0.176	18289.7	0.116	18245.5	0.128
9174.81	1.89	9182.73	0.176	18349.6	0.1165	18305.5	0.128
9204.79	1.902	9212.74	0.176	18409.6	0.1165	18365.5	0.128
9234.78	1.9145	9242.75	0.176	18469.6	0.117	18425.5	0.129
9264.76	1.933	9272.76	0.176	18529.5	0.117	18485.5	0.129
9294.74	1.945	9302.77	0.176	18589.5	0.1175	18545.5	0.129
9324.72	1.96	9332.78	0.176	18649.5	0.118	18605.6	0.13
9354.71	1.9745	9362.79	0.176	18709.4	0.118	18665.6	0.13
9384.69	1.989	9392.8	0.176	18769.4	0.119	18725.6	0.13
9414.67	2.007	9422.81	0.176	18829.4	0.119	18785.6	0.1305
9444.66	2.0205	9452.82	0.1785	18889.3	0.119	18845.6	0.131
9474.64	2.038	9482.82	0.1785	18949.3	0.1195	18905.7	0.131
9504.62	2.053	9512.83	0.1785	19009.3	0.12	18965.7	0.133
9534.61	2.071	9542.84	0.18	19069.2	0.1205	19025.7	0.133
9564.59	2.083	9572.85	0.18	19129.2	0.1205	19085.7	0.133
9594.57	2.098	9602.86	0.18	19189.2	0.1205	19145.7	0.133
9624.55	2.119	9632.87	0.1845	19249.1	0.121	19205.7	0.133
9654.54	2.1305	9662.88	0.1845	19309.1	0.1215	19265.8	0.133
9684.52	2.1525	9692.89	0.1845	19369.1	0.1215	19325.8	0.133
9714.5	2.1655	9722.9	0.1845	19429	0.1225	19385.8	0.133
9744.49	2.18	9752.9	0.1845	19489	0.1225	19445.8	0.133
9774.47	2.1985	9782.91	0.1845	19549	0.1225	19505.8	0.134
9804.46	2.211	9812.92	0.1845	19608.9	0.1225	19565.9	0.134
9834.43	2.229	9842.93	0.1845	19668.9	0.123	19625.9	0.136
9864.42	2.2485	9872.94	0.1845	19728.9	0.1235	19685.9	0.136
9894.4	2.263	9902.95	0.1845	19788.8	0.124	19745.9	0.136
9924.38	2.2795	9932.96	0.1845	19848.8	0.1245	19805.9	0.136
9954.37	2.2985	9962.97	0.1845	19908.8	0.1245	19865.9	0.136
9984.35	2.3155	9992.98	0.186	19968.7	0.125	19926	0.136
10014.3	2.3335	10023	0.186	20028.7	0.1255	19986	0.136
10044.3	2.347	10053	0.1875	20088.7	0.1255	20046	0.136
10074.3	2.368	10083	0.1875	20148.6	0.126	20106	0.137
10104.3	2.386	10113	0.189	20208.6	0.126	20166	0.1375
10134.3	2.4025	10143	0.189	20268.6	0.1265	20226	0.138
10164.2	2.417	10173	0.189	20328.5	0.127	20286.1	0.138
10194.2	2.4365	10203	0.189	20388.5	0.127	20346.1	0.1385
10224.2	2.4525	10233	0.1935	20448.5	0.128	20406.1	0.1385
10254.2	2.471	10263.1	0.1935	20508.4	0.128	20466.1	0.139
10284.2	2.4885	10293.1	0.1935	20568.4	0.128	20526.1	0.1395
10314.2	2.511	10323.1	0.1935	20628.4	0.128	20586.2	0.1395
10344.1	2.526	10353.1	0.1935	20688.3	0.129	20646.2	0.14
10374.1	2.546	10383.1	0.1935	20748.3	0.129	20706.2	0.1405
10404.1	2.5675	10413.1	0.1935	20808.3	0.1295	20766.2	0.1405
10434.1	2.583	10443.1	0.1935	20868.2	0.13	20826.2	0.141
10464.1	2.6025	10473.1	0.1935	20928.2	0.13	20886.2	0.141
10494.1	2.619	10503.1	0.1935	20988.2	0.1305	20946.3	0.142
10524	2.6335	10533.1	0.1935	21048.1	0.1305	21006.3	0.142
10554	2.657	10563.1	0.1935	21108.1	0.131	21066.3	0.142
10584	2.674	10593.2	0.1955	21168.1	0.131	21126.3	0.1425
10614	2.6945	10623.2	0.1955	21228	0.1315	21186.3	0.1425
10644	2.717	10653.2	0.1955	21288	0.1325	21246.4	0.143
10674	2.731	10683.2	0.1985	21348	0.1325	21306.4	0.143
10703.9	2.7495	10713.2	0.1985	21407.9	0.1325	21366.4	0.1465
10733.9	2.773	10743.2	0.1985	21467.9	0.133	21426.4	0.1465
10763.9	2.789	10773.2	0.1985	21527.8	0.133	21486.4	0.1465
10793.9	2.8105	10803.2	0.1985	21587.8	0.1335	21546.4	0.1465
10823.9	2.831	10833.2	0.1985	21647.8	0.134	21606.5	0.1465
10853.9	2.8535	10863.2	0.1985	21707.7	0.135	21666.5	0.1465
10883.8	2.873	10893.2	0.1985	21767.7	0.135	21726.5	0.1465
10913.8	2.8915	10923.3	0.1985	21827.7	0.135	21786.5	0.1465
10943.8	2.9115	10953.3	0.2015	21887.6	0.135	21846.5	0.1465
10973.8	2.932	10983.3	0.2015	21947.6	0.1355	21906.6	0.1465
11003.8	2.95	11013.3	0.2015	22007.6	0.136	21966.6	0.1465
11033.8	2.969	11043.3	0.2015	22067.5	0.137	22026.6	0.1465
11063.7	2.9905	11073.3	0.2015	22127.5	0.137	22086.6	0.1465
11093.7	3.011	11103.3	0.2015	22187.5	0.137	22146.6	0.1465
11123.7	3.033	11133.3	0.2025	22247.4	0.137	22206.6	0.1465
11153.7	3.058	11163.3	0.2025	22307.4	0.1375	22266.7	0.1465
11183.7	3.0745	11193.3	0.2035	22367.4	0.138	22326.7	0.1465
11213.7	3.096	11223.3	0.2035	22427.3	0.139	22386.7	0.1465
11243.6	3.117	11253.4	0.2035	22487.3	0.139	22446.7	0.1465
11273.6	3.137	11283.4	0.205	22547.3	0.139	22506.7	0.1475
11303.6	3.157	11313.4	0.205	22607.2	0.1395	22566.8	0.148
11333.6	3.1785	11343.4	0.205	22667.2	0.14	22626.8	0.1495
11363.6	3.2035	11373.4	0.205	22727.2	0.14	22686.8	0.1495
11393.5	3.2215	11403.4	0.208	22787.1	0.1405	22746.8	0.1495
11423.5	3.246	11433.4	0.208	22847.1	0.1415	22806.8	0.1495
11453.5	3.2675	11463.4	0.208	22907.1	0.1415	22866.8	0.1495
11483.5	3.2925	11493.4	0.208	22967	0.1415	22926.9	0.1495
11513.5	3.307	11523.4	0.208	23027	0.1425	22986.9	0.1495
11543.5	3.3305	11553.4	0.208	23087	0.1425	23046.9	0.1505
11573.4	3.3555	11583.5	0.208	23146.9	0.1425	23106.9	0.1515
11603.4	3.3735	11613.5	0.208	23206.9	0.143	23166.9	0.1515
11633.4	3.399	11643.5	0.21	23266.9	0.143	23226.9	0.1515
11663.4	3.4165	11673.5	0.21	23326.8	0.1435	23287	0.152
11693.4	3.44	11703.5	0.21	23386.8	0.1445	23347	0.1525
11723.4	3.465	11733.5	0.21	23446.8	0.1445	23407	0.1525
11753.3	3.488	11763.5	0.21	23506.7	0.1445	23467	0.153
11783.3	3.5115	11793.5	0.211	23566.7	0.1455	23527	0.155
11813.3	3.536	11823.5	0.211	23626.7	0.1455	23587.1	0.155
11843.3	3.5575	11853.5	0.214	23686.6	0.1455	23647.1	0.155
11873.3	3.5795	11883.5	0.214	23746.6	0.1455	23707.1	0.155
11903.3	3.6085	11913.5	0.214	23806.6	0.146	23767.1	0.155
11933.2	3.626	11943.6	0.214	23866.5	0.147	23827.1	0.155
11963.2	3.6495	11973.6	0.214	23926.5	0.147	23887.2	0.155
11993.2	3.676	12003.6	0.214	23986.5	0.147	23947.2	0.155
12023.2	3.6935	12033.6	0.214	24046.4	0.148	24007.2	0.155
12053.2	3.722	12063.6	0.214	24106.4	0.148	24067.2	0.155
12083.2	3.74	12093.6	0.214	24166.4	0.148	24127.2	0.155
12113.1	3.768	12123.6	0.214	24226.3	0.1495	24187.2	0.155
12143.1	3.791	12153.6	0.219	24286.3	0.1495	24247.3	0.155
12173.1	3.8185	12183.6	0.219	24346.3	0.1495	24307.3	0.156
12203.1	3.8535	12213.6	0.219	24406.2	0.1495	24367.3	0.156
12233.1	3.866	12243.6	0.219	24466.2	0.1495	24427.3	0.156
12263.1	3.889	12273.7	0.219	24526.2	0.15	24487.3	0.158
12293	3.918	12303.7	0.219	24586.1	0.1505	24547.3	0.158
12323	3.939	12333.7	0.219	24646.1	0.151	24607.4	0.158
12353	3.9585	12363.7	0.219	24706.1	0.1515	24667.4	0.158
12383	3.988	12393.7	0.219	24766	0.1515	24727.4	0.158
12413	4.0135	12423.7	0.219	24826	0.152	24787.4	0.158
12443	4.0375	12453.7	0.219	24886	0.1525	24847.4	0.158
12472.9	4.064	12483.7	0.219	24945.9	0.1525	24907.5	0.159
12502.9	4.088	12513.7	0.219	25005.9	0.153	24967.5	0.159
12532.9	4.113	12543.7	0.219	25065.8	0.1535	25027.5	0.1605
12562.9	4.141	12573.7	0.22	25125.8	0.154	25087.5	0.1605
12592.9	4.171	12603.8	0.221	25185.8	0.154	25147.5	0.1605
12622.8	4.1955	12633.8	0.221	25245.7	0.1545	25207.5	0.1605
12652.8	4.219	12663.8	0.2225	25305.7	0.1555	25267.6	0.1605
12682.8	4.244	12693.8	0.2225	25365.7	0.1555	25327.6	0.1605
12712.8	4.2715	12723.8	0.2225	25425.6	0.1555	25387.6	0.1605
12742.8	4.2985	12753.8	0.2225	25485.6	0.1555	25447.6	0.1615
12772.8	4.3265	12783.8	0.2225	25545.6	0.157	25507.6	0.1615
12802.7	4.3485	12813.8	0.224	25605.5	0.157	25567.7	0.1615
12832.7	4.3815	12843.8	0.224	25665.5	0.157	25627.7	0.1625
12862.7	4.408	12873.8	0.224	25725.5	0.157	25687.7	0.1625
12892.7	4.4325	12903.8	0.2255	25785.4	0.158	25747.7	0.1625
12922.7	4.458	12933.9	0.2255	25845.4	0.158	25807.7	0.1625
12952.7	4.4865	12963.9	0.2255	25905.4	0.158	25867.7	0.164
12982.6	4.5135	12993.9	0.2255	25965.3	0.1585	25927.8	0.164
13012.6	4.545	13023.9	0.227	26025.3	0.1595	25987.8	0.164
13042.6	4.5685	13053.9	0.227	26085.3	0.1595	26047.8	0.164
13072.6	4.6005	13083.9	0.227	26145.2	0.1595	26107.8	0.164
13102.6	4.6275	13113.9	0.227	26205.2	0.1605	26167.8	0.164
13132.6	4.6525	13143.9	0.23	26265.2	0.1605	26227.8	0.164
13162.5	4.6825	13173.9	0.23	26325.1	0.1605	26287.9	0.1645
13192.5	4.71	13203.9	0.23	26385.1	0.161	26347.9	0.165
13222.5	4.737	13233.9	0.23	26445.1	0.1615	26407.9	0.165
13252.5	4.7685	13263.9	0.23	26505	0.162	26467.9	0.1665
13282.5	4.7935	13294	0.23	26565	0.1625	26527.9	0.1665
13312.5	4.8295	13324	0.23	26625	0.1625	26588	0.1665
13342.4	4.8625	13354	0.23	26684.9	0.1635	26648	0.1665
13372.4	4.8815	13384	0.2315	26744.9	0.1635	26708	0.1665
13402.4	4.9105	13414	0.2315	26804.9	0.1635	26768	0.1665
13432.4	4.934	13444	0.2315	26864.8	0.1645	26828	0.168
13462.4	4.974	13474	0.233	26924.8	0.1645	26888	0.168
13492.4	5	13504	0.233	26984.8	0.1645	26948.1	0.168
13492.9	5	13534	0.233	27044.7	0.165	27008.1	0.168
		13564	0.2345	27104.7	0.166	27068.1	0.168
		13594	0.2345	27164.7	0.166	27128.1	0.168
		13624.1	0.2345	27224.6	0.166	27188.1	0.1695
		13654.1	0.2345	27284.6	0.167	27248.2	0.1695
		13684.1	0.2375	27344.6	0.167	27308.2	0.1695
		13714.1	0.2375	27404.5	0.1675	27368.2	0.1695
		13744.1	0.2375	27464.5	0.1675	27428.2	0.1695
		13774.1	0.2375	27524.5	0.168	27488.2	0.1695
		13804.1	0.2375	27584.4	0.169	27548.2	0.172
		13834.1	0.2375	27644.4	0.169	27608.3	0.172
		13864.1	0.2375	27704.4	0.169	27668.3	0.172
		13894.1	0.2375	27764.3	0.1695	27728.3	0.172
		13924.1	0.2375	27824.3	0.17	27788.3	0.172
		13954.2	0.2375	27884.3	0.171	27848.3	0.172
		13984.2	0.2385	27944.2	0.171	27908.4	0.172
		14014.2	0.2385	28004.2	0.171	27968.4	0.172
		14044.2	0.2445	28064.2	0.171	28028.4	0.172
		14074.2	0.2445	28124.1	0.172	28088.4	0.172
		14104.2	0.2445	28184.1	0.172	28148.4	0.176
		14134.2	0.2445	28244.1	0.1735	28208.5	0.176
		14164.2	0.2445	28304	0.1735	28268.5	0.176
		14194.2	0.2445	28364	0.1735	28328.5	0.176
		14224.2	0.2445	28424	0.1735	28388.5	0.176
		14254.2	0.2445	28483.9	0.1735	28448.5	0.176
		14284.3	0.2445	28543.9	0.1745	28508.5	0.176
		14314.3	0.2445	28603.8	0.1745	28568.6	0.176
		14344.3	0.2445	28663.8	0.175	28628.6	0.176
		14374.3	0.2445	28723.8	0.176	28688.6	0.176
		14404.3	0.2445	28783.7	0.176	28748.6	0.176
		14434.3	0.2445	28843.7	0.176	28808.6	0.176
		14464.3	0.2445	28903.7	0.177	28868.6	0.176
		14494.3	0.2445	28963.6	0.177	28928.7	0.176
		14524.3	0.2445	29023.6	0.177	28988.7	0.176
		14554.3	0.2445	29083.6	0.178	29048.7	0.176
		14584.3	0.2445	29143.5	0.178	29108.7	0.176
		14614.3	0.2445	29203.5	0.1785	29168.7	0.176
		14644.4	0.247	29263.5	0.1795	29228.8	0.176
		14674.4	0.247	29323.4	0.1795	29288.8	0.177
		14704.4	0.247	29383.4	0.1795	29348.8	0.177
		14734.4	0.247	29443.4	0.1805	29408.8	0.177
		14764.4	0.247	29503.3	0.1805	29468.8	0.178
		14794.4	0.2515	29563.3	0.1805	29528.8	0.178
		14824.4	0.2515	29623.3	0.1815	29588.9	0.178
		14854.4	0.2515	29683.2	0.1815	29648.9	0.179
		14884.4	0.2515	29743.2	0.1825	29708.9	0.179
		14914.4	0.2515	29803.2	0.1825	29768.9	0.179
		14944.5	0.2515	29863.1	0.1825	29828.9	0.1795
		14974.5	0.2515	29923.1	0.1825	29889	0.1815
		15004.5	0.2515	29983.1	0.1835	29949	0.1815
		15034.5	0.2515	30043	0.1835	30009	0.1815
		15064.5	0.2515	30103	0.184	30069	0.1815
		15094.5	0.2515	30163	0.1845	30129	0.1815
		15124.5	0.2515	30222.9	0.185	30189	0.1815
		15154.5	0.2515	30282.9	0.1855	30249.1	0.1815
		15184.5	0.2515	30342.9	0.186	30309.1	0.1815
		15214.5	0.2555	30402.8	0.187	30369.1	0.1815
		15244.5	0.2555	30462.8	0.187	30429.1	0.1815
		15274.5	0.2555	30522.8	0.187	30489.1	0.184
		15304.6	0.2555	30582.7	0.187	30549.1	0.184
		15334.6	0.2555	30642.7	0.1875	30609.2	0.184
		15364.6	0.2555	30702.7	0.1885	30669.2	0.184
		15394.6	0.2555	30762.6	0.1885	30729.2	0.184
		15424.6	0.2555	30822.6	0.1895	30789.2	0.184
		15454.6	0.2565	30882.6	0.1895	30849.2	0.184
		15484.6	0.2575	30942.5	0.1895	30909.3	0.184
		15514.6	0.259	31002.5	0.19	30969.3	0.184
		15544.6	0.259	31062.5	0.1905	31029.3	0.185
		15574.6	0.259	31122.4	0.191	31089.3	0.185
		15604.6	0.259	31182.4	0.192	31149.3	0.185
		15634.7	0.263	31242.4	0.192	31209.3	0.1865
		15664.7	0.263	31302.3	0.192	31269.4	0.1865
		15694.7	0.263	31362.3	0.1925	31329.4	0.1865
		15724.7	0.263	31422.3	0.1935	31389.4	0.1865
		15754.7	0.263	31482.2	0.1935	31449.4	0.1865
		15784.7	0.263	31542.2	0.1935	31509.4	0.1865
		15814.7	0.263	31602.2	0.1945	31569.4	0.1865
		15844.7	0.263	31662.1	0.1945	31629.5	0.189
		15874.7	0.263	31722.1	0.1955	31689.5	0.189
		15904.7	0.263	31782.1	0.1955	31749.5	0.189
		15934.7	0.2645	31842	0.1955	31809.5	0.189
		15964.7	0.2645	31902	0.1965	31869.6	0.189
		15994.8	0.2645	31962	0.1965	31929.6	0.189
		16024.8	0.2675	32021.9	0.197	31989.6	0.189
		16054.8	0.2675	32081.9	0.1975	32049.6	0.189
		16084.8	0.2675	32141.8	0.198	32109.6	0.189
		16114.8	0.2675	32201.8	0.1985	32169.6	0.189
		16144.8	0.2675	32261.8	0.1985	32229.6	0.19
		16174.8	0.2675	32321.7	0.1995	32289.7	0.19
		16204.8	0.2675	32381.7	0.1995	32349.7	0.1905
		16234.8	0.2675	32441.7	0.2005	32409.7	0.1905
		16264.8	0.2675	32501.6	0.2005	32469.7	0.1925
		16294.8	0.2755	32561.6	0.2005	32529.7	0.1925
		16324.9	0.2755	32621.6	0.201	32589.8	0.1925
		16354.9	0.2755	32681.5	0.202	32649.8	0.1925
		16384.9	0.2755	32741.5	0.202	32709.8	0.1925
		16414.9	0.2755	32801.5	0.203	32769.8	0.1925
		16444.9	0.2755	32861.4	0.203	32829.8	0.1925
		16474.9	0.2755	32921.4	0.2035	32889.8	0.1925
		16504.9	0.2755	32981.4	0.204	32949.9	0.1925
		16534.9	0.2755	33041.3	0.2045	33009.9	0.1925
		16564.9	0.2755	33101.3	0.205	33069.9	0.1935
		16594.9	0.2755	33161.3	0.2055	33129.9	0.1945
		16624.9	0.2755	33221.2	0.206	33189.9	0.1945
		16655	0.2755	33281.2	0.2065	33250	0.1945
		16685	0.2755	33341.2	0.2075	33310	0.1945
		16715	0.2755	33401.1	0.2075	33370	0.198
		16745	0.2755	33461.1	0.2075	33430	0.198
		16775	0.2755	33521.1	0.208	33490	0.198
		16805	0.2755	33581	0.209	33550	0.198
		16835	0.2755	33641	0.2105	33610.1	0.198
		16865	0.2755	33701	0.2105	33670.1	0.198
		16895	0.2755	33760.9	0.2105	33730.1	0.198
		16925	0.2755	33820.9	0.2105	33790.1	0.198
		16955	0.2755	33880.9	0.2105	33850.1	0.198
		16985.1	0.2755	33940.8	0.2115	33910.2	0.198
		17015.1	0.2755	34000.8	0.2115	33970.2	0.198
		17045.1	0.2755	34060.8	0.2125	34030.2	0.198
		17075.1	0.2755	34120.7	0.2125	34090.2	0.198
		17105.1	0.2755	34180.7	0.213	34150.2	0.198
		17135.1	0.2755	34240.7	0.2145	34210.2	0.198
		17165.1	0.2755	34300.6	0.2145	34270.3	0.198
		17195.1	0.2755	34360.6	0.2145	34330.3	0.198
		17225.1	0.2755	34420.6	0.2145	34390.3	0.198
		17255.1	0.2755	34480.5	0.2155	34450.3	0.2005
		17285.1	0.2755	34540.5	0.216	34510.3	0.2005
		17315.2	0.2755	34600.5	0.216	34570.4	0.2005
		17345.2	0.2755	34660.4	0.217	34630.4	0.2005
		17375.2	0.2755	34720.4	0.2175	34690.4	0.2005
		17405.2	0.2755	34780.4	0.2185	34750.4	0.2005
		17435.2	0.2755	34840.3	0.2185	34810.4	0.2005
		17465.2	0.2755	34900.3	0.2195	34870.4	0.2005
		17495.2	0.2755	34960.3	0.2195	34930.5	0.2005
		17525.2	0.2755	35020.2	0.2195	34990.5	0.2005
		17555.2	0.2755	35080.2	0.2205	35050.5	0.2025
		17585.2	0.2755	35140.2	0.2205	35110.5	0.2025
		17615.2	0.2755	35200.1	0.222	35170.5	0.2025
		17645.2	0.2755	35260.1	0.222	35230.6	0.2025
		17675.3	0.2755	35320	0.222	35290.6	0.2025
		17705.3	0.2755	35380	0.223	35350.6	0.2025
		17735.3	0.2755	35440	0.2235	35410.6	0.2025
		17765.3	0.2755	35499.9	0.224	35470.6	0.2035
		17795.3	0.2755	35559.9	0.224	35530.6	0.2035
		17825.3	0.2755	35619.9	0.2245	35590.7	0.2035
		17855.3	0.2755	35679.8	0.2255	35650.7	0.2045
		17885.3	0.2755	35739.8	0.2255	35710.7	0.2045
		17915.3	0.2755	35799.8	0.226	35770.7	0.2045
		17945.3	0.2755	35859.7	0.2265	35830.7	0.205
		17975.3	0.2755	35919.7	0.2275	35890.8	0.2055
		18005.4	0.2755	35979.7	0.2275	35950.8	0.2055
		18035.4	0.2755	36039.6	0.2285	36010.8	0.2065
		18065.4	0.2755	36099.6	0.2285	36070.8	0.2065
		18095.4	0.2755	36159.6	0.2295	36130.8	0.2065
		18125.4	0.2755	36219.5	0.2295	36190.8	0.2075
		18155.4	0.2755	36279.5	0.2305	36250.9	0.2075
		18185.4	0.2755	36339.5	0.2305	36310.9	0.2075
		18215.4	0.2755	36399.4	0.231	36370.9	0.2075
		18245.4	0.2755	36459.4	0.2315	36430.9	0.2095
		18275.4	0.2755	36519.4	0.232	36490.9	0.2095
		18305.4	0.2755	36579.3	0.233	36550.9	0.2095
		18335.4	0.2755	36639.3	0.233	36611	0.2095
		18365.5	0.2755	36699.3	0.234	36671	0.2095
		18395.5	0.2755	36759.2	0.234	36731	0.2095
		18425.5	0.2755	36819.2	0.2345	36791	0.2095
		18455.5	0.2755	36879.2	0.235	36851	0.2095
		18485.5	0.2755	36939.1	0.2355	36911.1	0.2095
		18515.5	0.2755	36999.1	0.2365	36971.1	0.2095
		18545.5	0.2755	37059.1	0.2365	37031.1	0.2105
		18575.5	0.2755	37119	0.2375	37091.1	0.2105
		18605.5	0.2755	37179	0.2385	37151.1	0.2105
		18635.5	0.2755	37239	0.2385	37211.1	0.2105
		18665.5	0.2755	37298.9	0.2385	37271.2	0.212
		18695.6	0.2755	37358.9	0.2395	37331.2	0.212
		18725.6	0.2755	37418.9	0.2405	37391.2	0.212
		18755.6	0.2755	37478.8	0.2405	37451.2	0.212
		18785.6	0.2755	37538.8	0.2415	37511.2	0.213
		18815.6	0.2755	37598.8	0.2415	37571.3	0.213
		18845.6	0.2755	37658.7	0.242	37631.3	0.213
		18875.6	0.2755	37718.7	0.2425	37691.3	0.2135
		18905.6	0.2755	37778.7	0.243	37751.3	0.215
		18935.6	0.2755	37838.6	0.2435	37811.3	0.215
		18965.6	0.2755	37898.6	0.244	37871.3	0.215
		18995.6	0.2755	37958.6	0.245	37931.4	0.215
		19025.7	0.2755	38018.5	0.2455	37991.4	0.215
		19055.7	0.2755	38078.5	0.2465	38051.4	0.215
		19085.7	0.2755	38138.5	0.2465	38111.4	0.215
		19115.7	0.2755	38198.4	0.247	38171.4	0.215
		19145.7	0.2755	38258.4	0.2475	38231.4	0.216
		19175.7	0.2755	38318.4	0.248	38291.5	0.216
		19205.7	0.2755	38378.3	0.249	38351.5	0.216
		19235.7	0.2755	38438.3	0.2495	38411.5	0.217
		19265.7	0.2755	38498.2	0.25	38471.5	0.217
		19295.7	0.2755	38558.2	0.2505	38531.5	0.217
		19325.7	0.2755	38618.2	0.251	38591.6	0.217
		19355.8	0.2755	38678.1	0.252	38651.6	0.218
		19385.8	0.2755	38738.1	0.252	38711.6	0.218
		19415.8	0.2755	38798.1	0.253	38771.6	0.218
		19445.8	0.2755	38858	0.2535	38831.6	0.221
		19475.8	0.2755	38918	0.254	38891.6	0.221
		19505.8	0.2755	38978	0.255	38951.7	0.221
		19535.8	0.2755	39037.9	0.2555	39011.7	0.221
		19565.8	0.2755	39097.9	0.2565	39071.7	0.221
		19595.8	0.2755	39157.9	0.2565	39131.7	0.221
		19625.8	0.2755	39217.8	0.257	39191.8	0.221
		19655.8	0.2755	39277.8	0.258	39251.8	0.221
		19685.8	0.2755	39337.8	0.259	39311.8	0.221
		19715.9	0.2755	39397.7	0.259	39371.8	0.221
		19745.9	0.2755	39457.7	0.2595	39431.8	0.221
		19775.9	0.2755	39517.7	0.2605	39491.8	0.221
		19805.9	0.2755	39577.6	0.2615	39551.8	0.221
		19835.9	0.2755	39637.6	0.2615	39611.9	0.221
		19865.9	0.2755	39697.6	0.262	39671.9	0.221
		19895.9	0.2755	39757.5	0.263	39731.9	0.222
		19925.9	0.2755	39817.5	0.264	39791.9	0.222
		19955.9	0.2755	39877.5	0.264	39851.9	0.222
		19985.9	0.2755	39937.4	0.2645	39912	0.222
		20015.9	0.2755	39997.4	0.2655	39972	0.2225
		20045.9	0.2755	40057.4	0.2665	40032	0.223
		20076	0.2755	40117.3	0.2665	40092	0.2235
		20106	0.2755	40177.3	0.267	40152	0.2235
		20136	0.2755	40237.3	0.268	40212	0.224
		20166	0.2755	40297.2	0.2685	40272.1	0.2245
		20196	0.2755	40357.2	0.2695	40332.1	0.2245
		20226	0.2755	40417.2	0.2695	40392.1	0.225
		20256	0.2755	40477.1	0.27	40452.1	0.226
		20286	0.2755	40537.1	0.271	40512.1	0.226
		20316	0.2755	40597.1	0.272	40572.2	0.226
		20346	0.2755	40657	0.272	40632.2	0.226
		20376	0.2755	40717	0.273	40692.2	0.2265
		20406.1	0.2755	40777	0.2735	40752.2	0.227
		20436.1	0.2755	40836.9	0.274	40812.2	0.227
		20466.1	0.2755	40896.9	0.275	40872.2	0.2285
		20496.1	0.2755	40956.9	0.2755	40932.3	0.2285
		20526.1	0.2755	41016.8	0.276	40992.3	0.2285
		20556.1	0.2755	41076.8	0.2775	41052.3	0.2285
		20586.1	0.2755	41136.8	0.2775	41112.3	0.2285
		20616.1	0.2755	41196.7	0.2785	41172.3	0.2285
		20646.1	0.2755	41256.7	0.2785	41232.4	0.2285
		20676.1	0.2755	41316.7	0.28	41292.4	0.2285
		20706.1	0.2755	41376.6	0.28	41352.4	0.229
		20736.1	0.2755	41436.6	0.2805	41412.4	0.2295
		20766.2	0.2755	41496.6	0.282	41472.4	0.2295
		20796.2	0.2755	41556.5	0.282	41532.4	0.23
		20826.2	0.2755	41616.5	0.2825	41592.5	0.233
		20856.2	0.2755	41676.5	0.2835	41652.5	0.233
		20886.2	0.2755	41736.4	0.284	41712.5	0.233
		20916.2	0.2755	41796.4	0.285	41772.5	0.233
		20946.2	0.2755	41856.4	0.286	41832.5	0.233
		20976.2	0.2755	41916.3	0.286	41892.6	0.233
		21006.2	0.2755	41976.3	0.287	41952.6	0.233
		21036.2	0.2755	42036.3	0.288	42012.6	0.233
		21066.2	0.2755	42096.2	0.288	42072.6	0.233
		21096.2	0.2755	42156.2	0.2895	42132.6	0.233
		21126.3	0.2755	42216.1	0.2895	42192.6	0.233
		21156.3	0.2755	42276.1	0.2905	42252.7	0.233
		21186.3	0.2765	42336.1	0.2915	42312.7	0.233
		21216.3	0.2765	42396	0.2915	42372.7	0.233
		21246.3	0.2765	42456	0.2925	42432.7	0.233
		21276.3	0.2765	42516	0.293	42492.7	0.2335
		21306.3	0.279	42575.9	0.294	42552.8	0.2365
		21336.3	0.279	42635.9	0.2945	42612.8	0.2365
		21366.3	0.279	42695.9	0.2955	42672.8	0.2365
		21396.3	0.279	42755.8	0.2965	42732.8	0.2365
		21426.3	0.279	42815.8	0.2965	42792.8	0.2365
		21456.3	0.279	42875.8	0.2975	42852.8	0.2365
		21486.4	0.279	42935.7	0.2985	42912.9	0.2365
		21516.4	0.279	42995.7	0.2995	42972.9	0.2365
		21546.4	0.279	43055.7	0.2995	43032.9	0.2365
		21576.4	0.279	43115.6	0.3	43092.9	0.2365
		21606.4	0.279	43175.6	0.3015	43152.9	0.2365
		21636.4	0.279	43235.6	0.3015	43213	0.2365
		21666.4	0.279	43295.5	0.3025	43273	0.2365
		21696.4	0.279	43355.5	0.303	43333	0.2365
		21726.4	0.279	43415.5	0.304	43393	0.237
		21756.4	0.279	43475.4	0.3045	43453	0.237
		21786.4	0.28	43535.4	0.3055	43513	0.2375
		21816.4	0.28	43595.4	0.306	43573.1	0.238
		21846.5	0.28	43655.3	0.307	43633.1	0.2385
		21876.5	0.28	43715.3	0.3075	43693.1	0.2385
		21906.5	0.2825	43775.3	0.3085	43753.1	0.2385
		21936.5	0.2825	43835.2	0.3095	43813.1	0.24
		21966.5	0.2825	43895.2	0.31	43873.1	0.24
		21996.5	0.2825	43955.2	0.311	43933.2	0.24
		22026.5	0.2825	44015.1	0.312	43993.2	0.24
		22056.5	0.2825	44075.1	0.3125	44053.2	0.24
		22086.5	0.2825	44135.1	0.314	44113.2	0.24
		22116.5	0.2825	44195	0.314	44173.2	0.2415
		22146.5	0.2825	44255	0.315	44233.3	0.2415
		22176.6	0.2825	44315	0.3155	44293.3	0.2415
		22206.6	0.2825	44374.9	0.3165	44353.3	0.2415
		22236.6	0.2825	44434.9	0.3175	44413.3	0.2415
		22266.6	0.2825	44494.9	0.318	44473.3	0.243
		22296.6	0.2825	44554.8	0.3195	44533.4	0.243
		22326.6	0.2825	44614.8	0.3195	44593.4	0.243
		22356.6	0.2825	44674.8	0.3205	44653.4	0.243
		22386.6	0.2825	44734.7	0.3215	44713.4	0.243
		22416.6	0.2835	44794.7	0.3225	44773.4	0.243
		22446.6	0.2835	44854.7	0.3235	44833.4	0.2455
		22476.6	0.2835	44914.6	0.3245	44893.5	0.2455
		22506.6	0.2835	44974.6	0.3255	44953.5	0.2455
		22536.7	0.2835	45034.6	0.3265	45013.5	0.2455
		22566.7	0.2845	45094.5	0.3275	45073.5	0.2455
		22596.7	0.2845	45154.5	0.328	45133.5	0.2455
		22626.7	0.2845	45214.5	0.3295	45193.5	0.2455
		22656.7	0.2845	45274.4	0.33	45253.6	0.2455
		22686.7	0.2845	45334.4	0.331	45313.6	0.2455
		22716.7	0.2845	45394.4	0.332	45373.6	0.2465
		22746.7	0.2885	45454.3	0.3325	45433.6	0.2465
		22776.7	0.2885	45514.3	0.3335	45493.6	0.2465
		22806.7	0.2885	45574.2	0.3345	45553.7	0.2465
		22836.7	0.2885	45634.2	0.3355	45613.7	0.2475
		22866.7	0.2885	45694.2	0.3365	45673.7	0.2475
		22896.8	0.2885	45754.2	0.337	45733.7	0.2475
		22926.8	0.2885	45814.1	0.3385	45793.7	0.248
		22956.8	0.2885	45874.1	0.339	45853.7	0.2485
		22986.8	0.2885	45934	0.34	45913.8	0.249
		23016.8	0.2885	45994	0.341	45973.8	0.2495
		23046.8	0.2885	46054	0.3415	46033.8	0.2495
		23076.8	0.2885	46113.9	0.3425	46093.8	0.2495
		23106.8	0.2885	46173.9	0.343	46153.8	0.2505
		23136.8	0.2885	46233.9	0.3445	46213.9	0.2505
		23166.8	0.2885	46293.9	0.345	46273.9	0.2505
		23196.8	0.2885	46353.8	0.346	46333.9	0.2505
		23226.8	0.2885	46413.8	0.347	46393.9	0.251
		23256.8	0.2885	46473.7	0.348	46453.9	0.2515
		23286.9	0.2885	46533.7	0.349	46513.9	0.2515
		23316.9	0.2885	46593.7	0.3495	46574	0.2545
		23346.9	0.2885	46653.6	0.3505	46634	0.2545
		23376.9	0.2885	46713.6	0.3515	46694	0.2545
		23406.9	0.2885	46773.6	0.352	46754	0.2545
		23436.9	0.29	46833.5	0.354	46814	0.2545
		23466.9	0.29	46893.5	0.354	46874.1	0.2545
		23496.9	0.29	46953.5	0.3555	46934.1	0.2545
		23526.9	0.29	47013.4	0.356	46994.1	0.2545
		23556.9	0.29	47073.4	0.357	47054.1	0.2545
		23586.9	0.29	47133.4	0.358	47114.1	0.2545
		23616.9	0.2915	47193.3	0.3595	47174.1	0.2545
		23647	0.2915	47253.3	0.36	47234.2	0.2545
		23677	0.2915	47313.3	0.361	47294.2	0.2545
		23707	0.2915	47373.2	0.3625	47354.2	0.2545
		23737	0.2915	47433.2	0.3625	47414.2	0.2545
		23767	0.2915	47493.2	0.3635	47474.2	0.2545
		23797	0.2915	47553.1	0.3645	47534.2	0.2545
		23827	0.2915	47613.1	0.3655	47594.3	0.2575
		23857	0.2915	47673.1	0.3665	47654.3	0.2575
		23887	0.293	47733	0.3675	47714.3	0.2575
		23917	0.293	47793	0.369	47774.3	0.2575
		23947	0.293	47853	0.3695	47834.3	0.2575
		23977	0.293	47912.9	0.3705	47894.4	0.2575
		24007.1	0.293	47972.9	0.372	47954.4	0.2575
		24037.1	0.293	48032.9	0.372	48014.4	0.2575
		24067.1	0.293	48092.8	0.373	48074.4	0.2575
		24097.1	0.293	48152.8	0.3745	48134.4	0.2575
		24127.1	0.293	48212.8	0.3755	48194.4	0.2575
		24157.1	0.293	48272.7	0.376	48254.5	0.2575
		24187.1	0.2945	48332.7	0.377	48314.5	0.2575
		24217.1	0.2945	48392.7	0.378	48374.5	0.2585
		24247.1	0.2945	48452.6	0.379	48434.5	0.2585
		24277.1	0.2945	48512.6	0.3805	48494.5	0.2585
		24307.1	0.2945	48572.6	0.381	48554.6	0.2585
		24337.1	0.2945	48632.5	0.382	48614.6	0.2595
		24367.2	0.296	48692.5	0.3835	48674.6	0.2595
		24397.2	0.296	48752.5	0.3835	48734.6	0.2595
		24427.2	0.296	48812.4	0.385	48794.6	0.2595
		24457.2	0.296	48872.4	0.386	48854.6	0.26
		24487.2	0.296	48932.4	0.387	48914.7	0.2615
		24517.2	0.296	48992.3	0.3875	48974.7	0.2615
		24547.2	0.296	49052.3	0.389	49034.7	0.2615
		24577.2	0.296	49112.2	0.39	49094.7	0.2615
		24607.2	0.3	49172.2	0.391	49154.7	0.2615
		24637.2	0.3	49232.2	0.392	49214.8	0.2615
		24667.2	0.3	49292.2	0.3925	49274.8	0.2615
		24697.2	0.3	49352.1	0.3935	49334.8	0.2625
		24727.3	0.3	49412.1	0.3945	49394.8	0.2625
		24757.3	0.3	49472	0.396	49454.8	0.2625
		24787.3	0.3	49532	0.3965	49514.8	0.263
		24817.3	0.3	49592	0.3975	49574.9	0.2635
		24847.3	0.3	49651.9	0.3985	49634.9	0.264
		24877.3	0.3	49711.9	0.3995	49694.9	0.264
		24907.3	0.3	49771.9	0.4005	49754.9	0.2645
		24937.3	0.3	49831.8	0.4015	49814.9	0.265
		24967.3	0.3	49891.8	0.4025	49875	0.265
		24997.3	0.3	49951.8	0.404	49935	0.269
		25027.3	0.3	50011.7	0.405	49995	0.269
		25057.3	0.3	50071.7	0.4065	50055	0.269
		25087.4	0.3	50131.7	0.407	50115	0.269
		25117.4	0.3	50191.6	0.408	50175	0.269
		25147.4	0.3	50251.6	0.409	50235.1	0.269
		25177.4	0.3	50311.6	0.41	50295.1	0.269
		25207.4	0.307	50371.5	0.4115	50355.1	0.269
		25237.4	0.307	50431.5	0.4125	50415.1	0.269
		25267.4	0.307	50491.5	0.4135	50475.1	0.269
		25297.4	0.307	50551.4	0.4145	50535.2	0.269
		25327.4	0.307	50611.4	0.4155	50595.2	0.269
		25357.4	0.307	50671.4	0.417	50655.2	0.269
		25387.4	0.307	50731.3	0.418	50715.2	0.269
		25417.4	0.307	50791.3	0.4185	50775.2	0.269
		25447.4	0.307	50851.3	0.4205	50835.2	0.269
		25477.5	0.307	50911.2	0.4215	50895.3	0.269
		25507.5	0.307	50971.2	0.422	50955.3	0.269
		25537.5	0.307	51031.2	0.423	51015.3	0.269
		25567.5	0.307	51091.1	0.424	51075.3	0.27
		25597.5	0.307	51151.1	0.4255	51135.3	0.27
		25627.5	0.307	51211.1	0.4265	51195.4	0.27
		25657.5	0.307	51271	0.4275	51255.4	0.27
		25687.5	0.307	51331	0.4285	51315.4	0.2715
		25717.5	0.307	51391	0.4295	51375.4	0.2715
		25747.5	0.307	51450.9	0.4305	51435.4	0.2715
		25777.5	0.307	51510.9	0.4315	51495.4	0.2715
		25807.5	0.307	51570.9	0.433	51555.5	0.2715
		25837.6	0.307	51630.8	0.4345	51615.5	0.2725
		25867.6	0.307	51690.8	0.4355	51675.5	0.2725
		25897.6	0.307	51750.8	0.436	51735.5	0.2725
		25927.6	0.307	51810.7	0.437	51795.5	0.2725
		25957.6	0.307	51870.7	0.4385	51855.6	0.273
		25987.6	0.307	51930.7	0.4395	51915.6	0.2735
		26017.6	0.307	51990.6	0.4405	51975.6	0.2735
		26047.6	0.307	52050.6	0.4415	52035.6	0.274
		26077.6	0.307	52110.6	0.4425	52095.6	0.276
		26107.6	0.307	52170.5	0.4435	52155.6	0.276
		26137.6	0.3085	52230.5	0.4445	52215.7	0.276
		26167.6	0.3085	52290.4	0.446	52275.7	0.276
		26197.6	0.3085	52350.4	0.447	52335.7	0.276
		26227.7	0.3085	52410.4	0.448	52395.7	0.276
		26257.7	0.3085	52470.4	0.4495	52455.7	0.276
		26287.7	0.3085	52530.3	0.451	52515.8	0.276
		26317.7	0.3085	52590.3	0.4515	52575.8	0.276
		26347.7	0.311	52650.2	0.4525	52635.8	0.276
		26377.7	0.311	52710.2	0.4545	52695.8	0.277
		26407.7	0.311	52770.2	0.4545	52755.8	0.277
		26437.7	0.311	52830.1	0.456	52815.8	0.277
		26467.7	0.311	52890.1	0.4575	52875.9	0.278
		26497.7	0.311	52950.1	0.4585	52935.9	0.278
		26527.7	0.311	53010	0.46	52995.9	0.2795
		26557.7	0.311	53070	0.461	53055.9	0.2795
		26587.8	0.311	53130	0.4615	53115.9	0.2795
		26617.8	0.311	53189.9	0.4625	53175.9	0.2795
		26647.8	0.311	53249.9	0.464	53236	0.2795
		26677.8	0.311	53309.9	0.4655	53296	0.2795
		26707.8	0.3125	53369.8	0.4665	53356	0.28
		26737.8	0.3125	53429.8	0.467	53416	0.2805
		26767.8	0.3125	53489.8	0.4685	53476	0.2805
		26797.8	0.3125	53549.7	0.47	53536.1	0.281
		26827.8	0.3125	53609.7	0.4705	53596.1	0.281
		26857.8	0.3125	53669.7	0.472	53656.1	0.2825
		26887.8	0.3125	53729.6	0.473	53716.1	0.2825
		26917.8	0.3125	53789.6	0.474	53776.1	0.2825
		26947.8	0.314	53849.6	0.4755	53836.1	0.2825
		26977.9	0.314	53909.5	0.477	53896.2	0.2825
		27007.9	0.314	53969.5	0.478	53956.2	0.2825
		27037.9	0.314	54029.5	0.479	54016.2	0.2825
		27067.9	0.314	54089.4	0.48	54076.2	0.2835
		27097.9	0.314	54149.4	0.481	54136.2	0.2835
		27127.9	0.3155	54209.4	0.4825	54196.3	0.2835
		27157.9	0.3155	54269.3	0.4835	54256.3	0.2835
		27187.9	0.3155	54329.3	0.485	54316.3	0.284
		27217.9	0.3155	54389.3	0.486	54376.3	0.2845
		27247.9	0.3155	54449.2	0.487	54436.3	0.2845
		27277.9	0.3155	54509.2	0.488	54496.4	0.285
		27307.9	0.32	54569.2	0.4895	54556.4	0.2865
		27337.9	0.32	54629.1	0.4905	54616.4	0.2865
		27368	0.32	54689.1	0.492	54676.4	0.2865
		27398	0.32	54749.1	0.493	54736.4	0.2865
		27428	0.32	54809	0.4945	54796.4	0.2865
		27458	0.32	54869	0.4955	54856.5	0.2865
		27488	0.32	54929	0.4965	54916.5	0.2865
		27518	0.32	54988.9	0.498	54976.5	0.288
		27548	0.32	55048.9	0.499	55036.5	0.288
		27578	0.32	55108.9	0.5005	55096.5	0.288
		27608	0.32	55168.8	0.502	55156.5	0.288
		27638	0.32	55228.8	0.503	55216.6	0.288
		27668	0.32	55288.8	0.504	55276.6	0.289
		27698	0.32	55348.7	0.5055	55336.6	0.289
		27728.1	0.32	55408.7	0.5075	55396.6	0.289
		27758.1	0.32	55468.7	0.508	55456.6	0.289
		27788.1	0.32	55528.6	0.5095	55516.7	0.2895
		27818.1	0.32	55588.6	0.511	55576.7	0.2925
		27848.1	0.32	55648.6	0.512	55636.7	0.2925
		27878.1	0.32	55708.5	0.513	55696.7	0.2925
		27908.1	0.32	55768.5	0.5145	55756.7	0.2925
		27938.1	0.32	55828.5	0.516	55816.7	0.2925
		27968.1	0.32	55888.4	0.5175	55876.8	0.2925
		27998.1	0.322	55948.4	0.5195	55936.8	0.2925
		28028.1	0.322	56008.4	0.521	55996.8	0.2925
		28058.1	0.322	56068.3	0.5215	56056.8	0.2925
		28088.1	0.322	56128.3	0.523	56116.8	0.2925
		28118.2	0.322	56188.2	0.5245	56176.9	0.2925
		28148.2	0.322	56248.2	0.5255	56236.9	0.2925
		28178.2	0.322	56308.2	0.527	56296.9	0.2925
		28208.2	0.322	56368.1	0.5285	56356.9	0.2925
		28238.2	0.322	56428.1	0.5295	56416.9	0.2925
		28268.2	0.327	56488.1	0.531	56476.9	0.296
		28298.2	0.327	56548	0.532	56537	0.296
		28328.2	0.327	56608	0.534	56597	0.296
		28358.2	0.327	56668	0.5355	56657	0.296
		28388.2	0.327	56727.9	0.537	56717	0.296
		28418.2	0.327	56787.9	0.538	56777	0.296
		28448.2	0.327	56847.9	0.5395	56837.1	0.296
		28478.2	0.327	56907.8	0.5405	56897.1	0.296
		28508.3	0.327	56967.8	0.542	56957.1	0.296
		28538.3	0.327	57027.8	0.5435	57017.1	0.296
		28568.3	0.327	57087.7	0.5445	57077.1	0.296
		28598.3	0.327	57147.7	0.546	57137.1	0.296
		28628.3	0.327	57207.7	0.5475	57197.2	0.296
		28658.3	0.327	57267.6	0.5485	57257.2	0.296
		28688.3	0.327	57327.6	0.55	57317.2	0.297
		28718.3	0.327	57387.6	0.5515	57377.2	0.297
		28748.3	0.327	57447.5	0.5525	57437.2	0.297
		28778.3	0.327	57507.5	0.554	57497.2	0.2975
		28808.3	0.327	57567.5	0.5555	57557.3	0.298
		28838.3	0.327	57627.4	0.557	57617.3	0.298
		28868.3	0.327	57687.4	0.5585	57677.3	0.299
		28898.4	0.327	57747.4	0.56	57737.3	0.299
		28928.4	0.327	57807.3	0.5615	57797.3	0.299
		28958.4	0.327	57867.3	0.563	57857.4	0.299
		28988.4	0.3285	57927.3	0.564	57917.4	0.2995
		29018.4	0.3285	57987.2	0.5655	57977.4	0.3
		29048.4	0.3285	58047.2	0.5675	58037.4	0.3005
		29078.4	0.3285	58107.2	0.569	58097.4	0.301
		29108.4	0.3285	58167.1	0.5705	58157.4	0.301
		29138.4	0.33	58227.1	0.5715	58217.5	0.301
		29168.4	0.33	58287.1	0.573	58277.5	0.3025
		29198.4	0.33	58347	0.5745	58337.5	0.3025
		29228.4	0.33	58407	0.5755	58397.5	0.3025
		29258.5	0.33	58467	0.577	58457.5	0.3025
		29288.5	0.33	58526.9	0.5785	58517.6	0.3025
		29318.5	0.333	58586.9	0.58	58577.6	0.3025
		29348.5	0.333	58646.9	0.5815	58637.6	0.305
		29378.5	0.333	58706.8	0.583	58697.6	0.305
		29408.5	0.333	58766.8	0.5845	58757.6	0.305
		29438.5	0.333	58826.8	0.586	58817.6	0.305
		29468.5	0.333	58886.7	0.587	58877.7	0.305
		29498.5	0.333	58946.7	0.589	58937.7	0.305
		29528.5	0.333	59006.7	0.59	58997.7	0.305
		29558.5	0.333	59066.6	0.592	59057.7	0.305
		29588.5	0.333	59126.6	0.5935	59117.7	0.305
		29618.5	0.333	59186.6	0.595	59177.8	0.305
		29648.6	0.333	59246.5	0.5965	59237.8	0.306
		29678.6	0.333	59306.5	0.5985	59297.8	0.306
		29708.6	0.333	59366.4	0.601	59357.8	0.306
		29738.6	0.333	59426.4	0.602	59417.8	0.3065
		29768.6	0.334	59486.4	0.6035	59477.8	0.307
		29798.6	0.334	59546.3	0.6045	59537.9	0.307
		29828.6	0.334	59606.3	0.6065	59597.9	0.3075
		29858.6	0.334	59666.3	0.608	59657.9	0.309
		29888.6	0.335	59726.2	0.6095	59717.9	0.309
		29918.6	0.335	59786.2	0.6105	59777.9	0.309
		29948.6	0.335	59846.2	0.6125	59838	0.309
		29978.6	0.335	59906.2	0.614	59898	0.309
		30008.6	0.338	59966.1	0.616	59958	0.309
		30038.7	0.338	60026.1	0.617	60018	0.31
		30068.7	0.338	60086	0.619	60078	0.31
		30098.7	0.338	60146	0.621	60138	0.3105
		30128.7	0.338	60206	0.622	60198.1	0.3105
		30158.7	0.338	60265.9	0.624	60258.1	0.312
		30188.7	0.338	60325.9	0.626	60318.1	0.312
		30218.7	0.338	60385.9	0.6275	60378.1	0.312
		30248.7	0.338	60445.8	0.629	60438.1	0.312
		30278.7	0.338	60505.8	0.631	60498.2	0.312
		30308.7	0.338	60565.8	0.6325	60558.2	0.312
		30338.7	0.338	60625.7	0.6345	60618.2	0.3125
		30368.7	0.338	60685.7	0.636	60678.2	0.313
		30398.7	0.338	60745.7	0.638	60738.2	0.313
		30428.8	0.338	60805.6	0.6395	60798.2	0.314
		30458.8	0.3395	60865.6	0.6415	60858.3	0.314
		30488.8	0.3395	60925.6	0.6435	60918.3	0.314
		30518.8	0.3395	60985.5	0.645	60978.3	0.314
		30548.8	0.3395	61045.5	0.647	61038.3	0.3145
		30578.8	0.3395	61105.5	0.6485	61098.3	0.3165
		30608.8	0.3395	61165.4	0.6505	61158.4	0.3165
		30638.8	0.3395	61225.4	0.653	61218.4	0.3165
		30668.8	0.3435	61285.4	0.654	61278.4	0.3165
		30698.8	0.3435	61345.3	0.656	61338.4	0.3165
		30728.8	0.3435	61405.3	0.658	61398.4	0.3165
		30758.8	0.3435	61465.3	0.66	61458.4	0.3165
		30788.8	0.3435	61525.2	0.6615	61518.5	0.319
		30818.9	0.3435	61585.2	0.6635	61578.5	0.319
		30848.9	0.3435	61645.2	0.6655	61638.5	0.319
		30878.9	0.3435	61705.1	0.667	61698.5	0.319
		30908.9	0.3435	61765.1	0.669	61758.5	0.319
		30938.9	0.3435	61825.1	0.671	61818.6	0.319
		30968.9	0.3435	61885	0.673	61878.6	0.319
		30998.9	0.3435	61945	0.675	61938.6	0.319
		31028.9	0.3435	62005	0.6765	61998.6	0.319
		31058.9	0.3435	62064.9	0.679	62058.6	0.319
		31088.9	0.3435	62124.9	0.6805	62118.6	0.32
		31118.9	0.3435	62184.9	0.683	62178.7	0.32
		31148.9	0.348	62244.8	0.684	62238.7	0.321
		31178.9	0.348	62304.8	0.686	62298.7	0.321
		31208.9	0.348	62364.8	0.6885	62358.7	0.321
		31239	0.348	62424.7	0.6905	62418.7	0.321
		31269	0.348	62484.7	0.6925	62478.8	0.3215
		31299	0.348	62544.7	0.6945	62538.8	0.3215
		31329	0.348	62604.6	0.697	62598.8	0.323
		31359	0.348	62664.6	0.699	62658.8	0.323
		31389	0.348	62724.6	0.7005	62718.8	0.323
		31419	0.348	62784.5	0.7025	62778.8	0.323
		31449	0.348	62844.5	0.7045	62838.9	0.323
		31479	0.348	62904.5	0.7065	62898.9	0.323
		31509	0.348	62964.4	0.7085	62958.9	0.3235
		31539	0.348	63024.4	0.7105	63018.9	0.326
		31569	0.348	63084.4	0.713	63078.9	0.326
		31599.1	0.348	63144.3	0.714	63139	0.326
		31629.1	0.348	63204.3	0.716	63199	0.326
		31659.1	0.348	63264.2	0.719	63259	0.326
		31689.1	0.348	63324.2	0.721	63319	0.326
		31719.1	0.348	63384.2	0.723	63379	0.326
		31749.1	0.35	63444.1	0.7245	63439	0.326
		31779.1	0.35	63504.1	0.7265	63499.1	0.3275
		31809.1	0.35	63564.1	0.7285	63559.1	0.3275
		31839.1	0.35	63624	0.7305	63619.1	0.3275
		31869.1	0.35	63684	0.732	63679.1	0.3275
		31899.1	0.35	63744	0.734	63739.1	0.328
		31929.1	0.35	63803.9	0.7365	63799.2	0.329
		31959.1	0.35	63863.9	0.744	63859.2	0.329
		31989.2	0.35	63923.9	0.744	63919.2	0.329
		32019.2	0.353	63983.8	0.744	63979.2	0.3325
		32049.2	0.353	64043.8	0.744	64039.2	0.3325
		32079.2	0.353	64103.8	0.744	64099.2	0.3325
		32109.2	0.353	64163.7	0.7465	64159.3	0.3325
		32139.2	0.353	64223.7	0.7485	64219.3	0.3325
		32169.2	0.353	64283.7	0.751	64279.3	0.3325
		32199.2	0.353	64343.6	0.753	64339.3	0.3325
		32229.2	0.353	64403.6	0.755	64399.3	0.3325
		32259.2	0.353	64463.6	0.7575	64459.4	0.3325
		32289.2	0.353	64523.5	0.7595	64519.4	0.3325
		32319.2	0.353	64583.5	0.7615	64579.4	0.3325
		32349.2	0.353	64643.5	0.763	64639.4	0.3325
		32379.2	0.353	64703.4	0.7655	64699.4	0.3325
		32409.3	0.355	64763.4	0.7675	64759.4	0.3325
		32439.3	0.355	64823.4	0.7695	64819.5	0.3325
		32469.3	0.355	64883.3	0.7715	64879.5	0.3325
		32499.3	0.355	64943.3	0.7735	64939.5	0.3325
		32529.3	0.355	65003.3	0.7755	64999.5	0.3325
		32559.3	0.355	65063.2	0.778	65059.5	0.3335
		32589.3	0.355	65123.2	0.7795	65119.6	0.3335
		32619.3	0.355	65183.2	0.782	65179.6	0.3335
		32649.3	0.3595	65243.1	0.784	65239.6	0.334
		32679.3	0.3595	65303.1	0.787	65299.6	0.3355
		32709.3	0.3595	65363.1	0.789	65359.6	0.3355
		32739.3	0.3595	65423	0.7905	65419.6	0.3355
		32769.4	0.3595	65483	0.793	65479.7	0.3355
		32799.4	0.3595	65543	0.7955	65539.7	0.337
		32829.4	0.3595	65602.9	0.7975	65599.7	0.337
		32859.4	0.3595	65662.9	0.7995	65659.7	0.337
		32889.4	0.3595	65722.9	0.802	65719.7	0.337
		32919.4	0.3595	65782.8	0.8045	65779.8	0.339
		32949.4	0.3595	65842.8	0.8075	65839.8	0.339
		32979.4	0.3595	65902.8	0.809	65899.8	0.3455
		33009.4	0.3595	65962.7	0.812	65959.8	0.349
		33039.4	0.3595	66022.7	0.8135	66019.8	0.349
		33069.4	0.3595	66082.6	0.8165	66079.8	0.349
		33099.4	0.3595	66142.6	0.8185	66139.9	0.349
		33129.4	0.3595	66202.6	0.821	66199.9	0.349
		33159.4	0.3595	66262.6	0.823	66259.9	0.349
		33189.5	0.3605	66322.5	0.8255	66319.9	0.349
		33219.5	0.3605	66382.5	0.8275	66379.9	0.349
		33249.5	0.3605	66442.5	0.831	66439.9	0.349
		33279.5	0.3605	66502.4	0.8325	66500	0.349
		33309.5	0.3635	66562.4	0.836	66560	0.349
		33339.5	0.3635	66622.4	0.8385	66620	0.349
		33369.5	0.3635	66682.3	0.8405	66680	0.349
		33399.5	0.3635	66742.3	0.843	66740	0.349
		33429.5	0.3635	66802.2	0.846	66800.1	0.349
		33459.5	0.3635	66862.2	0.849	66860.1	0.349
		33489.5	0.3635	66922.2	0.8505	66920.1	0.349
		33519.5	0.3635	66982.1	0.853	66980.1	0.349
		33549.5	0.3635	67042.1	0.8555	67040.1	0.349
		33579.6	0.3635	67102.1	0.858	67100.1	0.349
		33609.6	0.3635	67162	0.8605	67160.2	0.349
		33639.6	0.3635	67222	0.8625	67220.2	0.349
		33669.6	0.3675	67282	0.8655	67280.2	0.349
		33699.6	0.3675	67341.9	0.867	67340.2	0.349
		33729.6	0.3675	67401.9	0.8695	67400.2	0.349
		33759.6	0.3675	67461.9	0.8715	67460.2	0.349
		33789.6	0.3675	67521.8	0.8735	67520.3	0.349
		33819.6	0.3675	67581.8	0.8765	67580.3	0.349
		33849.6	0.3675	67641.8	0.878	67640.3	0.349
		33879.6	0.3675	67701.7	0.88	67700.3	0.349
		33909.6	0.3675	67761.7	0.883	67760.3	0.349
		33939.6	0.3675	67821.7	0.885	67820.4	0.349
		33969.6	0.3675	67881.6	0.8875	67880.4	0.349
		33999.7	0.3675	67941.6	0.8905	67940.4	0.349
		34029.7	0.3675	68001.6	0.8925	68000.4	0.349
		34059.7	0.3675	68061.5	0.8955	68060.4	0.349
		34089.7	0.3675	68121.5	0.8985	68120.4	0.349
		34119.7	0.3675	68181.5	0.9	68180.5	0.349
		34149.7	0.3715	68241.4	0.9025	68240.5	0.349
		34179.7	0.3715	68301.4	0.905	68300.5	0.352
		34209.7	0.3715	68361.4	0.9075	68360.5	0.352
		34239.7	0.3715	68421.3	0.9105	68420.5	0.352
		34269.7	0.3715	68481.3	0.914	68480.6	0.352
		34299.7	0.3715	68541.3	0.915	68540.6	0.352
		34329.7	0.3715	68601.2	0.9195	68600.6	0.352
		34359.7	0.3715	68661.2	0.921	68660.6	0.352
		34389.8	0.3715	68721.2	0.9235	68720.6	0.353
		34419.8	0.3715	68781.1	0.9265	68780.6	0.3535
		34449.8	0.3715	68841.1	0.929	68840.7	0.354
		34479.8	0.3715	68901.1	0.9325	68900.7	0.354
		34509.8	0.3715	68961	0.9345	68960.7	0.3555
		34539.8	0.3715	69021	0.9385	69020.7	0.3555
		34569.8	0.3715	69081	0.9415	69080.7	0.3555
		34599.8	0.373	69140.9	0.944	69140.8	0.358
		34629.8	0.373	69200.9	0.9475	69200.8	0.358
		34659.8	0.373	69260.9	0.9505	69260.8	0.358
		34689.8	0.373	69320.8	0.954	69320.8	0.358
		34719.8	0.373	69380.8	0.957	69380.8	0.358
		34749.8	0.3745	69440.8	0.96	69440.8	0.358
		34779.8	0.3745	69500.7	0.964	69500.9	0.358
		34809.9	0.3745	69560.7	0.9675	69560.9	0.358
		34839.9	0.3745	69620.6	0.9695	69620.9	0.36
		34869.9	0.3745	69680.6	0.973	69680.9	0.36
		34899.9	0.376	69740.6	0.977	69740.9	0.36
		34929.9	0.376	69800.5	0.98	69801	0.36
		34959.9	0.376	69860.5	0.9825	69861	0.36
		34989.9	0.376	69920.5	0.986	69921	0.3605
		35019.9	0.376	69980.4	0.9895	69981	0.363
		35049.9	0.376	70040.4	0.991	70041	0.363
		35079.9	0.3805	70100.4	0.9935	70101	0.363
		35109.9	0.3805	70160.3	0.995	70161.1	0.363
		35139.9	0.3805	70220.3	0.998	70221.1	0.363
		35169.9	0.3805	70280.3	1.0005	70281.1	0.363
		35200	0.3805	70340.2	1.003	70341.1	0.363
		35230	0.3805	70400.2	1.005	70401.1	0.364
		35260	0.3805	70460.2	1.008	70461.1	0.364
		35290	0.3805	70520.1	1.0105	70521.2	0.364
		35320	0.3805	70580.1	1.0135	70581.2	0.3655
		35350	0.3805	70640.1	1.016	70641.2	0.3655
		35380	0.3805	70700	1.019	70701.2	0.3655
		35410	0.3805	70760	1.021	70761.2	0.366
		35440	0.3805	70820	1.024	70821.2	0.3685
		35470	0.3805	70879.9	1.0275	70881.3	0.3685
		35500	0.3805	70939.9	1.03	70941.3	0.3685
		35530	0.3805	70999.9	1.0325	71001.3	0.3685
		35560	0.3805	71059.8	1.036	71061.3	0.3685
		35590.1	0.3805	71119.8	1.04	71121.4	0.3685
		35620.1	0.3805	71179.8	1.0425	71181.4	0.3685
		35650.1	0.3805	71239.7	1.045	71241.4	0.3685
		35680.1	0.3815	71299.7	1.0485	71301.4	0.3685
		35710.1	0.3815	71359.7	1.051	71361.4	0.3685
		35740.1	0.3815	71419.6	1.0545	71421.4	0.369
		35770.1	0.3825	71479.6	1.0575	71481.4	0.3695
		35800.1	0.3825	71539.6	1.0605	71541.5	0.371
		35830.1	0.3825	71599.5	1.0635	71601.5	0.371
		35860.1	0.384	71659.5	1.066	71661.5	0.371
		35890.1	0.384	71719.5	1.07	71721.5	0.372
		35920.1	0.384	71779.4	1.073	71781.5	0.372
		35950.1	0.384	71839.4	1.077	71841.6	0.373
		35980.1	0.384	71899.4	1.079	71901.6	0.373
		36010.2	0.387	71959.3	1.082	71961.6	0.373
		36040.2	0.387	72019.3	1.0855	72021.6	0.374
		36070.2	0.387	72079.3	1.0885	72081.6	0.374
		36100.2	0.387	72139.2	1.0915	72141.6	0.374
		36130.2	0.387	72199.2	1.0945	72201.7	0.3755
		36160.2	0.387	72259.1	1.098	72261.7	0.3755
		36190.2	0.387	72319.1	1.102	72321.7	0.3755
		36220.2	0.387	72379.1	1.1045	72381.7	0.3755
		36250.2	0.387	72439	1.1075	72441.7	0.3755
		36280.2	0.387	72499	1.1105	72501.8	0.3755
		36310.2	0.387	72559	1.114	72561.8	0.3755
		36340.2	0.39	72618.9	1.117	72621.8	0.3755
		36370.2	0.39	72678.9	1.1205	72681.8	0.3755
		36400.2	0.39	72738.9	1.1235	72741.8	0.377
		36430.3	0.39	72798.8	1.1275	72801.8	0.377
		36460.3	0.39	72858.8	1.1305	72861.9	0.377
		36490.3	0.39	72918.8	1.134	72921.9	0.377
		36520.3	0.39	72978.7	1.1375	72981.9	0.377
		36550.3	0.39	73038.7	1.141	73041.9	0.3775
		36580.3	0.39	73098.7	1.1445	73101.9	0.378
		36610.3	0.39	73158.6	1.1475	73162	0.379
		36640.3	0.391	73218.6	1.1515	73222	0.379
		36670.3	0.391	73278.6	1.1555	73282	0.3795
		36700.3	0.391	73338.5	1.159	73342	0.381
		36730.3	0.391	73398.5	1.1625	73402	0.381
		36760.3	0.395	73458.5	1.1655	73462	0.381
		36790.3	0.395	73518.4	1.1695	73522.1	0.3825
		36820.4	0.395	73578.4	1.1725	73582.1	0.3825
		36850.4	0.395	73638.4	1.1745	73642.1	0.3825
		36880.4	0.395	73698.3	1.1775	73702.1	0.3835
		36910.4	0.395	73758.3	1.18	73762.1	0.3975
		36940.4	0.395	73818.3	1.1845	73822.1	0.3975
		36970.4	0.395	73878.2	1.189	73882.2	0.3975
		37000.4	0.395	73938.2	1.193	73942.2	0.3975
		37030.4	0.395	73998.2	1.197	74002.2	0.3975
		37060.4	0.395	74058.1	1.2015	74062.2	0.3975
		37090.4	0.395	74118.1	1.205	74122.2	0.3975
		37120.4	0.395	74178.1	1.2085	74182.3	0.3975
		37150.4	0.395	74238	1.2125	74242.3	0.3975
		37180.4	0.395	74298	1.216	74302.3	0.3975
		37210.4	0.396	74358	1.22	74362.3	0.3975
		37240.5	0.396	74417.9	1.223	74422.3	0.3975
		37270.5	0.396	74477.9	1.227	74482.3	0.3975
		37300.5	0.4035	74537.9	1.231	74542.4	0.3975
		37330.5	0.4035	74597.8	1.2345	74602.4	0.3975
		37360.5	0.4035	74657.8	1.2385	74662.4	0.3975
		37390.5	0.4035	74717.8	1.243	74722.4	0.3975
		37420.5	0.4035	74777.7	1.2465	74782.4	0.3975
		37450.5	0.4035	74837.7	1.251	74842.5	0.3975
		37480.5	0.4035	74897.7	1.255	74902.5	0.3975
		37510.5	0.4035	74957.6	1.259	74962.5	0.3975
		37540.5	0.4035	75017.6	1.263	75022.5	0.3975
		37570.5	0.4035	75077.6	1.2675	75082.5	0.3975
		37600.5	0.4035	75137.5	1.272	75142.5	0.3975
		37630.6	0.4035	75197.5	1.275	75202.6	0.3975
		37660.6	0.4035	75257.4	1.2795	75262.6	0.3975
		37690.6	0.4035	75317.4	1.2845	75322.6	0.3975
		37720.6	0.4035	75377.4	1.2885	75382.6	0.3975
		37750.6	0.4035	75437.4	1.2925	75442.6	0.3975
		37780.6	0.4035	75497.3	1.2975	75502.6	0.3975
		37810.6	0.4035	75557.3	1.301	75562.7	0.3975
		37840.6	0.4035	75617.2	1.305	75622.7	0.3975
		37870.6	0.4035	75677.2	1.3095	75682.7	0.3975
		37900.6	0.4035	75737.2	1.3125	75742.7	0.3975
		37930.6	0.4035	75797.1	1.317	75802.7	0.3975
		37960.6	0.4035	75857.1	1.321	75862.8	0.3975
		37990.6	0.4035	75917.1	1.3265	75922.8	0.3975
		38020.7	0.4035	75977	1.3305	75982.8	0.3975
		38050.7	0.4055	76037	1.336	76042.8	0.3975
		38080.7	0.4055	76097	1.3405	76102.8	0.3975
		38110.7	0.4055	76156.9	1.3445	76162.8	0.3975
		38140.7	0.4055	76216.9	1.35	76222.9	0.3975
		38170.7	0.4055	76276.9	1.354	76282.9	0.3975
		38200.7	0.4055	76336.8	1.3585	76342.9	0.398
		38230.7	0.4085	76396.8	1.3635	76402.9	0.3985
		38260.7	0.4085	76456.8	1.3675	76462.9	0.3985
		38290.7	0.4085	76516.7	1.372	76523	0.401
		38320.7	0.4085	76576.7	1.377	76583	0.401
		38350.7	0.4085	76636.7	1.381	76643	0.401
		38380.7	0.4085	76696.6	1.3855	76703	0.401
		38410.7	0.4085	76756.6	1.39	76763	0.401
		38440.8	0.4085	76816.6	1.395	76823	0.401
		38470.8	0.4105	76876.5	1.401	76883.1	0.401
		38500.8	0.4105	76936.5	1.404	76943.1	0.401
		38530.8	0.4105	76996.5	1.4085	77003.1	0.403
		38560.8	0.4105	77056.4	1.413	77063.1	0.403
		38590.8	0.4105	77116.4	1.418	77123.1	0.403
		38620.8	0.412	77176.4	1.4235	77183.1	0.403
		38650.8	0.412	77236.3	1.4285	77243.2	0.403
		38680.8	0.412	77296.3	1.4335	77303.2	0.404
		38710.8	0.412	77356.3	1.439	77363.2	0.404
		38740.8	0.4135	77416.2	1.4445	77423.2	0.4055
		38770.8	0.4135	77476.2	1.449	77483.2	0.4055
		38800.8	0.4135	77536.2	1.4545	77543.3	0.4055
		38830.8	0.4135	77596.1	1.4605	77603.3	0.407
		38860.9	0.4135	77656.1	1.4655	77663.3	0.407
		38890.9	0.415	77716.1	1.4725	77723.3	0.407
		38920.9	0.415	77776	1.477	77783.3	0.4075
		38950.9	0.415	77836	1.4815	77843.3	0.408
		38980.9	0.415	77896	1.485	77903.4	0.4085
		39010.9	0.415	77955.9	1.4895	77963.4	0.4085
		39040.9	0.4195	78015.9	1.494	78023.4	0.4095
		39070.9	0.4195	78075.9	1.4975	78083.4	0.4095
		39100.9	0.4195	78135.8	1.502	78143.4	0.4105
		39130.9	0.4195	78195.8	1.5065	78203.5	0.4105
		39160.9	0.4195	78255.8	1.509	78263.5	0.412
		39190.9	0.4195	78315.7	1.5125	78323.5	0.412
		39220.9	0.4195	78375.7	1.5165	78383.5	0.412
		39250.9	0.4195	78435.6	1.5205	78443.5	0.413
		39281	0.4195	78495.6	1.525	78503.5	0.413
		39311	0.4195	78555.6	1.529	78563.6	0.413
		39341	0.4195	78615.5	1.5335	78623.6	0.4135
		39371	0.4195	78675.5	1.539	78683.6	0.414
		39401	0.424	78735.5	1.5435	78743.6	0.4175
		39431	0.424	78795.4	1.5485	78803.6	0.4175
		39461	0.424	78855.4	1.5535	78863.6	0.4175
		39491	0.424	78915.4	1.559	78923.7	0.4175
		39521	0.424	78975.3	1.5635	78983.7	0.4175
		39551	0.424	79035.3	1.5685	79043.7	0.4175
		39581	0.424	79095.3	1.5745	79103.7	0.4175
		39611	0.424	79155.2	1.58	79163.7	0.4175
		39641	0.424	79215.2	1.5845	79223.8	0.4175
		39671	0.424	79275.2	1.5905	79283.8	0.418
		39701.1	0.424	79335.1	1.5955	79343.8	0.42
		39731.1	0.426	79395.1	1.601	79403.8	0.42
		39761.1	0.426	79455.1	1.606	79463.8	0.42
		39791.1	0.426	79515	1.612	79523.8	0.42
		39821.1	0.426	79575	1.6175	79583.9	0.421
		39851.1	0.4305	79635	1.6235	79643.9	0.4225
		39881.1	0.4305	79694.9	1.6295	79703.9	0.4225
		39911.1	0.4305	79754.9	1.6345	79763.9	0.4225
		39941.1	0.4305	79814.9	1.64	79823.9	0.4225
		39971.1	0.4305	79874.8	1.646	79884	0.423
		40001.1	0.4305	79934.8	1.652	79944	0.424
		40031.1	0.4305	79994.8	1.657	80004	0.424
		40061.1	0.4305	80054.7	1.663	80064	0.424
		40091.1	0.4305	80114.7	1.6685	80124	0.424
		40121.2	0.4305	80174.7	1.674	80184	0.4255
		40151.2	0.4305	80234.6	1.6805	80244.1	0.4255
		40181.2	0.4315	80294.6	1.685	80304.1	0.4255
		40211.2	0.4315	80354.6	1.6925	80364.1	0.427
		40241.2	0.4325	80414.5	1.6975	80424.1	0.427
		40271.2	0.4325	80474.5	1.703	80484.1	0.427
		40301.2	0.4355	80534.5	1.7085	80544.1	0.4285
		40331.2	0.4355	80594.4	1.7145	80604.2	0.4285
		40361.2	0.4355	80654.4	1.7205	80664.2	0.4285
		40391.2	0.4355	80714.4	1.726	80724.2	0.4305
		40421.2	0.4355	80774.3	1.7325	80784.2	0.4305
		40451.2	0.4355	80834.3	1.7385	80844.2	0.4305
		40481.2	0.4355	80894.2	1.744	80904.3	0.4305
		40511.2	0.44	80954.2	1.75	80964.3	0.4305
		40541.3	0.44	81014.2	1.756	81024.3	0.433
		40571.3	0.44	81074.1	1.7635	81084.3	0.433
		40601.3	0.44	81134.1	1.7685	81144.3	0.433
		40631.3	0.44	81194.1	1.7755	81204.3	0.433
		40661.3	0.44	81254	1.7825	81264.4	0.433
		40691.3	0.44	81314	1.787	81324.4	0.433
		40721.3	0.44	81374	1.794	81384.4	0.433
		40751.3	0.443	81433.9	1.8005	81444.4	0.434
		40781.3	0.443	81493.9	1.8065	81504.4	0.434
		40811.3	0.443	81553.9	1.813	81564.5	0.4365
		40841.3	0.443	81613.8	1.8185	81624.5	0.4365
		40871.3	0.443	81673.8	1.8255	81684.5	0.4365
		40901.3	0.443	81733.8	1.833	81744.5	0.4365
		40931.4	0.446	81793.7	1.838	81804.5	0.4365
		40961.4	0.446	81853.7	1.845	81864.5	0.4365
		40991.4	0.446	81913.7	1.852	81924.6	0.4365
		41021.4	0.446	81973.6	1.858	81984.6	0.441
		41051.4	0.446	82033.6	1.8655	82044.6	0.441
		41081.4	0.446	82093.6	1.8715	82104.6	0.441
		41111.4	0.4475	82153.5	1.8785	82164.6	0.441
		41141.4	0.4475	82213.5	1.885	82224.6	0.441
		41171.4	0.449	82273.5	1.891	82284.7	0.441
		41201.4	0.449	82333.4	1.8965	82344.7	0.441
		41231.4	0.449	82393.4	1.9025	82404.7	0.441
		41261.4	0.454	82453.4	1.9095	82464.7	0.441
		41291.4	0.454	82513.3	1.916	82524.7	0.441
		41321.4	0.454	82573.3	1.923	82584.8	0.443
		41351.4	0.454	82633.3	1.9295	82644.8	0.443
		41381.5	0.454	82693.2	1.936	82704.8	0.443
		41411.5	0.454	82753.2	1.9425	82764.8	0.443
		41441.5	0.454	82813.2	1.9495	82824.8	0.4445
		41471.5	0.454	82873.1	1.956	82884.8	0.4445
		41501.5	0.454	82933.1	1.962	82944.9	0.4445
		41531.5	0.458	82993.1	1.969	83004.9	0.447
		41561.5	0.458	83053	1.9775	83064.9	0.447
		41591.5	0.458	83113	1.983	83124.9	0.447
		41621.5	0.458	83173	1.991	83184.9	0.447
		41651.5	0.458	83232.9	1.9985	83245	0.447
		41681.5	0.458	83292.9	2.0075	83305	0.447
		41711.5	0.461	83352.9	2.0135	83365	0.449
		41741.5	0.461	83412.8	2.02	83425	0.449
		41771.6	0.461	83472.8	2.0265	83485	0.449
		41801.6	0.461	83532.8	2.034	83545	0.449
		41831.6	0.4655	83592.7	2.041	83605.1	0.4505
		41861.6	0.4655	83652.7	2.048	83665.1	0.4505
		41891.6	0.4655	83712.6	2.0555	83725.1	0.4505
		41921.6	0.4655	83772.6	2.0615	83785.1	0.451
		41951.6	0.4655	83832.6	2.069	83845.1	0.4515
		41981.6	0.4655	83892.5	2.078	83905.1	0.452
		42011.6	0.4675	83952.5	2.084	83965.2	0.4525
		42041.6	0.4675	84012.5	2.092	84025.2	0.4525
		42071.6	0.4675	84072.5	2.099	84085.2	0.4565
		42101.6	0.4705	84132.4	2.1075	84145.2	0.4565
		42131.6	0.4705	84192.4	2.1145	84205.2	0.4565
		42161.6	0.4705	84252.3	2.12	84265.3	0.4565
		42191.7	0.4705	84312.3	2.1345	84325.3	0.4565
		42221.7	0.472	84372.3	2.1365	84385.3	0.4565
		42251.7	0.477	84432.2	2.14	84445.3	0.4565
		42281.7	0.477	84492.2	2.1465	84505.3	0.4565
		42311.7	0.477	84552.2	2.1535	84565.3	0.4565
		42341.7	0.477	84612.1	2.1595	84625.4	0.459
		42371.7	0.477	84672.1	2.1675	84685.4	0.459
		42401.7	0.477	84732.1	2.173	84745.4	0.459
		42431.7	0.478	84792	2.1795	84805.4	0.459
		42461.7	0.482	84852	2.1855	84865.4	0.459
		42491.7	0.482	84912	2.191	84925.4	0.459
		42521.7	0.482	84971.9	2.198	84985.5	0.465
		42551.7	0.482	85031.9	2.205	85045.5	0.465
		42581.7	0.484	85091.9	2.213	85105.5	0.465
		42611.8	0.484	85151.8	2.2195	85165.5	0.465
		42641.8	0.4875	85211.8	2.2275	85225.5	0.465
		42671.8	0.4875	85271.8	2.2355	85285.6	0.465
		42701.8	0.4875	85331.7	2.243	85345.6	0.465
		42731.8	0.4875	85391.7	2.251	85405.6	0.465
		42761.8	0.4965	85451.7	2.259	85465.6	0.465
		42791.8	0.4965	85511.6	2.266	85525.6	0.465
		42821.8	0.4965	85571.6	2.2745	85585.6	0.465
		42851.8	0.4965	85631.6	2.2815	85645.7	0.465
		42881.8	0.4965	85691.5	2.2905	85705.7	0.465
		42911.8	0.4965	85751.5	2.297	85765.7	0.467
		42941.8	0.4965	85811.5	2.306	85825.7	0.467
		42971.8	0.4965	85871.4	2.3115	85885.7	0.467
		43001.8	0.5045	85931.4	2.319	85945.8	0.467
		43031.9	0.5045	85991.4	2.327	86005.8	0.468
		43061.9	0.5045	86051.3	2.3335	86065.8	0.468
		43091.9	0.5045	86111.3	2.3415	86125.8	0.469
		43121.9	0.5045	86171.3	2.3485	86185.8	0.469
		43151.9	0.5045	86231.2	2.3555	86245.8	0.47
		43181.9	0.5065	86291.2	2.3635	86305.9	0.47
		43211.9	0.5065	86351.1	2.372	86365.9	0.471
		43241.9	0.5145	86411.1	2.381	86425.9	0.471
		43271.9	0.5145	86471.1	2.39	86485.9	0.475
		43301.9	0.5145	86531	2.3975	86545.9	0.475
		43331.9	0.5145	86591	2.4075	86605.9	0.475
		43361.9	0.5145	86651	2.417	86666	0.475
		43391.9	0.5225	86710.9	2.427	86726	0.475
		43421.9	0.5225	86770.9	2.437	86786	0.475
		43452	0.5225	86830.9	2.4475	86846	0.475
		43482	0.5225	86890.8	2.457	86906	0.475
		43512	0.5225	86950.8	2.467	86966.1	0.475
		43542	0.5295	87010.8	2.475	87026.1	0.475
		43572	0.5295	87070.7	2.486	87086.1	0.476
		43602	0.5295	87130.7	2.4955	87146.1	0.476
		43632	0.5295	87190.7	2.5045	87206.1	0.479
		43662	0.5315	87250.6	2.513	87266.1	0.479
		43692	0.537	87310.6	2.523	87326.2	0.479
		43722	0.537	87370.6	2.5325	87386.2	0.479
		43752	0.537	87430.5	2.543	87446.2	0.479
		43782	0.5415	87490.5	2.552	87506.2	0.479
		43812	0.5415	87550.5	2.561	87566.2	0.481
		43842	0.5435	87610.4	2.572	87626.3	0.481
		43872.1	0.5515	87670.4	2.5805	87686.3	0.481
		43902.1	0.5515	87730.4	2.5905	87746.3	0.482
		43932.1	0.5515	87790.3	2.6	87806.3	0.482
		43962.1	0.5515	87850.3	2.61	87866.3	0.483
		43992.1	0.5535	87910.3	2.62	87926.3	0.4835
		44022.1	0.5645	87970.2	2.6285	87986.4	0.484
		44052.1	0.5645	88030.2	2.638	88046.4	0.4845
		44082.1	0.5645	88090.2	2.647	88106.4	0.487
		44112.1	0.5645	88150.1	2.6605	88166.4	0.487
		44142.1	0.5685	88210.1	2.6685	88226.4	0.487
		44172.1	0.5695	88270.1	2.679	88286.4	0.487
		44202.1	0.5795	88330	2.6855	88346.5	0.487
		44232.1	0.5795	88390	2.6925	88406.5	0.487
		44262.1	0.5795	88450	2.7015	88466.5	0.493
		44292.2	0.5825	88509.9	2.709	88526.5	0.493
		44322.2	0.594	88569.9	2.7155	88586.5	0.493
		44352.2	0.594	88629.9	2.7235	88646.6	0.493
		44382.2	0.594	88689.8	2.733	88706.6	0.493
		44412.2	0.594	88749.8	2.7395	88766.6	0.493
		44442.2	0.601	88809.8	2.7475	88826.6	0.493
		44472.2	0.601	88869.7	2.7555	88886.6	0.493
		44502.2	0.608	88929.7	2.7615	88946.6	0.493
		44532.2	0.608	88989.7	2.769	89006.7	0.493
		44562.2	0.6125	89049.6	2.778	89066.7	0.493
		44592.2	0.626	89109.6	2.786	89126.7	0.493
		44622.2	0.626	89169.6	2.7945	89186.7	0.493
		44652.2	0.626	89229.5	2.803	89246.7	0.494
		44682.2	0.639	89289.5	2.8115	89306.8	0.494
		44712.2	0.639	89349.4	2.8215	89366.8	0.497
		44742.3	0.639	89409.4	2.83	89426.8	0.497
		44772.3	0.654	89469.4	2.8395	89486.8	0.497
		44802.3	0.654	89529.4	2.849	89546.8	0.497
		44832.3	0.654	89589.3	2.86	89606.8	0.497
		44862.3	0.663	89649.3	2.87	89666.9	0.497
		44892.3	0.663	89709.2	2.8795	89726.9	0.497
		44922.3	0.6685	89769.2	2.891	89786.9	0.499
		44952.3	0.6805	89829.2	2.901	89846.9	0.499
		44982.3	0.6805	89889.1	2.912	89906.9	0.499
		45012.3	0.6915	89949.1	2.921	89967	0.501
		45042.3	0.6915	90009.1	2.9305	90027	0.501
		45072.3	0.707	90069	2.941	90087	0.501
		45102.3	0.707	90129	2.951	90147	0.501
		45132.3	0.707	90189	2.9605	90207	0.502
		45162.4	0.7245	90248.9	2.9715	90267	0.5025
		45192.4	0.7245	90308.9	2.9805	90327.1	0.5035
		45222.4	0.735	90368.9	2.9925	90387.1	0.5035
		45252.4	0.735	90428.8	3.003	90447.1	0.5035
		45282.4	0.7445	90488.8	3.014	90507.1	0.5045
		45312.4	0.756	90548.8	3.026	90567.1	0.5055
		45342.4	0.758	90608.7	3.035	90627.1	0.5055
		45372.4	0.767	90668.7	3.045	90687.2	0.508
		45402.4	0.7865	90728.7	3.055	90747.2	0.508
		45432.4	0.7865	90788.6	3.0695	90807.2	0.508
		45462.4	0.7915	90848.6	3.0815	90867.2	0.508
		45492.4	0.7955	90908.6	3.092	90927.2	0.5085
		45522.4	0.8095	90968.5	3.103	90987.3	0.512
		45552.4	0.8095	91028.5	3.1135	91047.3	0.5155
		45582.5	0.8195	91088.5	3.124	91107.3	0.5155
		45612.5	0.8285	91148.4	3.136	91167.3	0.5155
		45642.5	0.837	91208.4	3.1465	91227.3	0.5155
		45672.5	0.8425	91268.4	3.1575	91287.4	0.5155
		45702.5	0.851	91328.3	3.17	91347.4	0.5155
		45732.5	0.8595	91388.3	3.18	91407.4	0.5155
		45762.5	0.871	91448.3	3.192	91467.4	0.5155
		45792.5	0.88	91508.2	3.204	91527.4	0.5155
		45822.5	0.8875	91568.2	3.2145	91587.4	0.5155
		45852.5	0.899	91628.2	3.226	91647.5	0.5155
		45882.5	0.908	91688.1	3.2375	91707.5	0.5155
		45912.5	0.9185	91748.1	3.2485	91767.5	0.5155
		45942.5	0.9325	91808.1	3.26	91827.5	0.5155
		45972.5	0.938	91868	3.273	91887.5	0.5155
		46002.6	0.9455	91928	3.2835	91947.5	0.5155
		46032.6	0.9585	91988	3.296	92007.6	0.521
		46062.6	0.9725	92047.9	3.307	92067.6	0.521
		46092.6	0.986	92107.9	3.3185	92127.6	0.521
		46122.6	0.9925	92167.9	3.331	92187.6	0.521
		46152.6	1.005	92227.8	3.342	92247.6	0.521
		46182.6	1.012	92287.8	3.354	92307.6	0.521
		46212.6	1.024	92347.8	3.3665	92367.7	0.521
		46242.6	1.038	92407.7	3.3795	92427.7	0.521
		46272.6	1.056	92467.7	3.392	92487.7	0.521
		46302.6	1.056	92527.6	3.4045	92547.7	0.522
		46332.6	1.0685	92587.6	3.4165	92607.7	0.5225
		46362.6	1.0825	92647.6	3.43	92667.8	0.5245
		46392.6	1.0965	92707.5	3.4455	92727.8	0.5245
		46422.6	1.109	92767.5	3.456	92787.8	0.5245
		46452.7	1.1205	92827.5	3.4715	92847.8	0.527
		46482.7	1.135	92887.4	3.4855	92907.8	0.527
		46512.7	1.1485	92947.4	3.499	92967.8	0.527
		46542.7	1.1595	93007.4	3.5115	93027.9	0.527
		46572.7	1.167	93067.3	3.5265	93087.9	0.528
		46602.7	1.182	93127.3	3.538	93147.9	0.531
		46632.7	1.1995	93187.3	3.552	93207.9	0.531
		46662.7	1.212	93247.2	3.564	93267.9	0.531
		46692.7	1.227	93307.2	3.5765	93328	0.531
		46722.7	1.245	93367.2	3.59	93388	0.531
		46752.7	1.254	93427.1	3.6045	93448	0.531
		46782.7	1.272	93487.1	3.617	93508	0.532
		46812.7	1.2895	93547.1	3.631	93568	0.533
		46842.8	1.3105	93607	3.645	93628	0.533
		46872.8	1.3105	93667	3.658	93688.1	0.535
		46902.8	1.3295	93727	3.6735	93748.1	0.535
		46932.8	1.348	93786.9	3.6885	93808.1	0.535
		46962.8	1.361	93846.9	3.703	93868.1	0.5375
		46992.8	1.3755	93906.9	3.7175	93928.1	0.5375
		47022.8	1.394	93966.8	3.733	93988.1	0.5375
		47052.8	1.404	94026.8	3.746	94048.2	0.5375
		47082.8	1.4225	94086.8	3.7595	94108.2	0.5375
		47112.8	1.4355	94146.7	3.776	94168.2	0.54
		47142.8	1.459	94206.7	3.79	94228.2	0.54
		47172.8	1.474	94266.7	3.807	94288.2	0.54
		47202.8	1.491	94326.6	3.822	94348.3	0.54
		47232.8	1.5055	94386.6	3.8365	94408.3	0.5425
		47262.8	1.521	94446.6	3.853	94468.3	0.5425
		47292.9	1.537	94506.5	3.8675	94528.3	0.5425
		47322.9	1.557	94566.5	3.885	94588.3	0.5425
		47352.9	1.5755	94626.5	3.9005	94648.4	0.543
		47382.9	1.5945	94686.4	3.9165	94708.4	0.5445
		47412.9	1.624	94746.4	3.9315	94768.4	0.5445
		47442.9	1.624	94806.4	3.947	94828.4	0.5455
		47472.9	1.6495	94866.3	3.962	94888.4	0.5455
		47502.9	1.668	94926.3	3.9775	94948.4	0.5465
		47532.9	1.6875	94986.2	3.9945	95008.5	0.5465
		47562.9	1.7035	95046.2	4.009	95068.5	0.548
		47592.9	1.7235	95106.2	4.0265	95128.5	0.548
		47622.9	1.753	95166.1	4.0405	95188.5	0.5495
		47652.9	1.7635	95226.1	4.0565	95248.5	0.5495
		47682.9	1.7885	95286.1	4.072	95308.5	0.551
		47712.9	1.8045	95346	4.0875	95368.6	0.551
		47743	1.8255	95406	4.103	95428.6	0.5525
		47773	1.8475	95466	4.12	95488.6	0.5525
		47803	1.864	95525.9	4.134	95548.6	0.5525
		47833	1.888	95585.9	4.152	95608.6	0.5535
		47863	1.909	95645.9	4.1675	95668.7	0.554
		47893	1.9385	95705.8	4.1845	95728.7	0.5545
		47923	1.95	95765.8	4.202	95788.7	0.5565
		47953	1.975	95825.8	4.216	95848.7	0.5565
		47983	1.995	95885.7	4.2355	95908.7	0.5565
		48013	2.014	95945.7	4.251	95968.7	0.558
		48043	2.041	96005.7	4.2695	96028.8	0.558
		48073	2.0715	96065.6	4.285	96088.8	0.5595
		48103	2.085	96125.6	4.304	96148.8	0.5595
		48133.1	2.1085	96185.6	4.32	96208.8	0.5595
		48163.1	2.1365	96245.5	4.3375	96268.8	0.563
		48193.1	2.1655	96305.5	4.355	96328.9	0.563
		48223.1	2.183	96365.5	4.373	96388.9	0.563
		48253.1	2.2055	96425.4	4.391	96448.9	0.563
		48283.1	2.226	96485.4	4.41	96508.9	0.563
		48313.1	2.2565	96545.4	4.4285	96568.9	0.5635
		48343.1	2.2865	96605.3	4.4455	96628.9	0.566
		48373.1	2.302	96665.3	4.465	96689	0.566
		48403.1	2.332	96725.3	4.4845	96749	0.566
		48433.1	2.35	96785.2	4.503	96809	0.566
		48463.1	2.381	96845.2	4.52	96869	0.568
		48493.1	2.408	96905.2	4.5415	96929	0.568
		48523.1	2.426	96965.1	4.558	96989	0.568
		48553.1	2.455	97025.1	4.579	97049.1	0.5715
		48583.2	2.481	97085.1	4.597	97109.1	0.5715
		48613.2	2.5015	97145	4.6155	97169.1	0.5715
		48643.2	2.5315	97205	4.6365	97229.1	0.5715
		48673.2	2.5655	97265	4.6555	97289.1	0.5715
		48703.2	2.5905	97324.9	4.676	97349.2	0.573
		48733.2	2.6175	97384.9	4.695	97409.2	0.573
		48763.2	2.6475	97444.9	4.7155	97469.2	0.5755
		48793.2	2.664	97504.8	4.7365	97529.2	0.5755
		48823.2	2.693	97564.8	4.758	97589.2	0.5755
		48853.2	2.7225	97624.8	4.775	97649.2	0.5755
		48883.2	2.7495	97684.7	4.796	97709.3	0.577
		48913.2	2.778	97744.7	4.817	97769.3	0.579
		48943.2	2.823	97804.6	4.836	97829.3	0.579
		48973.2	2.8335	97864.6	4.857	97889.3	0.579
		49003.2	2.871	97924.6	4.879	97949.3	0.58
		49033.3	2.903	97984.5	4.8995	98009.4	0.5825
		49063.3	2.932	98044.5	4.92	98069.4	0.5825
		49093.3	2.966	98104.5	4.945	98129.4	0.5825
		49123.3	2.9935	98164.5	4.9645	98189.4	0.5825
		49153.3	3.029	98224.4	4.986	98249.4	0.585
		49183.3	3.0665	98266.2	5	98309.4	0.585
		49213.3	3.081			98369.5	0.585
		49243.3	3.1215			98429.5	0.589
		49273.3	3.146			98489.5	0.589
		49303.3	3.1845			98549.5	0.589
		49333.3	3.216			98609.5	0.589
		49363.3	3.2505			98669.6	0.589
		49393.3	3.278			98729.6	0.5915
		49423.3	3.3135			98789.6	0.5935
		49453.4	3.339			98849.6	0.5935
		49483.4	3.376			98909.6	0.5935
		49513.4	3.4115			98969.6	0.5935
		49543.4	3.4505			99029.7	0.5935
		49573.4	3.483			99089.7	0.5975
		49603.4	3.513			99149.7	0.5975
		49633.4	3.551			99209.7	0.5975
		49663.4	3.5835			99269.7	0.5975
		49693.4	3.626			99329.8	0.5975
		49723.4	3.658			99389.8	0.5995
		49753.4	3.6975			99449.8	0.5995
		49783.4	3.7345			99509.8	0.6005
		49813.4	3.7665			99569.8	0.602
		49843.4	3.8105			99629.8	0.603
		49873.4	3.8525			99689.9	0.604
		49903.5	3.8825			99749.9	0.606
		49933.5	3.927			99809.9	0.606
		49963.5	3.9655			99869.9	0.608
		49993.5	4.011			99929.9	0.608
		50023.5	4.0525			99989.9	0.608
		50053.5	4.089			100050	0.6115
		50083.5	4.137			100110	0.6115
		50113.5	4.163			100170	0.6115
		50143.5	4.2065			100230	0.6115
		50173.5	4.248			100290	0.6135
		50203.5	4.296			100350	0.6135
		50233.5	4.328			100410	0.615
		50263.5	4.3875			100470	0.6195
		50293.6	4.4245			100530	0.6195
		50323.6	4.469			100590	0.6195
		50353.6	4.505			100650	0.6195
		50383.6	4.552			100710	0.6195
		50413.6	4.5945			100770	0.621
		50443.6	4.6445			100830	0.623
		50473.6	4.696			100890	0.623
		50503.6	4.732			100950	0.624
		50533.6	4.795			101010	0.6275
		50563.6	4.834			101070	0.6275
		50593.6	4.8775			101130	0.6275
		50623.6	4.9235			101190	0.6285
		50653.6	4.9735			101250	0.631
		50672.3	5			101310	0.631
						101370	0.6325
						101430	0.634
						101490	0.6345
						101550	0.636
						101610	0.64
						101670	0.64
						101730	0.64
						101790	0.6415
						101851	0.644
						101911	0.644
						101971	0.6455
						102031	0.647
						102091	0.6485
						102151	0.655
						102211	0.655
						102271	0.655
						102331	0.655
						102391	0.655
						102451	0.655
						102511	0.6575
						102571	0.6615
						102631	0.6615
						102691	0.6615
						102751	0.6635
						102811	0.665
						102871	0.6665
						102931	0.669
						102991	0.672
						103051	0.672
						103111	0.6785
						103171	0.6785
						103231	0.6785
						103291	0.6785
						103351	0.68
						103411	0.684
						103471	0.684
						103531	0.686
						103591	0.6925
						103651	0.6925
						103711	0.6925
						103771	0.6925
						103831	0.696
						103891	0.6975
						103951	0.7005
						104011	0.7025
						104071	0.704
						104131	0.7065
						104191	0.7095
						104251	0.713
						104311	0.713
						104371	0.716
						104431	0.7205
						104491	0.7225
						104551	0.725
						104611	0.726
						104671	0.7305
						104731	0.7305
						104791	0.7355
						104851	0.7385
						104911	0.741
						104971	0.7455
						105031	0.7455
						105091	0.7505
						105152	0.755
						105212	0.7585
						105272	0.762
						105332	0.764
						105392	0.766
						105452	0.773
						105512	0.773
						105572	0.78
						105632	0.78
						105692	0.786
						105752	0.789
						105812	0.795
						105872	0.8015
						105932	0.8015
						105992	0.8065
						106052	0.8105
						106112	0.8205
						106172	0.8205
						106232	0.827
						106292	0.8315
						106352	0.8395
						106412	0.8455
						106472	0.8485
						106532	0.858
						106592	0.858
						106652	0.8685
						106712	0.8685
						106772	0.8735
						106832	0.879
						106892	0.8855
						106952	0.8925
						107012	0.898
						107072	0.9055
						107132	0.916
						107192	0.916
						107252	0.923
						107312	0.9335
						107372	0.943
						107432	0.943
						107492	0.95
						107552	0.959
						107612	0.9665
						107672	0.9725
						107732	0.9825
						107792	0.9885
						107852	0.9945
						107912	1.001
						107972	1.0165
						108032	1.0165
						108092	1.0245
						108152	1.0325
						108212	1.0425
						108272	1.0515
						108332	1.0565
						108392	1.071
						108452	1.08
						108513	1.087
						108573	1.096
						108633	1.1025
						108693	1.1115
						108753	1.123
						108813	1.13
						108873	1.14
						108933	1.15
						108993	1.1575
						109053	1.168
						109113	1.1755
						109173	1.182
						109233	1.1955
						109293	1.204
						109353	1.2125
						109413	1.2285
						109473	1.24
						109533	1.248
						109593	1.26
						109653	1.268
						109713	1.28
						109773	1.288
						109833	1.2955
						109893	1.307
						109953	1.321
						110013	1.3355
						110073	1.343
						110133	1.3515
						110193	1.3685
						110253	1.3775
						110313	1.387
						110373	1.4005
						110433	1.4095
						110493	1.4205
						110553	1.4335
						110613	1.4495
						110673	1.458
						110733	1.469
						110793	1.479
						110853	1.497
						110913	1.5045
						110973	1.521
						111033	1.53
						111093	1.547
						111153	1.556
						111213	1.5695
						111273	1.5925
						111333	1.605
						111393	1.613
						111453	1.622
						111513	1.639
						111573	1.6555
						111633	1.6665
						111693	1.677
						111753	1.694
						111814	1.716
						111874	1.7255
						111934	1.7335
						111994	1.7485
						112054	1.7615
						112114	1.7745
						112174	1.7935
						112234	1.8125
						112294	1.821
						112354	1.8375
						112414	1.8545
						112474	1.8695
						112534	1.8895
						112594	1.899
						112654	1.9215
						112714	1.937
						112774	1.948
						112834	1.9665
						112894	1.985
						112954	1.9985
						113014	2.018
						113074	2.04
						113134	2.05
						113194	2.0735
						113254	2.0875
						113314	2.101
						113374	2.1225
						113434	2.142
						113494	2.1575
						113554	2.1795
						113614	2.1915
						113674	2.2075
						113734	2.2355
						113794	2.2445
						113854	2.2655
						113914	2.2905
						113974	2.3085
						114034	2.33
						114094	2.341
						114154	2.3635
						114214	2.386
						114274	2.4
						114334	2.427
						114394	2.44
						114454	2.465
						114514	2.482
						114574	2.508
						114634	2.522
						114694	2.5465
						114754	2.567
						114814	2.5915
						114874	2.6105
						114934	2.638
						114994	2.653
						115054	2.674
						115114	2.701
						115175	2.713
						115235	2.743
						115295	2.761
						115355	2.7845
						115415	2.8065
						115475	2.831
						115535	2.862
						115595	2.877
						115655	2.9025
						115715	2.9285
						115775	2.9505
						115835	2.9705
						115895	2.9975
						115955	3.0205
						116015	3.042
						116075	3.0695
						116135	3.094
						116195	3.124
						116255	3.1405
						116315	3.1585
						116375	3.1825
						116435	3.202
						116495	3.226
						116555	3.249
						116615	3.278
						116675	3.3025
						116735	3.3205
						116795	3.3425
						116855	3.3685
						116915	3.386
						116975	3.4095
						117035	3.4345
						117095	3.463
						117155	3.4875
						117215	3.5175
						117275	3.5375
						117335	3.5665
						117395	3.5915
						117455	3.6135
						117515	3.6395
						117575	3.671
						117635	3.694
						117695	3.7315
						117755	3.7525
						117815	3.7775
						117875	3.8095
						117935	3.8335
						117995	3.863
						118055	3.8935
						118115	3.9185
						118175	3.9505
						118235	3.9845
						118295	4.0095
						118355	4.043
						118415	4.0725
						118476	4.11
						118536	4.1455
						118596	4.1685
						118656	4.1975
						118716	4.2325
						118776	4.268
						118836	4.303
						118896	4.3355
						118956	4.3695
						119016	4.4015
						119076	4.4375
						119136	4.4735
						119196	4.5065
						119256	4.5455
						119316	4.5825
						119376	4.6135
						119436	4.6615
						119496	4.6835
						119556	4.723
						119616	4.7665
[truncated: 7 more rows]

## Sheet: Figure 4. 
S2 Table
Seeded precipitations in artificial and natural seawater
Artificial seawater, Ω= 6.9		Natural seawater, Ω= 6.9		Artificial seawater, Ω= 6.9		Natural seawater, Ω= 6.9		Artificial seawater, Ω= 6.9		Natural seawater, Ω= 6.9		Artificial seawater, Ω= 6.9		Natural seawater, Ω= 6.9		Artificial seawater, Ω= 11.3		Natural seawater, Ω= 11.3		Artificial seawater, Ω= 11.3		Natural seawater, Ω= 11.3		Artificial seawater, Ω= 11.3		Natural seawater, Ω= 11.3		Artificial seawater, Ω= 11.3		Natural seawater, Ω= 11.3		Artificial seawater, Ω= 19.2		Natural seawater, Ω= 19.2		Artificial seawater, Ω= 19.2		Natural seawater, Ω= 19.2		Artificial seawater, Ω= 19.2		Natural seawater, Ω= 19.2		Artificial seawater, Ω= 19.2		Natural seawater, Ω= 19.2
Seed = 50 mg		Seed = 50 mg		Seed = 100 mg		Seed = 100 mg		Seed = 200 mg		Seed = 200 mg		Seed = 400 mg		Seed = 400 mg		Seed = 50 mg		Seed = 50 mg		Seed = 100 mg		Seed = 100 mg		Seed = 200 mg		Seed = 200 mg		Seed = 400 mg	Seed = 50 mg	Seed = 400 mg		Seed = 50 mg		Seed = 50 mg		Seed = 100 mg		Seed = 100 mg		Seed = 200 mg		Seed = 200 mg		Seed = 400 mg	Seed = 50 mg	Seed = 400 mg
Time (s)	Volume of titrant	Time (s)	Volume of titrant	Time (s)	Volume of titrant	Time (s)	Volume of titrant	Time (s)	Volume of titrant	Time (s)	Volume of titrant	Time (s)	Volume of titrant	Time (s)	Volume of titrant	Time (s)	Volume of titrant	Time (s)	Volume of titrant	Time (s)	Volume of titrant	Time (s)	Volume of titrant	Time (s)	Volume of titrant	Time (s)	Volume of titrant	Time (s)	Volume of titrant	Time (s)	Volume of titrant	Time (s)	Volume of titrant	Time (s)	Volume of titrant	Time (s)	Volume of titrant	Time (s)	Volume of titrant	Time (s)	Volume of titrant	Time (s)	Volume of titrant	Time (s)	Volume of titrant	Time (s)	Volume of titrant
	dosed (mL)		dosed (mL)		dosed (mL)		dosed (mL)		dosed (mL)		dosed (mL)		dosed (mL)		dosed (mL)		dosed (mL)		dosed (mL)		dosed (mL)		dosed (mL)		dosed (mL)		dosed (mL)		dosed (mL)		dosed (mL)		dosed (mL)		dosed (mL)		dosed (mL)		dosed (mL)		dosed (mL)		dosed (mL)		dosed (mL)		dosed (mL)
0	0	0	0	0	0	0	0	0	0	0	0	0	0	0	0	0	0	0	0	0	0	0	0	0	0	0	0	0	0	0	0	0	0	0	0	0	0	0	0	0	0	0	0	0	0	0	0
5.0021	0	5.0008	0	60.0242	0.0125	5.0198	0.0065	5.0023	0.0095	5.0169	0.004	5.0079	0	5.0025	0.014	5.0023	0.0125	4.9979	0.003	5.0023	0.007	5.0008	0	5.0022	0.0165	5.0012	0	1.0011	0.001	1.0014	0.001	4.9983	0.016	4.9982	0.014	5.0018	0.014	5.0005	0.028	5.0026	0.0225	5.0057	0.0215	4.9975	0.0245	4.9979	0.0245
10.0041	0	10.0045	0	120.033	0.017	10.0039	0.0065	10.0038	0.0095	9.997	0.0115	10.0022	0	10.0034	0.019	10.0031	0.014	9.9947	0.0205	10.0027	0.007	10.0149	0	10.0025	0.0165	10.0018	0	2.0022	0.003	2.0017	0.003	9.9966	0.0295	10.0015	0.035	10.0038	0.018	10.0012	0.0365	10.0031	0.0365	10.0036	0.0375	10.0169	0.068	10.0087	0.0995
15.0047	0	15.0022	0	180.049	0.023	15.0181	0.0065	15.0055	0.0095	14.9986	0.0115	15.0036	0	15.0044	0.019	15.0049	0.014	15.0039	0.0205	15.0045	0.0125	15.013	0	15.0039	0.0205	15.0037	0	3.0139	0.0055	3.0016	0.0055	14.9912	0.0295	14.9913	0.0385	15.0042	0.0235	15.0023	0.0365	15.0046	0.0445	15.0056	0.042	14.991	0.068	14.9919	0.174
20.0067	0	20.0042	0.0005	240.065	0.027	20.0064	0.0075	20.0066	0.01	19.9994	0.0115	20.0058	0.0085	20.0055	0.0265	20.0175	0.014	19.9881	0.0205	20.0051	0.0125	20.0029	0	20.0104	0.0225	20.0049	0.0175	4.0119	0.01	4.0027	0.01	19.9879	0.0295	19.9884	0.0385	20.0055	0.024	20.0036	0.0365	20.0056	0.0445	20.0176	0.054	19.9876	0.0895	19.9883	0.249
25.0075	0	25.0106	0.0005	300.081	0.031	25.0083	0.01	25.0078	0.0155	25.0004	0.0125	25.0069	0.011	25.0067	0.0265	25.0075	0.014	24.9865	0.0205	25.0063	0.0125	25.0037	0	25.0244	0.0245	25.0116	0.0175	5.0027	0.0295	5.0025	0.0175	24.9989	0.0295	24.9843	0.0385	25.0119	0.03	25.007	0.0365	25.0153	0.054	25.0072	0.054	24.9849	0.0915	24.9853	0.324
30.0094	0.0015	30.006	0.0075	360.098	0.0355	30.0095	0.01	30.0146	0.0155	30.0222	0.016	30.0078	0.011	30.0299	0.0305	30.0091	0.0165	29.9816	0.0205	30.009	0.017	30.0259	0.014	30.0156	0.028	30.0066	0.0175	6.0021	0.052	6.0092	0.0175	29.9813	0.0295	29.9831	0.0385	30.0135	0.0315	30.0055	0.0365	30.0082	0.0675	30.0082	0.069	29.9809	0.111	29.9816	0.3525
35.026	0.0055	35.0062	0.0075	420.113	0.039	35.0104	0.01	35.0099	0.0155	35.0027	0.016	35.0173	0.011	35.0088	0.031	35.01	0.017	34.9783	0.0205	35.0078	0.017	35.0063	0.014	35.0072	0.0315	35.0081	0.019	7.0024	0.052	7.007	0.0175	34.9785	0.0295	34.978	0.0385	35.0093	0.0365	35.0192	0.0365	35.0095	0.0675	35.0096	0.069	34.978	0.111	34.9785	0.3525
40.012	0.0055	40.0149	0.0075	480.13	0.043	40.0219	0.01	40.0126	0.0155	40.0035	0.016	40.0099	0.012	40.0096	0.0345	40.0187	0.017	39.9761	0.0205	40.008	0.017	40.0073	0.014	40.0087	0.0345	40.0086	0.0215	8.0032	0.052	8.0033	0.024	39.9782	0.0295	39.9748	0.0385	40.0108	0.0395	40.0165	0.046	40.0108	0.0785	40.0112	0.077	39.9749	0.1305	39.9747	0.3525
45.0155	0.0055	45.0083	0.0075	540.146	0.0465	45.0133	0.0105	45.0129	0.0155	45.0048	0.016	45.0105	0.015	45.0225	0.0375	45.0122	0.017	44.972	0.0205	45.0156	0.017	45.008	0.014	45.0092	0.038	45.0098	0.025	9.0092	0.052	9.0033	0.037	44.9725	0.0295	44.971	0.0385	45.0114	0.0445	45.0092	0.0465	45.012	0.0785	45.0119	0.083	44.9716	0.141	44.9721	0.3845
50.0147	0.0055	50.0087	0.0075	600.162	0.0505	50.0142	0.011	50.0142	0.0155	50.0058	0.016	50.0128	0.015	50.0234	0.0375	50.0135	0.017	49.9806	0.0205	50.0102	0.022	50.0082	0.014	50.0105	0.042	50.011	0.026	10.0035	0.052	10.004	0.037	49.9686	0.0295	49.9682	0.0385	50.015	0.0485	50.0107	0.0555	50.0133	0.091	50.0126	0.091	49.9742	0.1545	49.9688	0.419
55.0162	0.0055	55.0101	0.0075	660.179	0.0535	55.0218	0.011	55.0155	0.0205	55.0071	0.022	55.0124	0.015	55.0134	0.038	55.0148	0.0195	54.9655	0.0205	55.0111	0.022	55.0093	0.014	55.0112	0.046	55.0114	0.0285	11.0039	0.052	11.0044	0.037	54.9652	0.0295	54.9643	0.0385	55.0142	0.054	55.0262	0.056	55.0142	0.099	55.0139	0.1025	54.9648	0.1545	54.9651	0.419
60.0169	0.0055	60.0102	0.0075	720.194	0.056	60.0167	0.0135	60.0163	0.0205	60.0083	0.022	60.0139	0.018	60.0353	0.0435	60.016	0.0195	59.9625	0.0205	60.0122	0.026	60.0097	0.014	60.0119	0.049	60.012	0.0315	12.0042	0.052	12.0046	0.037	59.9616	0.0295	59.9613	0.0385	60.0166	0.054	60.0251	0.0625	60.0154	0.107	60.0241	0.109	59.9612	0.1765	59.962	0.44
65.0212	0.0055	65.0115	0.0075	780.224	0.06	65.0183	0.0135	65.0178	0.0205	65.0099	0.022	65.015	0.0215	65.0152	0.0435	65.0171	0.0195	64.959	0.0205	65.0129	0.026	65.0111	0.014	65.0132	0.053	65.0133	0.0345	13.0044	0.052	13.0044	0.037	64.9617	0.0295	64.9625	0.0385	65.0164	0.06	65.0139	0.064	65.0269	0.116	65.0167	0.114	64.9586	0.1895	64.9589	0.4785
70.02	0.0055	70.0119	0.0075	840.232	0.062	70.0263	0.0135	70.02	0.0205	70.0312	0.022	70.0244	0.025	70.0159	0.0435	70.0187	0.0195	69.956	0.0205	70.0141	0.026	70.0115	0.014	70.0144	0.055	70.0147	0.0365	14.0047	0.052	14.0049	0.037	69.9558	0.0295	69.9541	0.0385	70.0178	0.0605	70.0147	0.07	70.0178	0.1225	70.018	0.123	69.9664	0.198	69.9631	0.4785
75.0212	0.0055	75.013	0.0075	900.243	0.065	75.0209	0.0135	75.0208	0.0205	75.0115	0.022	75.0178	0.028	75.0171	0.05	75.0197	0.0225	74.9528	0.0205	75.0142	0.0275	75.012	0.014	75.0149	0.058	75.0161	0.0385	15.0133	0.052	15.0045	0.037	74.952	0.0295	74.9513	0.0385	75.0322	0.066	75.0164	0.0765	75.0193	0.1305	75.0193	0.1345	74.9514	0.2185	74.9526	0.5205
80.0226	0.0055	80.0135	0.0075	960.259	0.067	80.0315	0.0135	80.0215	0.0245	80.0125	0.022	80.018	0.0315	80.0181	0.05	80.0212	0.0225	79.9494	0.0205	80.0153	0.0315	80.0127	0.014	80.016	0.061	80.0162	0.0405	16.0049	0.052	16.0048	0.037	79.9485	0.0295	79.9482	0.0385	80.0201	0.0725	80.0176	0.083	80.0203	0.1335	80.0205	0.1475	79.9483	0.2185	79.9484	0.5355
85.0245	0.0065	85.0265	0.0075	1020.28	0.0695	85.0236	0.0135	85.0229	0.025	85.0134	0.022	85.0195	0.035	85.0192	0.05	85.0217	0.0225	84.9456	0.0205	85.016	0.0315	85.0142	0.014	85.0167	0.065	85.0169	0.043	17.0053	0.052	17.0053	0.037	84.9462	0.0295	84.9445	0.0385	85.0211	0.0725	85.0188	0.0895	85.0209	0.1445	85.0218	0.152	84.9454	0.2405	84.9454	0.546
90.0247	0.008	90.0156	0.0075	1080.29	0.0725	90.0253	0.0135	90.0303	0.025	90.0178	0.022	90.0207	0.038	90.0298	0.051	90.0235	0.0225	89.9432	0.0205	90.0173	0.0315	90.0145	0.014	90.0178	0.069	90.0177	0.045	18.0167	0.052	18.01	0.037	89.9423	0.0295	89.9413	0.0385	90.033	0.079	90.0193	0.0945	90.0222	0.156	90.0223	0.159	89.9419	0.2555	89.9422	0.5965
95.0267	0.008	95.0264	0.0075	1140.31	0.0755	95.0259	0.0135	95.0254	0.025	95.0158	0.025	95.0215	0.0415	95.0211	0.056	95.0248	0.0225	94.9391	0.0205	95.0178	0.035	95.0151	0.0145	95.0187	0.0725	95.0191	0.047	19.0121	0.052	19.0056	0.037	94.9393	0.0295	94.9376	0.0385	95.0234	0.0825	95.0209	0.099	95.0278	0.158	95.0239	0.169	94.9387	0.2625	94.9388	0.5965
100.028	0.008	100.017	0.0075	1200.32	0.0775	100.027	0.016	100.034	0.025	100.017	0.0275	100.023	0.045	100.022	0.056	100.032	0.023	99.9365	0.0205	100.019	0.035	100.016	0.0195	100.02	0.0745	100.034	0.0475	20.0062	0.052	20.006	0.037	99.936	0.0295	99.9348	0.0385	100.025	0.085	100.022	0.107	100.025	0.1715	100.025	0.181	99.9351	0.283	99.9358	0.6325
105.029	0.008	105.018	0.0075	1260.34	0.081	105.028	0.016	105.028	0.025	105.018	0.0275	105.024	0.048	105.023	0.056	105.027	0.0255	104.933	0.0205	105.02	0.039	105.016	0.0195	105.02	0.0765	105.035	0.0515	21.0062	0.052	21.0144	0.037	104.933	0.0295	104.931	0.0385	105.026	0.092	105.023	0.1095	105.027	0.1845	105.026	0.1925	104.932	0.3045	104.933	0.6595
110.031	0.008	110.018	0.0075	1320.36	0.0835	110.03	0.016	110.029	0.03	110.019	0.0275	110.025	0.055	110.025	0.061	110.029	0.0255	109.93	0.0205	110.021	0.039	110.027	0.0195	110.021	0.0805	110.021	0.0535	22.0065	0.052	22.0067	0.037	109.93	0.0295	109.938	0.0385	110.027	0.093	110.024	0.1175	110.028	0.185	110.03	0.205	109.928	0.3095	109.929	0.6675
115.032	0.008	115.02	0.0075	1380.37	0.0855	115.032	0.016	115.03	0.03	115.02	0.0275	115.026	0.055	115.025	0.061	115.03	0.0255	114.926	0.0205	115.022	0.039	115.018	0.0195	115.03	0.0835	115.023	0.0555	23.0073	0.052	23.0067	0.039	114.926	0.0295	114.925	0.0385	115.028	0.098	115.025	0.1235	115.028	0.202	115.029	0.215	114.932	0.326	114.926	0.7165
120.033	0.008	120.041	0.0075	1440.39	0.088	120.033	0.016	120.032	0.03	120.027	0.0275	120.027	0.0565	120.027	0.061	120.037	0.0255	119.926	0.0205	120.023	0.0425	120.019	0.0195	120.023	0.0875	120.024	0.058	24.0072	0.052	24.0066	0.044	119.923	0.0295	119.921	0.0495	120.03	0.1025	120.027	0.1305	120.051	0.2145	120.03	0.2275	119.922	0.349	119.922	0.7185
125.034	0.008	125.021	0.0075	1500.4	0.0915	125.034	0.016	125.033	0.03	125.022	0.0275	125.029	0.062	125.028	0.065	125.032	0.0255	124.92	0.0205	125.023	0.0425	125.019	0.0195	125.024	0.091	125.025	0.059	25.0075	0.052	25.007	0.044	124.92	0.0295	124.918	0.0495	125.031	0.1085	125.028	0.1365	125.031	0.224	125.031	0.239	124.919	0.3675	124.919	0.768
130.036	0.008	130.031	0.0075	1560.43	0.093	130.059	0.016	130.04	0.03	130.023	0.0275	130.029	0.062	130.028	0.066	130.037	0.0255	129.916	0.0205	130.024	0.0425	130.02	0.0195	130.025	0.0925	130.026	0.0615	26.0076	0.052	26.0076	0.044	129.917	0.0295	129.914	0.0495	130.033	0.113	130.029	0.143	130.032	0.2335	130.032	0.251	129.915	0.385	129.916	0.769
135.037	0.009	135.022	0.0075	1620.44	0.0975	135.036	0.016	135.042	0.03	135.024	0.0275	135.03	0.065	135.03	0.066	135.034	0.0285	134.922	0.0205	135.025	0.046	135.021	0.0195	135.026	0.094	135.026	0.0635	27.0075	0.053	27.0097	0.044	134.913	0.0295	134.911	0.0495	135.033	0.1185	135.03	0.1525	135.033	0.247	135.033	0.266	134.92	0.4045	134.912	0.8165
140.039	0.01	140.024	0.0075	1680.45	0.099	140.038	0.018	140.037	0.0345	140.025	0.0275	140.031	0.0725	140.03	0.066	140.036	0.0285	139.91	0.0205	140.026	0.046	140.021	0.0195	140.027	0.098	140.028	0.066	28.0082	0.0545	28.012	0.044	139.91	0.0325	139.908	0.0495	140.034	0.125	140.031	0.162	140.034	0.258	140.035	0.284	139.92	0.424	139.909	0.827
145.04	0.01	145.024	0.0075	1740.47	0.102	145.048	0.018	145.039	0.0345	145.026	0.0335	145.035	0.0725	145.032	0.0715	145.046	0.0285	144.907	0.0205	145.027	0.046	145.022	0.0195	145.028	0.1015	145.028	0.068	29.0079	0.056	29.0083	0.044	144.908	0.036	144.905	0.0495	145.036	0.129	145.032	0.1675	145.036	0.2705	145.036	0.2965	144.906	0.4435	144.906	0.8615
150.041	0.01	150.025	0.0075	1800.49	0.1055	150.04	0.018	150.039	0.0345	150.028	0.0335	150.033	0.073	150.032	0.0715	150.038	0.0285	149.903	0.0205	150.027	0.05	150.023	0.0245	150.029	0.104	150.03	0.069	30.0087	0.068	30.0086	0.0515	149.904	0.0375	149.901	0.0495	150.039	0.131	150.034	0.1755	150.037	0.281	150.037	0.3075	149.904	0.458	149.903	0.8965
155.042	0.01	155.026	0.0075	1860.5	0.1085	155.048	0.018	155.04	0.0345	155.034	0.0335	155.034	0.0765	155.033	0.0715	155.039	0.0285	154.9	0.0205	155.029	0.05	155.04	0.0245	155.03	0.105	155.03	0.071	31.0087	0.078	31.0084	0.06	154.9	0.0375	154.898	0.051	155.038	0.137	155.034	0.183	155.038	0.2955	155.038	0.32	154.912	0.47	154.899	0.9065
160.044	0.01	160.027	0.0075	1920.52	0.1105	160.044	0.018	160.042	0.0345	160.03	0.0335	160.036	0.079	160.035	0.075	160.041	0.03	159.897	0.0205	160.03	0.051	160.025	0.0245	160.03	0.1085	160.031	0.0725	32.0091	0.078	32.0089	0.06	159.897	0.0375	159.898	0.0595	160.039	0.1435	160.041	0.19	160.039	0.308	160.039	0.3395	159.897	0.499	159.896	0.956
165.046	0.01	165.027	0.0075	1980.53	0.114	165.045	0.018	165.043	0.0345	165.036	0.0335	165.037	0.0815	165.036	0.0765	165.041	0.0315	164.894	0.0205	165.037	0.0535	165.026	0.0245	165.032	0.1125	165.042	0.0905	33.0094	0.078	33.0179	0.06	164.893	0.0375	164.891	0.0595	165.04	0.1505	165.037	0.197	165.04	0.3115	165.059	0.3535	164.893	0.5225	164.893	0.961
170.047	0.01	170.034	0.0075	2040.55	0.116	170.046	0.018	170.045	0.0385	170.05	0.0335	170.038	0.0835	170.056	0.0765	170.043	0.0315	169.891	0.0205	170.033	0.0535	170.026	0.0245	170.032	0.115	170.033	0.0905	34.0096	0.078	34.0095	0.06	169.89	0.0375	169.888	0.0595	170.047	0.157	170.038	0.2065	170.045	0.3325	170.043	0.37	169.889	0.543	169.889	1.022
175.048	0.01	175.029	0.0075	2100.58	0.12	175.047	0.0205	175.045	0.04	175.033	0.0335	175.038	0.0865	175.038	0.0765	175.044	0.0315	174.887	0.0205	175.032	0.057	175.027	0.0245	175.035	0.1165	175.034	0.0905	35.0095	0.078	35.0101	0.06	174.887	0.0375	174.884	0.0595	175.043	0.163	175.039	0.216	175.043	0.3425	175.043	0.3865	174.886	0.5635	174.888	1.022
180.049	0.012	180.03	0.0075	2160.58	0.1225	180.053	0.0205	180.047	0.04	180.034	0.0335	180.04	0.0885	180.039	0.0825	180.045	0.0315	179.884	0.0205	180.033	0.057	180.028	0.0245	180.042	0.1195	180.034	0.0905	36.0102	0.078	36.01	0.06	179.884	0.0375	179.892	0.0595	180.044	0.1695	180.04	0.2255	180.044	0.3595	180.044	0.398	179.883	0.5865	179.882	1.059
185.051	0.012	185.037	0.0075	2220.6	0.1265	185.05	0.0205	185.049	0.04	185.036	0.0335	185.041	0.0915	185.04	0.0825	185.047	0.0315	184.881	0.0205	185.034	0.0605	185.033	0.0245	185.043	0.123	185.036	0.0905	37.0103	0.078	37.0104	0.06	184.88	0.0375	184.878	0.0595	185.046	0.1765	185.041	0.233	185.045	0.374	185.045	0.416	184.89	0.607	184.879	1.0935
190.052	0.012	190.036	0.0075	2280.62	0.129	190.051	0.0205	190.05	0.04	190.037	0.0335	190.042	0.094	190.053	0.0825	190.048	0.0315	189.878	0.0205	190.037	0.0605	190.032	0.0245	190.036	0.1265	190.036	0.0905	38.0108	0.078	38.0101	0.06	189.877	0.0375	189.874	0.067	190.046	0.182	190.043	0.2385	190.046	0.3845	190.046	0.435	189.876	0.629	189.876	1.103
195.053	0.012	195.032	0.0075	2340.64	0.1325	195.053	0.0205	195.05	0.04	195.038	0.0335	195.043	0.0965	195.06	0.0825	195.049	0.0345	194.874	0.0205	195.036	0.0605	195.029	0.0245	195.037	0.129	195.038	0.0905	39.0105	0.078	39.0112	0.06	194.874	0.0375	194.871	0.0685	195.048	0.1875	195.044	0.2505	195.048	0.3985	195.047	0.4455	194.872	0.652	194.881	1.162
200.055	0.012	200.033	0.0075	2400.65	0.137	200.055	0.0205	200.053	0.04	200.039	0.0335	200.044	0.0985	200.043	0.0885	200.05	0.0345	199.871	0.0205	200.036	0.064	200.031	0.0305	200.038	0.132	200.046	0.0905	40.0233	0.078	40.0111	0.06	199.871	0.0375	199.868	0.0685	200.049	0.1935	200.045	0.2595	200.049	0.413	200.049	0.466	199.869	0.6735	199.869	1.162
205.056	0.012	205.034	0.0075	2460.66	0.139	205.055	0.0205	205.053	0.04	205.039	0.039	205.045	0.101	205.044	0.0885	205.052	0.0345	204.868	0.0205	205.037	0.064	205.031	0.0305	205.039	0.1335	205.039	0.0905	41.0116	0.078	41.011	0.06	204.868	0.039	204.865	0.0685	205.05	0.199	205.046	0.2655	205.05	0.419	205.05	0.4775	204.866	0.695	204.866	1.2235
210.057	0.012	210.035	0.0075	2520.68	0.143	210.056	0.0205	210.055	0.045	210.043	0.039	210.052	0.103	210.045	0.0885	210.053	0.0345	209.864	0.0205	210.038	0.064	210.044	0.0305	210.04	0.136	210.04	0.0905	42.0113	0.078	42.0113	0.06	209.866	0.0425	209.861	0.0685	210.051	0.205	210.047	0.275	210.062	0.437	210.051	0.499	209.875	0.715	209.863	1.2385
215.059	0.012	215.035	0.0075	2580.7	0.145	215.058	0.0205	215.055	0.045	215.042	0.039	215.047	0.106	215.046	0.0885	215.054	0.0345	214.862	0.0205	215.045	0.0675	215.033	0.0305	215.048	0.14	215.042	0.0905	43.0117	0.078	43.0113	0.06	214.861	0.045	214.858	0.0685	215.052	0.2115	215.048	0.2855	215.053	0.452	215.052	0.5125	214.859	0.7325	214.86	1.274
220.06	0.012	220.037	0.0075	2640.72	0.1485	220.059	0.0205	220.057	0.045	220.046	0.039	220.059	0.108	220.047	0.0935	220.055	0.0355	219.858	0.0205	220.049	0.0675	220.033	0.0305	220.042	0.1435	220.042	0.094	44.0188	0.078	44.0122	0.06	219.857	0.045	219.857	0.0785	220.053	0.218	220.06	0.2935	220.054	0.4675	220.053	0.5335	219.865	0.756	219.856	1.2975
225.061	0.012	225.037	0.0075	2700.73	0.152	225.061	0.0205	225.058	0.045	225.044	0.039	225.049	0.1105	225.049	0.0935	225.057	0.037	224.858	0.0205	225.041	0.071	225.035	0.0305	225.043	0.147	225.043	0.096	45.0123	0.078	45.0118	0.06	224.856	0.045	224.851	0.0785	225.055	0.225	225.051	0.3045	225.055	0.4825	225.054	0.547	224.853	0.7775	224.854	1.331
230.062	0.014	230.038	0.0075	2760.75	0.1545	230.063	0.0215	230.059	0.045	230.045	0.039	230.051	0.1125	230.049	0.0935	230.058	0.037	229.851	0.0205	230.041	0.071	230.044	0.0305	230.044	0.151	230.044	0.0965	46.0363	0.094	46.0131	0.0655	229.851	0.045	229.848	0.0785	230.056	0.2315	230.052	0.3115	230.067	0.496	230.056	0.567	229.849	0.8035	229.85	1.3595
235.078	0.014	235.039	0.0075	2820.76	0.1585	235.063	0.0225	235.061	0.045	235.046	0.039	235.066	0.115	235.051	0.0965	235.059	0.037	234.848	0.0205	235.043	0.071	235.036	0.0305	235.044	0.1525	235.045	0.0995	47.0126	0.1035	47.013	0.0705	234.848	0.045	234.845	0.0785	235.067	0.238	235.053	0.319	235.057	0.5125	235.057	0.5825	234.847	0.8315	234.847	1.3835
240.065	0.014	240.046	0.0075	2880.78	0.1615	240.064	0.0225	240.062	0.045	240.051	0.039	240.052	0.118	240.052	0.0995	240.06	0.037	239.845	0.0205	240.044	0.0745	240.037	0.0305	240.045	0.155	240.046	0.1005	48.0128	0.1035	48.0131	0.0705	239.845	0.045	239.841	0.0785	240.058	0.2475	240.054	0.3315	240.061	0.529	240.058	0.603	239.843	0.857	239.843	1.418
245.066	0.014	245.04	0.0075	2940.79	0.165	245.066	0.0225	245.063	0.051	245.048	0.039	245.054	0.1195	245.052	0.0995	245.062	0.039	244.842	0.0205	245.051	0.0745	245.038	0.0305	245.046	0.158	245.047	0.102	49.0133	0.1035	49.0129	0.0705	244.843	0.045	244.838	0.0845	245.059	0.2515	245.071	0.339	245.059	0.542	245.06	0.615	244.84	0.879	244.84	1.448
250.068	0.014	250.041	0.01	3000.81	0.1685	250.067	0.0225	250.065	0.051	250.05	0.039	250.055	0.123	250.054	0.0995	250.063	0.039	249.839	0.0205	250.045	0.078	250.038	0.0305	250.047	0.162	250.048	0.1045	50.0137	0.1035	50.0133	0.0705	249.838	0.045	249.834	0.089	250.06	0.26	250.056	0.3485	250.061	0.5555	250.061	0.639	249.836	0.8995	249.837	1.4775
255.069	0.014	255.043	0.01	3060.83	0.1705	255.068	0.0225	255.066	0.051	255.05	0.039	255.056	0.1245	255.06	0.0995	255.064	0.039	254.835	0.0205	255.056	0.078	255.039	0.0305	255.048	0.166	255.049	0.1065	51.0136	0.1035	51.0141	0.0705	254.835	0.045	254.831	0.089	255.061	0.2665	255.057	0.3575	255.062	0.5745	255.061	0.6505	254.833	0.924	254.834	1.5105
260.071	0.014	260.042	0.01	3120.84	0.175	260.069	0.0225	260.067	0.051	260.052	0.045	260.057	0.1275	260.056	0.105	260.066	0.039	259.832	0.0205	260.047	0.082	260.039	0.0305	260.049	0.17	260.049	0.107	52.0196	0.1035	52.0139	0.0705	259.832	0.045	259.828	0.089	260.063	0.2775	260.08	0.368	260.063	0.586	260.063	0.674	259.829	0.9445	259.829	1.5355
265.083	0.014	265.043	0.01	3180.86	0.179	265.071	0.0225	265.068	0.051	265.053	0.045	265.058	0.129	265.056	0.105	265.067	0.0405	264.829	0.0205	265.048	0.082	265.04	0.0355	265.05	0.1735	265.051	0.109	53.0259	0.1035	53.014	0.0705	264.832	0.045	264.825	0.089	265.064	0.2845	265.06	0.377	265.064	0.599	265.064	0.685	264.827	0.9675	264.827	1.573
270.073	0.014	270.044	0.01	3240.88	0.181	270.072	0.0225	270.082	0.051	270.054	0.045	270.059	0.1325	270.058	0.105	270.068	0.0415	269.826	0.0205	270.048	0.082	270.041	0.0355	270.051	0.1765	270.06	0.112	54.021	0.1035	54.0142	0.0705	269.825	0.046	269.821	0.089	270.068	0.29	270.061	0.3865	270.065	0.6135	270.065	0.703	269.824	0.9945	269.823	1.5925
275.074	0.014	275.056	0.01	3300.89	0.184	275.074	0.024	275.071	0.051	275.059	0.045	275.06	0.134	275.059	0.105	275.069	0.0415	274.822	0.0205	275.05	0.0835	275.042	0.0355	275.052	0.18	275.053	0.1125	55.0149	0.1035	55.0149	0.0705	274.822	0.0495	274.818	0.0985	275.066	0.296	275.063	0.3965	275.068	0.632	275.078	0.7275	274.822	1.0145	274.82	1.6375
280.092	0.014	280.063	0.01	3360.91	0.188	280.075	0.024	280.072	0.051	280.057	0.045	280.061	0.136	280.06	0.1105	280.074	0.0415	279.82	0.022	280.051	0.0875	280.042	0.0355	280.053	0.1835	280.053	0.114	56.0148	0.1035	56.0149	0.082	279.818	0.052	279.814	0.0985	280.068	0.3035	280.063	0.4045	280.068	0.646	280.068	0.7395	279.816	1.0385	279.817	1.6595
285.077	0.016	285.046	0.01	3420.93	0.192	285.076	0.024	285.073	0.051	285.057	0.045	285.062	0.139	285.061	0.1105	285.072	0.0415	284.816	0.027	285.051	0.0875	285.043	0.0355	285.063	0.1865	285.054	0.1165	57.0149	0.1035	57.0151	0.0875	284.816	0.052	284.823	0.0985	285.068	0.3135	285.078	0.415	285.069	0.6605	285.08	0.7585	284.813	1.067	284.813	1.689
290.078	0.016	290.047	0.01	3480.95	0.1945	290.078	0.024	290.075	0.056	290.058	0.045	290.063	0.141	290.062	0.1105	290.073	0.0415	289.812	0.027	290.052	0.0875	290.044	0.0355	290.055	0.19	290.059	0.119	58.015	0.1035	58.0153	0.0875	289.813	0.052	289.808	0.0985	290.07	0.3175	290.066	0.427	290.07	0.6735	290.07	0.7825	289.811	1.0905	289.81	1.7275
295.08	0.016	295.048	0.01	3540.96	0.1985	295.079	0.024	295.076	0.056	295.06	0.045	295.064	0.144	295.063	0.1105	295.074	0.0445	294.809	0.027	295.053	0.0915	295.044	0.0355	295.056	0.1935	295.082	0.121	59.0157	0.1035	59.0259	0.0875	294.809	0.052	294.804	0.109	295.071	0.3255	295.067	0.438	295.071	0.6845	295.071	0.794	294.807	1.114	294.807	1.7465
300.081	0.016	300.049	0.01	3600.97	0.2015	300.08	0.024	300.077	0.056	300.06	0.045	300.073	0.146	300.064	0.1155	300.076	0.0445	299.806	0.027	300.054	0.0915	300.046	0.0355	300.062	0.197	300.069	0.122	60.0161	0.1035	60.0267	0.0875	299.806	0.052	299.802	0.109	300.072	0.337	300.068	0.446	300.073	0.7035	300.072	0.8165	299.803	1.14	299.803	1.7925
305.082	0.016	305.05	0.01	3660.99	0.2045	305.094	0.0255	305.079	0.056	305.062	0.045	305.067	0.1485	305.065	0.1155	305.077	0.0445	304.803	0.027	305.055	0.095	305.046	0.0355	305.057	0.2005	305.058	0.1235	61.0158	0.1035	61.0334	0.0875	304.803	0.052	304.798	0.109	305.073	0.344	305.069	0.4525	305.074	0.722	305.074	0.83	304.8	1.166	304.8	1.806
310.088	0.016	310.051	0.01	3721.01	0.2085	310.083	0.0255	310.08	0.056	310.063	0.045	310.068	0.151	310.066	0.1155	310.078	0.0445	309.799	0.027	310.056	0.095	310.047	0.0355	310.058	0.204	310.06	0.1255	62.0165	0.1035	62.0223	0.0875	309.799	0.052	309.794	0.109	310.074	0.349	310.071	0.4655	310.074	0.738	310.087	0.852	309.797	1.192	309.797	1.8535
315.085	0.016	315.051	0.01	3781.02	0.211	315.084	0.0255	315.081	0.056	315.064	0.045	315.068	0.1535	315.079	0.121	315.079	0.0445	314.812	0.027	315.057	0.095	315.047	0.036	315.06	0.2075	315.06	0.128	63.0168	0.1035	63.0169	0.0875	314.796	0.052	314.815	0.109	315.076	0.3575	315.071	0.472	315.076	0.747	315.076	0.865	314.806	1.2185	314.793	1.869
320.086	0.016	320.052	0.01	3841.04	0.214	320.085	0.0255	320.082	0.0575	320.064	0.045	320.07	0.156	320.068	0.121	320.094	0.0445	319.794	0.027	320.057	0.099	320.049	0.041	320.06	0.2115	320.061	0.1305	64.017	0.1035	64.017	0.0875	319.793	0.052	319.79	0.12	320.077	0.3665	320.072	0.484	320.077	0.7625	320.077	0.8835	319.791	1.2425	319.79	1.9175
325.087	0.016	325.053	0.01	3901.06	0.2175	325.086	0.0255	325.099	0.0575	325.066	0.051	325.07	0.1575	325.069	0.121	325.082	0.0475	324.79	0.027	325.059	0.099	325.05	0.041	325.061	0.215	325.062	0.1325	65.0173	0.1045	65.0168	0.0875	324.794	0.052	324.785	0.12	325.078	0.372	325.073	0.496	325.081	0.782	325.078	0.9075	324.793	1.2705	324.787	1.9335
330.089	0.016	330.054	0.01	3961.07	0.222	330.088	0.0255	330.085	0.0575	330.067	0.051	330.072	0.1605	330.07	0.121	330.083	0.0475	329.786	0.027	330.059	0.103	330.05	0.041	330.062	0.219	330.063	0.134	66.0176	0.106	66.0172	0.0875	329.787	0.055	329.781	0.12	330.08	0.379	330.075	0.503	330.079	0.802	330.079	0.9205	329.79	1.297	329.784	1.9795
335.091	0.016	335.054	0.01	4021.09	0.2255	335.089	0.0255	335.086	0.062	335.068	0.051	335.073	0.163	335.071	0.126	335.084	0.0475	334.783	0.027	335.06	0.103	335.051	0.041	335.063	0.223	335.069	0.1355	67.0178	0.1075	67.0179	0.0875	334.79	0.058	334.778	0.12	335.08	0.389	335.076	0.5125	335.102	0.8145	335.08	0.943	334.791	1.3175	334.792	1.9935
340.092	0.016	340.056	0.01	4081.1	0.2305	340.09	0.026	340.088	0.062	340.07	0.051	340.074	0.1645	340.072	0.126	340.091	0.0475	339.78	0.027	340.061	0.103	340.051	0.041	340.064	0.228	340.07	0.1375	68.0182	0.122	68.0179	0.0875	339.779	0.059	339.774	0.124	340.081	0.3985	340.077	0.525	340.082	0.825	340.082	0.9555	339.777	1.3515	339.777	2.0425
345.094	0.018	345.056	0.01	4141.12	0.2325	345.091	0.028	345.1	0.062	345.07	0.051	345.075	0.168	345.073	0.126	345.087	0.0475	344.78	0.027	345.062	0.107	345.052	0.041	345.07	0.2325	345.066	0.1395	69.0179	0.1245	69.0183	0.0875	344.776	0.059	344.771	0.1315	345.083	0.403	345.078	0.5315	345.083	0.842	345.083	0.9805	344.784	1.379	344.774	2.055
350.095	0.018	350.057	0.01	4201.14	0.2355	350.093	0.028	350.09	0.062	350.071	0.051	350.077	0.1695	350.08	0.1285	350.088	0.0475	349.774	0.027	350.063	0.107	350.053	0.041	350.073	0.236	350.071	0.142	70.0216	0.1245	70.0184	0.0875	349.773	0.059	349.768	0.1315	350.084	0.4145	350.079	0.544	350.09	0.8605	350.084	0.9935	349.775	1.408	349.77	2.105
355.096	0.018	355.058	0.01	4261.16	0.2395	355.094	0.028	355.091	0.062	355.087	0.051	355.078	0.1715	355.076	0.131	355.089	0.0505	354.77	0.027	355.064	0.1105	355.053	0.041	355.067	0.24	355.067	0.1445	71.0184	0.1245	71.0203	0.0875	354.77	0.059	354.764	0.1315	355.085	0.422	355.081	0.551	355.086	0.8765	355.085	1.0165	354.768	1.4305	354.768	2.1185
360.097	0.018	360.059	0.01	4321.17	0.2435	360.096	0.028	360.092	0.062	360.074	0.051	360.079	0.175	360.077	0.131	360.091	0.0505	359.767	0.027	360.065	0.1105	360.054	0.041	360.068	0.244	360.069	0.147	72.0192	0.1245	72.0191	0.0875	359.766	0.059	359.761	0.1315	360.092	0.4275	360.082	0.564	360.086	0.89	360.086	1.031	359.764	1.458	359.764	2.171
365.099	0.018	365.065	0.01	4381.19	0.248	365.097	0.028	365.093	0.062	365.074	0.051	365.08	0.176	365.088	0.131	365.092	0.0505	364.764	0.027	365.066	0.1125	365.055	0.041	365.075	0.248	365.07	0.149	73.019	0.1245	73.0306	0.093	364.764	0.059	364.777	0.143	365.087	0.437	365.083	0.5715	365.088	0.9105	365.096	1.0485	364.761	1.489	364.76	2.174
370.1	0.018	370.06	0.01	4441.2	0.2515	370.099	0.028	370.095	0.067	370.078	0.051	370.089	0.1795	370.079	0.1365	370.093	0.0505	369.76	0.027	370.066	0.115	370.056	0.041	370.08	0.252	370.071	0.1515	74.0199	0.1245	74.0194	0.096	369.76	0.059	369.759	0.143	370.089	0.443	370.084	0.583	370.089	0.931	370.089	1.0705	369.76	1.5065	369.766	2.2405
375.114	0.018	375.061	0.01	4501.22	0.2555	375.1	0.028	375.096	0.067	375.083	0.051	375.082	0.1815	375.08	0.1365	375.094	0.0505	374.757	0.027	375.068	0.115	375.056	0.041	375.071	0.2575	375.071	0.153	75.0195	0.1245	75.0198	0.096	374.757	0.059	374.751	0.143	375.09	0.4525	375.085	0.593	375.09	0.932	375.09	1.084	374.754	1.5295	374.754	2.2415
380.104	0.018	380.062	0.01	4561.24	0.2595	380.101	0.028	380.097	0.067	380.078	0.051	380.083	0.1835	380.08	0.1365	380.095	0.051	379.754	0.027	380.068	0.1185	380.057	0.0445	380.084	0.2625	380.072	0.1555	76.0203	0.1245	76.0198	0.096	379.753	0.059	379.748	0.143	380.091	0.4595	380.087	0.6025	380.091	0.9545	380.098	1.106	379.751	1.5545	379.754	2.292
385.104	0.018	385.062	0.01	4621.25	0.263	385.103	0.028	385.099	0.067	385.079	0.051	385.084	0.1855	385.081	0.1365	385.097	0.0535	384.754	0.027	385.069	0.1185	385.058	0.0445	385.072	0.266	385.073	0.158	77.0336	0.1245	77.0203	0.096	384.75	0.059	384.745	0.1525	385.092	0.466	385.087	0.61	385.102	0.9755	385.093	1.129	384.747	1.5785	384.747	2.316
390.105	0.018	390.063	0.014	4681.27	0.266	390.103	0.028	390.114	0.067	390.08	0.053	390.097	0.189	390.083	0.142	390.098	0.0535	389.748	0.027	390.07	0.1225	390.069	0.0445	390.073	0.27	390.074	0.16	78.0202	0.1245	78.0205	0.096	389.748	0.0625	389.741	0.1545	390.094	0.4765	390.089	0.6225	390.094	0.9865	390.094	1.1415	389.744	1.6115	389.744	2.337
395.107	0.018	395.064	0.014	4741.28	0.2705	395.106	0.028	395.101	0.067	395.081	0.057	395.085	0.1905	395.084	0.142	395.099	0.0535	394.744	0.027	395.071	0.1225	395.06	0.0445	395.074	0.274	395.075	0.162	79.0238	0.1245	79.0206	0.096	394.755	0.066	394.749	0.1545	395.094	0.4835	395.1	0.631	395.095	1.002	395.107	1.163	394.741	1.64	394.754	2.3895
400.108	0.02	400.071	0.014	4801.3	0.2745	400.115	0.028	400.103	0.067	400.082	0.057	400.086	0.193	400.091	0.142	400.106	0.0535	399.741	0.027	400.072	0.126	400.061	0.0445	400.083	0.278	400.076	0.1645	80.0206	0.135	80.0212	0.096	399.757	0.0675	399.74	0.1545	400.096	0.4915	400.091	0.639	400.102	1.02	400.096	1.176	399.75	1.667	399.738	2.3955
405.109	0.02	405.066	0.014	4861.32	0.2785	405.107	0.028	405.103	0.067	405.083	0.057	405.088	0.195	405.086	0.142	405.11	0.0535	404.738	0.027	405.081	0.126	405.062	0.0445	405.076	0.2835	405.077	0.1675	81.0237	0.1415	81.0214	0.1095	404.737	0.0675	404.731	0.163	405.097	0.4985	405.092	0.6485	405.097	1.0365	405.097	1.1995	404.734	1.697	404.734	2.457
410.11	0.02	410.066	0.014	4921.33	0.2825	410.108	0.0305	410.105	0.0715	410.084	0.057	410.09	0.1975	410.087	0.147	410.103	0.0565	409.735	0.027	410.073	0.129	410.062	0.0445	410.077	0.2885	410.078	0.169	82.0214	0.1415	82.0216	0.115	409.738	0.0675	409.728	0.166	410.098	0.507	410.093	0.66	410.098	1.0515	410.101	1.2125	409.731	1.7205	409.731	2.4675
415.112	0.02	415.067	0.014	4981.35	0.2865	415.11	0.0305	415.11	0.0715	415.085	0.057	415.09	0.1995	415.088	0.147	415.104	0.0565	414.732	0.027	415.074	0.129	415.063	0.0445	415.077	0.292	415.078	0.172	83.0219	0.1415	83.0255	0.115	414.731	0.0675	414.725	0.166	415.099	0.5165	415.094	0.67	415.1	1.0675	415.099	1.2355	414.728	1.745	414.727	2.505
420.113	0.02	420.073	0.014	5041.37	0.2905	420.111	0.0305	420.107	0.0715	420.087	0.057	420.091	0.2025	420.089	0.147	420.106	0.0565	419.728	0.027	420.075	0.1325	420.064	0.053	420.079	0.296	420.081	0.175	84.0217	0.1415	84.0218	0.115	419.727	0.0675	419.721	0.166	420.106	0.523	420.095	0.679	420.101	1.0845	420.1	1.2485	419.725	1.7745	419.724	2.5365
425.114	0.02	425.069	0.014	5101.38	0.2945	425.112	0.0305	425.109	0.0715	425.087	0.057	425.092	0.204	425.092	0.1515	425.106	0.0565	424.724	0.027	425.076	0.1325	425.066	0.053	425.082	0.302	425.08	0.1775	85.0222	0.1415	85.0221	0.115	424.724	0.0675	424.717	0.1755	425.102	0.531	425.096	0.6905	425.102	1.0975	425.102	1.272	424.722	1.802	424.721	2.5695
430.116	0.02	430.075	0.014	5161.4	0.2985	430.114	0.0305	430.11	0.0715	430.089	0.057	430.114	0.206	430.091	0.1525	430.108	0.0565	429.722	0.027	430.077	0.136	430.065	0.053	430.081	0.3075	430.092	0.18	86.0386	0.1415	86.0459	0.115	429.721	0.0675	429.715	0.1775	430.103	0.543	430.098	0.697	430.103	1.112	430.103	1.287	429.718	1.83	429.718	2.595
435.117	0.02	435.071	0.014	5221.41	0.303	435.115	0.0305	435.111	0.0715	435.09	0.057	435.094	0.2085	435.098	0.1525	435.109	0.058	434.718	0.027	435.078	0.136	435.065	0.053	435.081	0.3115	435.082	0.183	87.0225	0.1415	87.0222	0.115	434.718	0.0675	434.711	0.1775	435.105	0.551	435.099	0.7085	435.104	1.1305	435.105	1.305	434.715	1.862	434.72	2.6405
440.118	0.02	440.071	0.014	5281.43	0.3065	440.117	0.0305	440.112	0.0715	440.091	0.057	440.096	0.211	440.093	0.1525	440.11	0.059	439.715	0.027	440.086	0.1395	440.077	0.053	440.082	0.3155	440.083	0.185	88.023	0.1415	88.023	0.115	439.714	0.0675	439.708	0.1775	440.105	0.5575	440.1	0.718	440.106	1.1455	440.106	1.327	439.711	1.8915	439.711	2.651
445.12	0.02	445.073	0.014	5341.45	0.3105	445.117	0.0305	445.114	0.0765	445.093	0.057	445.096	0.2135	445.095	0.156	445.112	0.059	444.712	0.027	445.079	0.1395	445.067	0.053	445.084	0.3205	445.084	0.1885	89.0227	0.1415	89.0227	0.115	444.711	0.0675	444.704	0.189	445.11	0.5635	445.101	0.7285	445.112	1.1635	445.107	1.3395	444.708	1.9185	444.716	2.71
450.121	0.02	450.073	0.014	5401.47	0.3155	450.119	0.0305	450.115	0.0765	450.093	0.057	450.098	0.215	450.095	0.1575	450.113	0.059	449.708	0.027	450.081	0.143	450.068	0.053	450.084	0.3265	450.085	0.1915	90.0238	0.1415	90.0232	0.115	449.708	0.0675	449.701	0.189	450.108	0.5725	450.102	0.7365	450.108	1.181	450.108	1.3615	449.704	1.9455	449.704	2.71
455.122	0.02	455.074	0.014	5461.49	0.3195	455.121	0.0305	455.116	0.0765	455.094	0.057	455.1	0.2175	455.096	0.1575	455.114	0.059	454.705	0.027	455.081	0.1465	455.069	0.053	455.085	0.33	455.087	0.194	91.0237	0.1415	91.0233	0.115	454.712	0.0695	454.697	0.189	455.109	0.583	455.103	0.749	455.109	1.198	455.109	1.3785	454.704	1.9695	454.701	2.768
460.124	0.02	460.082	0.014	5521.5	0.324	460.121	0.0305	460.117	0.0765	460.095	0.0585	460.099	0.22	460.113	0.1575	460.116	0.0615	459.702	0.027	460.082	0.1465	460.069	0.053	460.088	0.3345	460.087	0.198	92.0239	0.1435	92.0234	0.115	459.702	0.073	459.695	0.19	460.11	0.5875	460.105	0.755	460.11	1.2005	460.111	1.3965	459.698	1.989	459.698	2.784
465.125	0.02	465.076	0.014	5581.51	0.328	465.123	0.0305	465.119	0.0765	465.097	0.062	465.103	0.2225	465.098	0.1625	465.116	0.0615	464.698	0.027	465.083	0.15	465.07	0.053	465.096	0.34	465.095	0.2	93.0242	0.158	93.0263	0.115	464.698	0.0765	464.691	0.2	465.111	0.5975	465.105	0.768	465.113	1.223	465.113	1.4145	464.695	2.023	464.695	2.8225
470.126	0.022	470.076	0.014	5641.53	0.333	470.124	0.031	470.12	0.0765	470.097	0.062	470.102	0.2245	470.1	0.1625	470.131	0.0615	469.696	0.027	470.084	0.15	470.071	0.053	470.088	0.3455	470.09	0.2025	94.0245	0.158	94.0244	0.115	469.695	0.0775	469.687	0.2	470.112	0.6055	470.117	0.7745	470.112	1.2425	470.116	1.4355	469.691	2.0515	469.697	2.8565
475.127	0.022	475.078	0.014	5701.54	0.337	475.125	0.0335	475.124	0.0765	475.098	0.062	475.103	0.2265	475.1	0.1625	475.119	0.0615	474.695	0.027	475.088	0.1535	475.072	0.053	475.095	0.35	475.09	0.207	95.0247	0.158	95.0241	0.115	474.691	0.0775	474.684	0.2	475.113	0.613	475.117	0.785	475.114	1.258	475.113	1.4525	474.688	2.079	474.688	2.878
480.129	0.022	480.08	0.014	5761.56	0.3415	480.127	0.0335	480.123	0.0775	480.099	0.062	480.104	0.2295	480.102	0.1655	480.12	0.063	479.689	0.027	480.086	0.1535	480.072	0.053	480.09	0.354	480.099	0.21	96.0341	0.158	96.0245	0.115	479.688	0.0775	479.681	0.211	480.12	0.6205	480.109	0.795	480.116	1.2745	480.115	1.4685	479.685	2.101	479.685	2.9185
485.13	0.022	485.079	0.014	5821.58	0.346	485.129	0.0335	485.123	0.0815	485.101	0.062	485.105	0.231	485.102	0.168	485.132	0.063	484.686	0.027	485.092	0.157	485.073	0.053	485.091	0.3595	485.092	0.2135	97.0251	0.158	97.0274	0.115	484.685	0.0775	484.69	0.2115	485.116	0.628	485.11	0.8055	485.116	1.2915	485.116	1.489	484.681	2.1315	484.681	2.9425
490.132	0.022	490.08	0.014	5881.59	0.351	490.129	0.0335	490.125	0.0815	490.102	0.062	490.107	0.233	490.104	0.168	490.122	0.063	489.682	0.027	490.087	0.157	490.074	0.053	490.092	0.366	490.092	0.217	98.0254	0.158	98.0253	0.115	489.683	0.0775	489.674	0.2115	490.117	0.639	490.112	0.8135	490.118	1.308	490.117	1.5045	489.69	2.163	489.678	2.9815
495.133	0.022	495.081	0.014	5941.61	0.3565	495.131	0.0335	495.126	0.0815	495.103	0.062	495.107	0.2355	495.105	0.168	495.124	0.0655	494.679	0.027	495.088	0.1605	495.075	0.053	495.101	0.3705	495.093	0.22	99.0371	0.158	99.0257	0.115	494.678	0.0775	494.671	0.2115	495.119	0.645	495.113	0.825	495.118	1.321	495.119	1.522	494.675	2.1875	494.675	3.004
500.134	0.022	500.081	0.014	6001.63	0.361	500.132	0.0335	500.128	0.0815	500.104	0.062	500.12	0.238	500.106	0.171	500.126	0.0655	499.676	0.027	500.089	0.1605	500.075	0.053	500.094	0.375	500.094	0.2235	100.026	0.158	100.026	0.115	499.675	0.0775	499.667	0.223	500.119	0.652	500.113	0.832	500.12	1.3285	500.119	1.544	499.672	2.211	499.672	3.0425
505.153	0.022	505.082	0.014	6061.65	0.3645	505.134	0.0335	505.129	0.0815	505.105	0.062	505.109	0.2405	505.106	0.173	505.126	0.0655	504.673	0.027	505.09	0.164	505.076	0.053	505.094	0.3795	505.108	0.2265	101.026	0.158	101.027	0.117	504.672	0.0775	504.677	0.223	505.149	0.6625	505.115	0.842	505.138	1.339	505.127	1.5575	504.669	2.2395	504.668	3.068
510.137	0.022	510.083	0.014	6121.66	0.3705	510.135	0.0335	510.13	0.0815	510.106	0.062	510.11	0.242	510.108	0.173	510.128	0.0655	509.669	0.027	510.091	0.167	510.077	0.053	510.095	0.3855	510.097	0.231	102.027	0.158	102.026	0.1255	509.675	0.0775	509.661	0.223	510.122	0.6705	510.116	0.854	510.122	1.3695	510.122	1.577	509.676	2.2635	509.665	3.1105
515.138	0.022	515.084	0.014	6181.68	0.3735	515.136	0.0335	515.132	0.0815	515.108	0.062	515.111	0.244	515.109	0.173	515.129	0.068	514.666	0.027	515.092	0.167	515.078	0.053	515.112	0.3905	515.107	0.2345	103.027	0.158	103.026	0.1255	514.665	0.0775	514.658	0.233	515.133	0.675	515.117	0.861	515.123	1.3845	515.123	1.598	514.662	2.289	514.661	3.127
520.14	0.022	520.085	0.014	6241.69	0.378	520.137	0.0335	520.134	0.0845	520.108	0.0675	520.112	0.2465	520.11	0.178	520.13	0.0685	519.663	0.027	520.092	0.1705	520.078	0.0585	520.098	0.395	520.098	0.238	104.027	0.1645	104.03	0.1255	519.664	0.0775	519.654	0.235	520.133	0.6855	520.119	0.873	520.124	1.403	520.124	1.611	519.659	2.319	519.658	3.174
525.141	0.022	525.085	0.014	6301.71	0.3825	525.138	0.0335	525.134	0.086	525.115	0.0675	525.113	0.2495	525.111	0.178	525.132	0.0685	524.659	0.027	525.094	0.1705	525.079	0.0625	525.099	0.4	525.1	0.242	105.027	0.172	105.026	0.1255	524.66	0.078	524.651	0.235	525.125	0.693	525.119	0.8815	525.126	1.418	525.126	1.635	524.655	2.3475	524.655	3.189
530.143	0.022	530.086	0.014	6361.72	0.3855	530.14	0.0335	530.135	0.086	530.11	0.0675	530.115	0.251	530.112	0.178	530.133	0.0685	529.656	0.0285	530.094	0.1735	530.08	0.0625	530.1	0.406	530.1	0.2455	106.028	0.172	106.027	0.1255	529.655	0.0815	529.647	0.235	530.126	0.703	530.121	0.8905	530.126	1.433	530.127	1.648	529.652	2.373	529.652	3.24
535.144	0.0235	535.087	0.014	6421.74	0.39	535.141	0.0335	535.155	0.086	535.111	0.0675	535.12	0.253	535.113	0.184	535.134	0.0685	534.653	0.0315	535.096	0.177	535.081	0.0625	535.1	0.41	535.102	0.25	107.028	0.172	107.027	0.1255	534.654	0.085	534.644	0.2455	535.127	0.7075	535.122	0.902	535.128	1.449	535.128	1.6685	534.658	2.4	534.648	3.251
540.145	0.0235	540.088	0.014	6481.76	0.396	540.142	0.0335	540.149	0.086	540.117	0.0675	540.116	0.256	540.115	0.184	540.136	0.0685	539.65	0.0315	540.097	0.177	540.081	0.0625	540.101	0.4155	540.102	0.2535	108.028	0.172	108.028	0.1255	539.649	0.087	539.641	0.2455	540.129	0.719	540.123	0.9115	540.129	1.463	540.129	1.6885	539.646	2.437	539.645	3.301
545.147	0.0235	545.089	0.014	6541.77	0.4	545.144	0.0335	545.139	0.086	545.114	0.0675	545.118	0.2585	545.115	0.184	545.136	0.0715	544.647	0.0315	545.097	0.1805	545.082	0.0625	545.108	0.4215	545.103	0.2585	109.028	0.172	109.028	0.1255	544.646	0.087	544.649	0.2465	545.13	0.725	545.124	0.921	545.13	1.481	545.13	1.7035	544.642	2.461	544.642	3.3175
550.148	0.0235	550.089	0.014	6601.79	0.4045	550.145	0.0335	550.141	0.086	550.115	0.0675	550.119	0.2605	550.116	0.184	550.137	0.0715	549.643	0.0315	550.098	0.1805	550.083	0.0625	550.103	0.4255	550.105	0.262	110.029	0.172	110.028	0.1255	549.643	0.087	549.634	0.2565	550.132	0.7315	550.125	0.9325	550.131	1.4945	550.131	1.721	549.639	2.485	549.639	3.3595
555.148	0.0235	555.09	0.014	6661.81	0.409	555.147	0.0335	555.142	0.0915	555.13	0.0675	555.12	0.2625	555.117	0.1845	555.139	0.0715	554.64	0.0315	555.099	0.183	555.084	0.0625	555.104	0.4305	555.106	0.2665	111.028	0.172	111.029	0.135	554.64	0.087	554.631	0.2565	555.132	0.739	555.136	0.938	555.132	1.513	555.133	1.7435	554.635	2.514	554.635	3.382
560.15	0.0235	560.101	0.014	6721.82	0.413	560.148	0.035	560.143	0.0915	560.117	0.0675	560.121	0.2645	560.119	0.1895	560.151	0.0715	559.637	0.0315	560.099	0.1865	560.085	0.0625	560.105	0.437	560.107	0.2705	112.029	0.172	112.029	0.14	559.636	0.087	559.628	0.2565	560.133	0.7495	560.127	0.9505	560.134	1.5285	560.134	1.757	559.639	2.539	559.632	3.4205
565.151	0.0235	565.092	0.014	6781.84	0.418	565.149	0.035	565.144	0.0915	565.118	0.0675	565.122	0.266	565.119	0.1895	565.142	0.074	564.633	0.0315	565.1	0.1865	565.085	0.0625	565.106	0.443	565.107	0.275	113.029	0.172	113.029	0.14	564.633	0.087	564.624	0.267	565.141	0.756	565.129	0.959	565.135	1.545	565.135	1.778	564.629	2.5675	564.628	3.4415
570.153	0.0235	570.092	0.014	6841.85	0.4225	570.15	0.035	570.145	0.0915	570.119	0.0675	570.123	0.269	570.12	0.1895	570.142	0.074	569.63	0.0315	570.102	0.1905	570.086	0.0625	570.119	0.447	570.108	0.279	114.037	0.186	114.031	0.14	569.63	0.087	569.621	0.267	570.136	0.763	570.13	0.9705	570.148	1.5535	570.136	1.795	569.626	2.596	569.626	3.491
575.154	0.0235	575.093	0.014	6901.88	0.428	575.152	0.035	575.146	0.0915	575.12	0.0675	575.124	0.2715	575.126	0.195	575.152	0.074	574.627	0.0315	575.102	0.1905	575.087	0.0625	575.108	0.452	575.109	0.2835	115.03	0.1885	115.03	0.14	574.627	0.087	574.617	0.267	575.137	0.7715	575.134	0.978	575.138	1.5715	575.137	1.81	574.623	2.6245	574.622	3.503
580.155	0.0235	580.103	0.014	6961.89	0.431	580.153	0.035	580.148	0.0915	580.121	0.0675	580.125	0.2735	580.122	0.195	580.145	0.074	579.624	0.0315	580.103	0.194	580.088	0.0625	580.109	0.4585	580.11	0.288	116.03	0.1885	116.03	0.14	579.623	0.087	579.622	0.2775	580.138	0.779	580.133	0.9895	580.139	1.594	580.151	1.8315	579.619	2.6545	579.618	3.5555
585.157	0.0255	585.095	0.014	7021.9	0.436	585.154	0.037	585.151	0.0915	585.122	0.0675	585.126	0.2755	585.123	0.195	585.146	0.0765	584.621	0.0315	585.104	0.197	585.092	0.0625	585.12	0.4635	585.111	0.293	117.03	0.1885	117.03	0.14	584.62	0.087	584.611	0.2775	585.163	0.788	585.133	0.9965	585.14	1.61	585.14	1.849	584.627	2.68	584.615	3.568
590.158	0.0255	590.096	0.014	7081.92	0.44	590.155	0.037	590.159	0.0915	590.124	0.073	590.127	0.2775	590.13	0.195	590.147	0.0765	589.617	0.0315	590.105	0.1975	590.089	0.0625	590.111	0.4685	590.117	0.2975	118.03	0.1885	118.03	0.14	589.617	0.09	589.608	0.2775	590.141	0.7965	590.134	1.0065	590.141	1.6255	590.141	1.8655	589.612	2.7025	589.612	3.6105
595.16	0.0255	595.097	0.014	7141.94	0.445	595.162	0.037	595.151	0.0915	595.125	0.073	595.128	0.28	595.126	0.2005	595.148	0.0765	594.614	0.0315	595.106	0.201	595.09	0.0625	595.114	0.4745	595.118	0.302	119.031	0.1885	119.043	0.14	594.614	0.0935	594.604	0.2885	595.144	0.8045	595.135	1.018	595.142	1.641	595.143	1.885	594.609	2.726	594.608	3.6345
600.161	0.0255	600.098	0.014	7201.95	0.449	600.163	0.037	600.153	0.0965	600.126	0.073	600.129	0.2825	600.127	0.2005	600.15	0.0765	599.612	0.0315	600.107	0.201	600.099	0.0625	600.113	0.4785	600.113	0.3065	120.031	0.1885	120.031	0.14	599.61	0.0965	599.601	0.2915	600.153	0.8115	600.136	1.0255	600.144	1.6535	600.146	1.9	599.606	2.7625	599.605	3.6725
605.162	0.0255	605.108	0.014	7261.99	0.4535	605.159	0.037	605.154	0.0965	605.127	0.073	605.13	0.2845	605.135	0.2005	605.151	0.079	604.607	0.0315	605.107	0.204	605.091	0.0625	605.114	0.4855	605.115	0.3145	121.031	0.1885	121.031	0.14	604.607	0.097	604.598	0.2915	605.144	0.819	605.138	1.0375	605.146	1.6725	605.145	1.9215	604.616	2.791	604.602	3.7025
610.163	0.0255	610.099	0.014	7321.99	0.458	610.161	0.037	610.155	0.0965	610.128	0.073	610.134	0.287	610.129	0.2005	610.152	0.079	609.604	0.0315	610.119	0.2075	610.092	0.0625	610.123	0.489	610.115	0.324	122.031	0.1885	122.031	0.14	609.603	0.097	609.594	0.2915	610.145	0.826	610.15	1.047	610.145	1.6805	610.148	1.9355	609.6	2.8175	609.599	3.725
615.171	0.0255	615.1	0.014	7382	0.4635	615.162	0.037	615.157	0.0965	615.129	0.073	615.133	0.289	615.13	0.2055	615.155	0.079	614.601	0.0315	615.109	0.2075	615.093	0.0625	615.116	0.4955	615.116	0.3245	123.031	0.1885	123.031	0.14	614.6	0.097	614.591	0.3005	615.146	0.834	615.14	1.0555	615.147	1.7005	615.147	1.9575	614.6	2.84	614.595	3.7685
620.166	0.0255	620.101	0.014	7442.02	0.4675	620.163	0.037	620.158	0.0965	620.13	0.073	620.134	0.291	620.13	0.2055	620.158	0.079	619.598	0.0315	620.11	0.211	620.094	0.0625	620.116	0.5005	620.117	0.329	124.031	0.1885	124.032	0.14	619.601	0.097	619.587	0.3045	620.148	0.8415	620.142	1.0665	620.149	1.715	620.149	1.972	619.593	2.8625	619.592	3.7875
625.167	0.0255	625.102	0.014	7502.03	0.4725	625.174	0.037	625.159	0.0965	625.131	0.073	625.136	0.2935	625.14	0.2055	625.156	0.0815	624.594	0.0315	625.131	0.211	625.095	0.0625	625.117	0.506	625.118	0.3335	125.032	0.1885	125.032	0.14	624.605	0.097	624.584	0.3045	625.149	0.8515	625.143	1.076	625.163	1.734	625.15	1.991	624.59	2.891	624.589	3.842
630.169	0.0255	630.105	0.014	7562.05	0.4775	630.185	0.037	630.161	0.0965	630.133	0.073	630.136	0.295	630.133	0.211	630.158	0.0815	629.625	0.0315	630.128	0.2145	630.096	0.0625	630.118	0.5125	630.119	0.338	126.032	0.2075	126.038	0.141	629.605	0.097	629.581	0.3045	630.151	0.8575	630.144	1.0865	630.151	1.752	630.151	2.011	629.586	2.919	629.586	3.843
635.17	0.0255	635.103	0.014	7622.07	0.481	635.183	0.037	635.162	0.0965	635.138	0.073	635.137	0.2975	635.134	0.211	635.159	0.0815	634.589	0.0315	635.113	0.218	635.096	0.0725	635.119	0.517	635.12	0.343	127.033	0.208	127.039	0.1525	634.587	0.097	634.578	0.317	635.152	0.8655	635.145	1.0945	635.152	1.764	635.152	2.0245	634.59	2.9565	634.583	3.906
640.171	0.0255	640.104	0.014	7682.08	0.4865	640.169	0.037	640.168	0.1015	640.134	0.073	640.138	0.3005	640.135	0.211	640.161	0.0835	639.592	0.0315	640.114	0.218	640.097	0.0725	640.12	0.523	640.121	0.3495	128.051	0.208	128.032	0.153	639.584	0.097	639.574	0.317	640.153	0.8735	640.146	1.1055	640.17	1.7795	640.153	2.0475	639.59	2.9835	639.579	3.909
645.172	0.0255	645.106	0.014	7742.1	0.4895	645.17	0.037	645.164	0.1015	645.135	0.073	645.139	0.3025	645.144	0.211	645.161	0.0835	644.582	0.0315	645.124	0.221	645.098	0.0725	645.121	0.528	645.122	0.3535	129.044	0.208	129.033	0.153	644.581	0.097	644.571	0.317	645.154	0.8835	645.147	1.114	645.158	1.7865	645.154	2.061	644.583	3.008	644.578	3.9655
650.184	0.0255	650.106	0.014	7802.12	0.4955	650.171	0.037	650.165	0.1015	650.136	0.073	650.14	0.3045	650.137	0.2165	650.162	0.0835	649.579	0.0315	650.115	0.223	650.1	0.0725	650.122	0.5345	650.128	0.366	130.054	0.208	130.033	0.153	649.577	0.1	649.567	0.324	650.155	0.8905	650.148	1.126	650.156	1.8125	650.156	2.082	649.58	3.033	649.572	3.975
655.175	0.0255	655.106	0.014	7862.14	0.4995	655.172	0.037	655.167	0.1015	655.138	0.0785	655.147	0.3065	655.138	0.2165	655.163	0.086	654.575	0.0315	655.122	0.224	655.1	0.0725	655.123	0.5405	655.123	0.366	131.033	0.208	131.033	0.153	654.575	0.1035	654.564	0.3295	655.157	0.9005	655.155	1.134	655.157	1.8325	655.156	2.0975	654.569	3.058	654.569	4.0285
660.177	0.0255	660.107	0.014	7922.15	0.5045	660.174	0.037	660.169	0.1015	660.139	0.0785	660.142	0.3085	660.14	0.2165	660.165	0.086	659.572	0.0315	660.124	0.2275	660.1	0.0725	660.123	0.5445	660.124	0.3695	132.034	0.208	132.051	0.153	659.571	0.1065	659.561	0.3295	660.158	0.907	660.151	1.1455	660.157	1.8465	660.158	2.116	659.572	3.0905	659.566	4.0355
665.178	0.0255	665.108	0.014	7982.16	0.5095	665.175	0.038	665.169	0.1015	665.141	0.0785	665.159	0.3115	665.141	0.2165	665.166	0.086	664.568	0.0315	665.118	0.229	665.1	0.0725	665.125	0.551	665.126	0.377	133.034	0.208	133.035	0.153	664.567	0.107	664.557	0.3295	665.158	0.9135	665.152	1.153	665.159	1.8505	665.164	2.134	664.565	3.1235	664.562	4.0865
670.18	0.0265	670.109	0.014	8042.18	0.5145	670.176	0.0395	670.17	0.1015	670.141	0.0785	670.152	0.3135	670.142	0.2215	670.174	0.086	669.565	0.0315	670.119	0.231	670.101	0.0725	670.135	0.556	670.127	0.381	134.035	0.208	134.044	0.153	669.565	0.107	669.554	0.3425	670.159	0.9225	670.153	1.163	670.16	1.875	670.16	2.15	669.56	3.1505	669.559	4.108
675.181	0.0275	675.11	0.014	8102.2	0.5195	675.187	0.0395	675.172	0.1015	675.142	0.0785	675.145	0.315	675.143	0.2215	675.168	0.0885	674.562	0.0315	675.127	0.2345	675.102	0.0725	675.126	0.5615	675.128	0.3915	135.035	0.208	135.034	0.153	674.561	0.107	674.55	0.3425	675.161	0.929	675.154	1.1735	675.161	1.8925	675.161	2.172	674.556	3.178	674.556	4.1395
680.184	0.0275	680.114	0.014	8162.21	0.5245	680.179	0.0395	680.173	0.106	680.143	0.0785	680.151	0.318	680.144	0.2215	680.17	0.0885	679.559	0.0315	680.121	0.2345	680.103	0.0725	680.127	0.568	680.129	0.3935	136.035	0.208	136.035	0.153	679.558	0.107	679.547	0.3425	680.162	0.9385	680.155	1.182	680.162	1.9085	680.162	2.1835	679.553	3.2025	679.561	4.178
685.188	0.0275	685.117	0.014	8222.23	0.529	685.18	0.0395	685.174	0.106	685.144	0.0785	685.147	0.32	685.144	0.227	685.171	0.0885	684.555	0.0315	685.122	0.237	685.103	0.0725	685.134	0.5735	685.13	0.3985	137.035	0.208	137.035	0.153	684.554	0.107	684.544	0.345	685.164	0.945	685.157	1.193	685.163	1.9245	685.163	2.208	684.55	3.228	684.568	4.1975
690.185	0.0275	690.112	0.014	8282.25	0.5345	690.181	0.0395	690.176	0.106	690.145	0.0785	690.148	0.322	690.146	0.227	690.173	0.0895	689.558	0.0315	690.131	0.24	690.104	0.0725	690.129	0.579	690.136	0.41	138.035	0.208	138.048	0.153	689.551	0.107	689.54	0.3575	690.167	0.953	690.157	1.202	690.166	1.9375	690.164	2.2205	689.552	3.255	689.551	4.2485
695.186	0.0275	695.113	0.017	8342.26	0.539	695.182	0.0395	695.176	0.106	695.146	0.0785	695.149	0.324	695.159	0.227	695.176	0.091	694.549	0.0315	695.124	0.243	695.105	0.0725	695.13	0.5845	695.132	0.4115	139.035	0.208	139.056	0.1655	694.548	0.107	694.538	0.3575	695.165	0.9595	695.159	1.212	695.176	1.955	695.166	2.24	694.543	3.278	694.542	4.2575
700.187	0.0275	700.114	0.017	8402.28	0.543	700.184	0.0395	700.178	0.106	700.147	0.0785	700.151	0.327	700.158	0.227	700.196	0.091	699.546	0.0315	700.125	0.243	700.106	0.0725	700.131	0.5895	700.133	0.4225	140.036	0.2095	140.036	0.1705	699.544	0.109	699.534	0.3575	700.167	0.9705	700.16	1.22	700.167	1.9705	700.167	2.2585	699.54	3.312	699.539	4.3085
705.189	0.0275	705.115	0.017	8462.29	0.5475	705.185	0.0395	705.18	0.106	705.148	0.0785	705.151	0.329	705.149	0.232	705.176	0.091	704.542	0.0315	705.125	0.2455	705.107	0.0725	705.132	0.5955	705.138	0.424	141.039	0.211	141.035	0.1705	704.541	0.112	704.531	0.3575	705.168	0.976	705.161	1.2315	705.168	1.9845	705.168	2.279	704.536	3.3345	704.536	4.3205
710.19	0.0275	710.115	0.017	8522.31	0.553	710.186	0.0395	710.19	0.106	710.149	0.0785	710.153	0.331	710.152	0.232	710.177	0.0935	709.539	0.0315	710.126	0.249	710.107	0.0725	710.133	0.602	710.134	0.4335	142.037	0.2125	142.036	0.1705	709.539	0.1155	709.528	0.3675	710.169	0.9835	710.162	1.2405	710.169	1.998	710.169	2.2935	709.533	3.364	709.533	4.3755
715.191	0.0275	715.116	0.017	8582.33	0.5575	715.198	0.0395	715.182	0.1075	715.15	0.0785	715.176	0.3335	715.15	0.232	715.178	0.0935	714.536	0.0315	715.127	0.2515	715.108	0.0725	715.134	0.6075	715.135	0.437	143.036	0.214	143.041	0.1705	714.535	0.118	714.524	0.3735	715.17	0.9935	715.164	1.2495	715.17	2.019	715.17	2.309	714.531	3.393	714.53	4.3875
720.192	0.0275	720.117	0.017	8642.34	0.562	720.189	0.0395	720.183	0.111	720.152	0.0785	720.154	0.3355	720.152	0.237	720.179	0.0935	719.533	0.0315	720.128	0.2525	720.109	0.0725	720.134	0.613	720.136	0.4415	144.044	0.2155	144.037	0.1705	719.531	0.118	719.524	0.3735	720.171	1.001	720.17	1.263	720.171	2.025	720.172	2.329	719.527	3.422	719.526	4.444
725.194	0.0275	725.124	0.017	8702.36	0.5675	725.191	0.0395	725.184	0.111	725.153	0.084	725.156	0.3385	725.153	0.237	725.181	0.096	724.53	0.0315	725.128	0.255	725.11	0.0725	725.135	0.6185	725.137	0.4495	145.037	0.217	145.037	0.1705	724.528	0.118	724.517	0.3735	725.179	1.007	725.166	1.2695	725.173	2.05	725.173	2.3515	724.523	3.4445	724.533	4.4645
730.195	0.0275	730.119	0.017	8762.38	0.572	730.194	0.0395	730.188	0.111	730.154	0.084	730.157	0.3405	730.154	0.237	730.182	0.096	729.526	0.0315	730.129	0.2585	730.111	0.0725	730.136	0.6245	730.138	0.4585	146.059	0.2185	146.037	0.1705	729.525	0.118	729.514	0.376	730.174	1.0155	730.166	1.2815	730.174	2.0675	730.174	2.3635	729.52	3.4715	729.519	4.5
735.196	0.0275	735.119	0.017	8822.39	0.5765	735.193	0.0395	735.187	0.111	735.159	0.084	735.158	0.342	735.155	0.2375	735.183	0.096	734.523	0.0315	735.132	0.2585	735.112	0.0725	735.137	0.629	735.139	0.4605	147.038	0.222	147.037	0.1705	734.522	0.118	734.51	0.388	735.175	1.0255	735.168	1.2895	735.175	2.076	735.175	2.3865	734.517	3.501	734.517	4.539
740.208	0.0275	740.12	0.017	8882.41	0.5795	740.194	0.0395	740.188	0.111	740.156	0.084	740.159	0.3445	740.156	0.242	740.184	0.097	739.52	0.0315	740.131	0.262	740.112	0.0725	740.142	0.635	740.145	0.4725	148.037	0.2415	148.037	0.1705	739.518	0.118	739.507	0.388	740.176	1.032	740.169	1.299	740.176	2.094	740.176	2.3985	739.514	3.5275	739.521	4.5675
745.2	0.0275	745.127	0.017	8942.43	0.5855	745.196	0.0395	745.189	0.111	745.157	0.084	745.16	0.347	745.157	0.242	745.186	0.0985	744.516	0.032	745.137	0.2655	745.113	0.0725	745.139	0.642	745.141	0.473	149.038	0.2415	149.042	0.1705	744.515	0.118	744.504	0.388	745.177	1.0375	745.171	1.31	745.188	2.111	745.178	2.421	744.51	3.5555	744.509	4.6085
750.204	0.029	750.122	0.017	9002.44	0.591	750.197	0.0395	750.19	0.111	750.158	0.084	750.161	0.349	750.158	0.242	750.195	0.0985	749.515	0.034	750.137	0.2655	750.113	0.081	750.14	0.6465	750.142	0.486	150.038	0.2415	150.038	0.1705	749.512	0.118	749.501	0.388	750.179	1.048	750.177	1.3205	750.179	2.131	750.189	2.4365	749.507	3.5805	749.506	4.6295
755.201	0.03	755.122	0.017	9062.46	0.596	755.198	0.0415	755.198	0.112	755.159	0.084	755.162	0.3515	755.159	0.247	755.188	0.0985	754.51	0.034	755.134	0.2685	755.114	0.081	755.141	0.6525	755.142	0.486	151.043	0.2415	151.052	0.1705	754.517	0.1195	754.497	0.4015	755.18	1.0545	755.172	1.332	755.18	2.1425	755.19	2.4555	754.51	3.6075	754.503	4.68
760.203	0.03	760.123	0.017	9122.48	0.6005	760.2	0.0415	760.193	0.116	760.16	0.084	760.163	0.3535	760.16	0.247	760.189	0.1005	759.506	0.034	760.135	0.272	760.115	0.081	760.142	0.659	760.146	0.4965	152.039	0.2415	152.038	0.1705	759.506	0.123	759.494	0.4015	760.182	1.062	760.173	1.3395	760.181	2.1585	760.181	2.477	759.5	3.6445	759.504	4.711
765.204	0.03	765.125	0.017	9182.49	0.606	765.201	0.0415	765.194	0.116	765.161	0.084	765.165	0.3555	765.161	0.247	765.191	0.1005	764.504	0.034	765.136	0.272	765.116	0.081	765.148	0.6655	765.144	0.4995	153.039	0.2415	153.038	0.1705	764.502	0.1265	764.491	0.4015	765.182	1.0705	765.175	1.348	765.182	2.1755	765.183	2.4875	764.497	3.6705	764.496	4.7425
770.206	0.03	770.125	0.017	9242.51	0.61	770.206	0.0415	770.198	0.116	770.163	0.084	770.175	0.358	770.162	0.249	770.192	0.102	769.5	0.034	770.136	0.2755	770.117	0.081	770.144	0.67	770.145	0.51	154.039	0.2415	154.039	0.1705	769.499	0.1295	769.487	0.4075	770.183	1.0765	770.176	1.359	770.183	2.19	770.183	2.509	769.501	3.694	769.493	4.7895
775.207	0.03	775.126	0.017	9302.52	0.6155	775.203	0.0415	775.197	0.116	775.163	0.084	775.166	0.3605	775.163	0.2525	775.193	0.103	774.502	0.034	775.137	0.2775	775.117	0.081	775.145	0.676	775.147	0.512	155.039	0.2415	155.039	0.1705	774.496	0.1295	774.484	0.415	775.184	1.0865	775.18	1.3705	775.185	2.201	775.185	2.5245	774.49	3.717	774.49	4.8105
780.209	0.03	780.127	0.017	9362.54	0.6205	780.205	0.0415	780.204	0.116	780.164	0.084	780.167	0.3625	780.164	0.2525	780.195	0.103	779.494	0.034	780.138	0.279	780.118	0.081	780.146	0.6825	780.147	0.5225	156.04	0.2415	156.039	0.1705	779.492	0.1295	779.481	0.415	780.186	1.0945	780.178	1.381	780.186	2.217	780.186	2.541	779.487	3.7505	779.486	4.8665
785.21	0.03	785.127	0.017	9422.56	0.6255	785.206	0.0415	785.199	0.116	785.166	0.084	785.169	0.3645	785.165	0.2525	785.196	0.1035	784.49	0.034	785.139	0.2825	785.119	0.081	785.146	0.688	785.149	0.525	157.057	0.2415	157.04	0.175	784.489	0.1295	784.482	0.415	785.187	1.1	785.179	1.3885	785.194	2.2375	785.187	2.5665	784.483	3.786	784.483	4.884
790.211	0.03	790.128	0.017	9482.57	0.631	790.211	0.0415	790.204	0.116	790.167	0.084	790.169	0.3675	790.166	0.2575	790.197	0.1055	789.495	0.034	790.14	0.284	790.119	0.081	790.147	0.6925	790.149	0.535	158.04	0.2415	158.058	0.179	789.486	0.1295	789.474	0.424	790.188	1.108	790.181	1.398	790.188	2.254	790.188	2.578	789.487	3.813	789.48	4.9415
795.212	0.03	795.13	0.017	9542.59	0.634	795.213	0.0415	795.202	0.121	795.18	0.0895	795.171	0.3695	795.168	0.2575	795.198	0.1055	794.484	0.034	795.141	0.288	795.12	0.081	795.154	0.6995	795.15	0.5385	159.04	0.2415	159.04	0.179	794.488	0.1295	794.471	0.428	795.189	1.115	795.182	1.4105	795.195	2.274	795.189	2.6	794.478	3.8365	794.477	4.9585
800.214	0.03	800.13	0.017	9602.61	0.639	800.21	0.0415	800.203	0.121	800.169	0.0895	800.172	0.3715	800.171	0.2575	800.206	0.1055	799.48	0.034	800.142	0.288	800.122	0.081	800.149	0.705	800.151	0.547	160.044	0.2415	160.04	0.179	799.479	0.13	799.468	0.428	800.191	1.126	800.183	1.4195	800.192	2.2855	800.191	2.6145	799.474	3.8655	797.575	5
805.224	0.03	805.131	0.017	9662.63	0.644	805.22	0.0415	805.205	0.121	805.17	0.0895	805.172	0.3735	805.169	0.2625	805.2	0.108	804.477	0.034	805.142	0.2905	805.125	0.081	805.15	0.711	805.152	0.5545	161.041	0.2415	161.041	0.179	804.477	0.1335	804.464	0.428	805.191	1.1335	805.184	1.4285	805.192	2.302	805.192	2.633	804.47	3.8925
810.216	0.03	810.136	0.017	9722.64	0.6495	810.213	0.0415	810.205	0.121	810.171	0.0895	810.173	0.376	810.171	0.2625	810.202	0.108	809.474	0.034	810.143	0.2935	810.122	0.081	810.152	0.7165	810.153	0.566	162.041	0.2415	162.058	0.179	809.473	0.137	809.461	0.441	810.193	1.1395	810.185	1.44	810.193	2.309	810.194	2.6545	809.467	3.917
815.217	0.03	815.132	0.017	9782.66	0.6565	815.215	0.043	815.207	0.121	815.172	0.0895	815.174	0.378	815.172	0.2625	815.203	0.108	814.471	0.034	815.145	0.297	815.123	0.081	815.152	0.723	815.155	0.5665	163.041	0.2425	163.041	0.179	814.469	0.1405	814.464	0.441	815.194	1.1475	815.186	1.451	815.2	2.3345	815.195	2.6685	814.464	3.9415
820.219	0.03	820.133	0.017	9842.67	0.661	820.215	0.043	820.208	0.121	820.173	0.0895	820.175	0.381	820.173	0.2645	820.204	0.11	819.468	0.034	820.145	0.297	820.124	0.081	820.153	0.7285	820.155	0.577	164.041	0.244	164.041	0.1875	819.466	0.141	819.454	0.441	820.195	1.1555	820.187	1.4565	820.196	2.3505	820.195	2.688	819.461	3.969
825.227	0.03	825.134	0.017	9902.69	0.667	825.217	0.043	825.209	0.121	825.181	0.0895	825.177	0.3835	825.174	0.2675	825.205	0.11	824.464	0.034	825.146	0.2995	825.125	0.081	825.154	0.734	825.156	0.5795	165.047	0.256	165.041	0.193	824.464	0.141	824.451	0.444	825.196	1.1635	825.189	1.468	825.196	2.367	825.197	2.703	824.457	3.997
830.222	0.03	830.135	0.017	9962.71	0.672	830.218	0.043	830.211	0.121	830.175	0.0895	830.178	0.3855	830.175	0.2675	830.207	0.112	829.461	0.034	830.147	0.302	830.126	0.081	830.155	0.74	830.157	0.587	166.042	0.2655	166.042	0.193	829.461	0.141	829.447	0.4565	830.198	1.17	830.189	1.477	830.204	2.3825	830.198	2.726	829.454	4.027
835.223	0.03	835.136	0.017	10022.7	0.676	835.22	0.043	835.212	0.1255	835.177	0.0895	835.178	0.388	835.176	0.269	835.208	0.112	834.458	0.034	835.148	0.3055	835.126	0.081	835.156	0.746	835.157	0.5925	167.052	0.2655	167.042	0.193	834.456	0.141	834.444	0.4565	835.199	1.1795	835.191	1.486	835.199	2.396	835.199	2.74	834.45	4.0555
840.224	0.03	840.136	0.017	10082.7	0.6805	840.22	0.043	840.213	0.1255	840.177	0.0895	840.18	0.39	840.186	0.273	840.209	0.115	839.454	0.034	840.149	0.3055	840.127	0.0905	840.157	0.752	840.159	0.601	168.043	0.2655	168.042	0.193	839.453	0.142	839.446	0.4565	840.2	1.188	840.192	1.4985	840.21	2.4125	840.207	2.76	839.447	4.079
845.228	0.03	845.137	0.017	10142.8	0.6865	845.222	0.043	845.214	0.1255	845.179	0.0895	845.182	0.392	845.178	0.273	845.214	0.115	844.451	0.034	845.149	0.308	845.145	0.0905	845.158	0.757	845.159	0.61	169.043	0.2655	169.042	0.193	844.45	0.1455	844.437	0.4565	845.201	1.193	845.193	1.5055	845.201	2.432	845.201	2.7775	844.444	4.1125
850.227	0.03	850.138	0.017	10202.8	0.693	850.224	0.043	850.22	0.1255	850.18	0.0895	850.182	0.395	850.179	0.273	850.212	0.115	849.448	0.034	850.157	0.3105	850.129	0.0905	850.159	0.763	850.16	0.6145	170.043	0.2655	170.047	0.193	849.457	0.149	849.434	0.4665	850.202	1.2015	850.194	1.5185	850.202	2.4475	850.213	2.7965	849.441	4.135
855.228	0.03	855.142	0.017	10262.8	0.699	855.224	0.043	855.217	0.1255	855.181	0.095	855.183	0.397	855.181	0.278	855.222	0.115	854.445	0.034	855.151	0.313	855.13	0.0905	855.16	0.77	855.161	0.6265	171.05	0.2655	171.043	0.193	854.443	0.1505	854.447	0.4715	855.203	1.211	855.196	1.528	855.203	2.4545	855.204	2.8145	854.437	4.1585
860.244	0.0315	860.14	0.017	10322.8	0.7045	860.226	0.043	860.218	0.1255	860.182	0.095	860.184	0.3995	860.181	0.278	860.215	0.118	859.452	0.034	860.152	0.316	860.134	0.0905	860.161	0.775	860.162	0.628	172.044	0.2655	172.043	0.193	859.44	0.1505	859.427	0.4715	860.205	1.216	860.196	1.536	860.205	2.4785	860.205	2.829	859.434	4.1915
865.231	0.032	865.14	0.017	10382.8	0.7115	865.227	0.044	865.219	0.1255	865.183	0.095	865.191	0.4015	865.182	0.278	865.215	0.118	864.438	0.034	865.154	0.319	865.131	0.0905	865.162	0.782	865.163	0.639	173.044	0.2655	173.044	0.193	864.437	0.1505	864.424	0.4715	865.206	1.224	865.198	1.5465	865.212	2.4945	865.212	2.851	864.431	4.223
870.232	0.032	870.141	0.017	10442.8	0.7175	870.228	0.044	870.221	0.1305	870.184	0.095	870.186	0.4035	870.183	0.283	870.216	0.118	869.435	0.0345	870.154	0.319	870.132	0.0905	870.162	0.786	870.164	0.641	174.044	0.2655	174.066	0.193	869.44	0.151	869.421	0.478	870.207	1.2315	870.199	1.554	870.207	2.5115	870.217	2.8665	869.429	4.2555
875.246	0.032	875.142	0.017	10502.9	0.723	875.23	0.0445	875.222	0.1305	875.185	0.095	875.196	0.4055	875.184	0.283	875.218	0.1205	874.432	0.036	875.155	0.3225	875.133	0.0905	875.163	0.794	875.166	0.653	175.044	0.2655	175.044	0.193	874.438	0.1545	874.417	0.4875	875.208	1.238	875.2	1.566	875.208	2.525	875.208	2.8845	874.424	4.2775
880.235	0.032	880.143	0.017	10562.9	0.7295	880.233	0.0445	880.224	0.1305	880.186	0.095	880.194	0.408	880.185	0.283	880.219	0.1205	879.428	0.036	880.156	0.3255	880.134	0.0905	880.164	0.7995	880.175	0.654	176.044	0.2655	176.045	0.193	879.428	0.158	879.414	0.4875	880.209	1.2475	880.202	1.575	880.209	2.544	880.209	2.9055	879.421	4.306
885.236	0.032	885.144	0.017	10622.9	0.735	885.232	0.045	885.224	0.1305	885.187	0.095	885.19	0.41	885.186	0.2835	885.22	0.1205	884.425	0.036	885.156	0.3265	885.134	0.0905	885.165	0.805	885.167	0.666	177.045	0.2655	177.045	0.193	884.424	0.1595	884.411	0.4875	885.211	1.253	885.202	1.5855	885.211	2.5575	885.211	2.922	884.417	4.3275
890.259	0.032	890.145	0.017	10682.9	0.7405	890.233	0.045	890.226	0.1305	890.188	0.095	890.19	0.4125	890.188	0.288	890.222	0.123	889.422	0.036	890.167	0.329	890.135	0.0905	890.166	0.8115	890.168	0.668	178.048	0.2655	178.045	0.194	889.429	0.1605	889.407	0.4875	890.212	1.263	890.203	1.595	890.214	2.5715	890.212	2.9415	889.415	4.358
895.239	0.032	895.145	0.017	10742.9	0.746	895.235	0.045	895.227	0.1305	895.19	0.095	895.202	0.4145	895.188	0.288	895.223	0.123	894.421	0.036	895.158	0.332	895.136	0.0905	895.167	0.8175	895.169	0.6805	179.046	0.2665	179.068	0.2015	894.423	0.1605	894.404	0.5005	895.213	1.2715	895.204	1.608	895.224	2.586	895.213	2.956	894.411	4.3865
900.24	0.032	900.146	0.017	10802.9	0.7505	900.236	0.0455	900.237	0.1305	900.191	0.095	900.193	0.4175	900.189	0.288	900.233	0.125	899.415	0.036	900.159	0.3345	900.137	0.0905	900.168	0.8235	900.17	0.682	180.046	0.268	180.046	0.2015	899.414	0.161	899.4	0.502	900.214	1.277	900.206	1.6155	900.214	2.6065	900.214	2.976	899.408	4.412
905.241	0.032	905.147	0.017	10863	0.7555	905.237	0.0455	905.23	0.1305	905.192	0.095	905.193	0.42	905.195	0.293	905.225	0.1255	904.412	0.036	905.16	0.338	905.138	0.0905	905.169	0.83	905.171	0.692	181.046	0.2695	181.046	0.2015	904.411	0.1645	904.397	0.502	905.215	1.2855	905.208	1.6275	905.216	2.62	905.216	2.9955	904.404	4.4385
910.243	0.032	910.158	0.017	10923	0.7615	910.24	0.0455	910.231	0.1355	910.193	0.095	910.194	0.422	910.191	0.293	910.227	0.1255	909.409	0.036	910.161	0.338	910.138	0.0905	910.17	0.835	910.172	0.7025	182.046	0.271	182.046	0.2015	909.407	0.168	909.394	0.502	910.216	1.291	910.208	1.636	910.217	2.637	910.217	3.0135	909.401	4.467
915.244	0.032	915.149	0.017	10983	0.7675	915.24	0.0455	915.233	0.1355	915.194	0.095	915.196	0.4235	915.192	0.293	915.228	0.128	914.406	0.036	915.162	0.3405	915.139	0.0905	915.171	0.841	915.173	0.7035	183.051	0.2725	183.056	0.2015	914.404	0.171	914.39	0.5145	915.218	1.3	915.209	1.6445	915.226	2.6525	915.219	3.0305	914.398	4.5015
920.254	0.032	920.15	0.017	11043	0.773	920.241	0.0455	920.233	0.1355	920.195	0.095	920.196	0.4265	920.194	0.2975	920.229	0.128	919.403	0.036	920.163	0.3435	920.14	0.0905	920.172	0.8465	920.174	0.715	184.046	0.274	184.046	0.2015	919.401	0.171	919.411	0.5145	920.219	1.307	920.21	1.657	920.219	2.6725	920.219	3.047	919.397	4.5295
925.247	0.032	925.158	0.017	11103	0.78	925.248	0.0465	925.235	0.1355	925.196	0.1005	925.198	0.4285	925.195	0.2975	925.23	0.1285	924.408	0.036	925.164	0.347	925.14	0.0905	925.173	0.8535	925.175	0.717	185.047	0.2755	185.053	0.2015	924.408	0.171	924.384	0.5145	925.221	1.316	925.212	1.666	925.221	2.675	925.22	3.068	924.391	4.5575
930.254	0.032	930.151	0.017	11163	0.786	930.244	0.0465	930.236	0.1355	930.197	0.1005	930.199	0.431	930.201	0.3005	930.231	0.1305	929.396	0.036	930.164	0.347	930.142	0.0905	930.174	0.8585	930.176	0.73	186.048	0.277	186.047	0.216	929.395	0.172	929.381	0.523	930.221	1.3225	930.214	1.6765	930.221	2.7045	930.221	3.081	929.396	4.582
935.25	0.032	935.152	0.017	11223	0.7915	935.245	0.0465	935.237	0.1355	935.198	0.1005	935.2	0.433	935.197	0.3025	935.233	0.1305	934.396	0.036	935.165	0.35	935.142	0.0985	935.178	0.8645	935.177	0.7315	187.047	0.2785	187.062	0.216	934.391	0.1755	934.377	0.5285	935.223	1.332	935.214	1.6885	935.228	2.7195	935.223	3.1035	934.384	4.6035
940.251	0.032	940.153	0.017	11283.1	0.7975	940.247	0.0465	940.239	0.1355	940.2	0.1005	940.201	0.4355	940.198	0.3025	940.234	0.1325	939.395	0.036	940.166	0.3525	940.143	0.0985	940.175	0.872	940.177	0.7415	188.047	0.28	188.047	0.216	939.389	0.179	939.374	0.5285	940.224	1.3405	940.215	1.6965	940.224	2.7355	940.223	3.12	939.382	4.64
945.252	0.0335	945.154	0.0175	11343.1	0.804	945.261	0.0465	945.24	0.136	945.2	0.1005	945.202	0.4375	945.199	0.3025	945.235	0.1325	944.397	0.036	945.167	0.3555	945.149	0.0985	945.2	0.878	945.185	0.753	189.048	0.2815	189.047	0.216	944.385	0.182	944.394	0.5285	945.225	1.3455	945.216	1.7055	945.225	2.75	945.225	3.135	944.378	4.666
950.254	0.0345	950.154	0.0205	11403.1	0.81	950.249	0.0465	950.241	0.1405	950.202	0.1005	950.204	0.4395	950.2	0.3075	950.236	0.134	949.383	0.036	950.169	0.357	950.144	0.0985	950.177	0.8845	950.179	0.755	190.049	0.298	190.048	0.216	949.381	0.1835	949.367	0.531	950.226	1.3535	950.217	1.718	950.226	2.768	950.234	3.159	949.374	4.6935
955.255	0.0345	955.155	0.0205	11463.1	0.816	955.251	0.0465	955.242	0.1405	955.202	0.1005	955.204	0.442	955.201	0.3075	955.238	0.136	954.38	0.038	955.169	0.36	955.146	0.0985	955.178	0.8905	955.18	0.767	191.054	0.3005	191.048	0.216	954.378	0.1835	954.364	0.544	955.227	1.3635	955.218	1.726	955.227	2.7815	955.227	3.1725	954.371	4.726
960.256	0.0345	960.164	0.0205	11523.1	0.8215	960.252	0.0465	960.243	0.1405	960.204	0.1005	960.205	0.4445	960.202	0.309	960.239	0.136	959.376	0.038	960.17	0.3625	960.146	0.0985	960.179	0.897	960.181	0.7685	192.055	0.3005	192.048	0.216	959.375	0.1835	959.367	0.544	960.228	1.3695	960.219	1.7395	960.234	2.7995	960.229	3.1935	959.368	4.75
965.264	0.0345	965.157	0.0205	11583.1	0.8285	965.253	0.0465	965.245	0.1405	965.205	0.1005	965.207	0.4465	965.203	0.312	965.241	0.136	964.373	0.038	965.17	0.3655	965.147	0.0985	965.18	0.903	965.182	0.7815	193.053	0.3005	193.049	0.216	964.372	0.187	964.357	0.544	965.23	1.377	965.221	1.7455	965.23	2.818	965.23	3.2155	964.365	4.776
970.259	0.0345	970.165	0.0205	11643.2	0.834	970.254	0.0465	970.255	0.1405	970.206	0.1005	970.207	0.4495	970.204	0.312	970.241	0.139	969.37	0.038	970.172	0.368	970.148	0.0985	970.182	0.9095	970.183	0.7825	194.049	0.3005	194.049	0.216	969.371	0.1905	969.359	0.544	970.231	1.3835	970.222	1.76	970.231	2.8325	970.231	3.2275	969.361	4.801
975.267	0.0345	975.159	0.0205	11703.2	0.8395	975.256	0.0465	975.256	0.1405	975.212	0.1005	975.208	0.4515	975.205	0.3175	975.242	0.139	974.367	0.038	975.172	0.37	975.148	0.0985	975.182	0.9155	975.184	0.793	195.049	0.3005	195.049	0.216	974.375	0.194	974.35	0.5565	975.232	1.392	975.223	1.767	975.232	2.849	975.232	3.251	974.359	4.836
980.262	0.0345	980.16	0.0205	11763.2	0.8465	980.267	0.0465	980.249	0.1405	980.208	0.1005	980.213	0.4535	980.213	0.3175	980.244	0.139	979.364	0.038	980.173	0.373	980.149	0.0985	980.183	0.922	980.185	0.7965	196.049	0.3005	196.056	0.216	979.362	0.1965	979.347	0.5565	980.233	1.401	980.235	1.7795	980.233	2.863	980.233	3.265	979.355	4.863
985.263	0.0345	985.16	0.0205	11823.2	0.8525	985.264	0.0465	985.25	0.1455	985.209	0.1005	985.21	0.4565	985.207	0.3175	985.269	0.142	984.365	0.038	985.174	0.373	985.15	0.0985	985.184	0.928	985.186	0.807	197.05	0.3005	197.05	0.216	984.358	0.1965	984.344	0.5565	985.234	1.4105	985.225	1.7865	985.234	2.884	985.234	3.2835	984.352	4.8875
990.264	0.0345	990.161	0.0205	11883.2	0.8585	990.259	0.0465	990.251	0.1455	990.21	0.105	990.212	0.4585	990.208	0.3175	990.246	0.142	989.357	0.038	990.175	0.3755	990.151	0.0985	990.185	0.9335	990.191	0.816	198.05	0.3005	198.049	0.216	989.355	0.197	989.341	0.5665	990.235	1.4165	990.226	1.8	990.242	2.895	990.236	3.3045	989.348	4.91
995.266	0.0345	995.162	0.0205	11943.2	0.864	995.267	0.0485	995.252	0.1455	995.211	0.1055	995.212	0.4605	995.218	0.323	995.248	0.142	994.354	0.038	995.182	0.379	995.151	0.0985	995.186	0.9395	995.188	0.82	199.051	0.3005	199.05	0.216	994.352	0.2005	994.337	0.5705	995.237	1.4225	995.228	1.808	995.242	2.913	995.237	3.32	994.345	4.9375
1000.27	0.0345	1000.16	0.0205	12003.3	0.8715	1000.26	0.0485	1000.25	0.1455	1000.21	0.1055	1000.21	0.4625	1000.21	0.323	1000.26	0.1445	999.351	0.038	1000.18	0.382	1000.15	0.0985	1000.19	0.9455	1000.2	0.835	200.05	0.3005	200.051	0.216	999.349	0.204	999.333	0.5705	1000.24	1.431	1000.23	1.819	1000.24	2.93	1000.24	3.342	999.343	4.973
1005.27	0.0345	1005.16	0.0205	12063.3	0.8785	1005.26	0.0485	1005.25	0.1455	1005.21	0.1055	1005.21	0.4655	1005.21	0.323	1005.25	0.1445	1004.35	0.038	1005.19	0.385	1005.15	0.0985	1005.19	0.9515	1005.19	0.8355	201.051	0.3005	201.051	0.216	1004.35	0.2075	1004.34	0.5705	1005.25	1.438	1005.23	1.8295	1005.24	2.942	1005.24	3.356	1004.35	5
1010.27	0.0345	1010.16	0.0205	12123.3	0.884	1010.27	0.0485	1010.26	0.1455	1010.21	0.1055	1010.22	0.4675	1010.21	0.3285	1010.25	0.1475	1009.34	0.038	1010.18	0.3865	1010.15	0.1035	1010.19	0.958	1010.19	0.848	202.051	0.3005	202.051	0.219	1009.34	0.211	1009.33	0.5745	1010.24	1.445	1010.23	1.8395	1010.24	2.9605	1010.24	3.376
1015.27	0.0345	1015.17	0.0205	12183.3	0.8905	1015.27	0.0485	1015.26	0.1455	1015.22	0.1055	1015.22	0.47	1015.21	0.3285	1015.26	0.1475	1014.34	0.038	1015.18	0.389	1015.15	0.1035	1015.19	0.965	1015.19	0.849	203.051	0.3015	203.051	0.225	1014.34	0.2115	1014.32	0.587	1015.24	1.4555	1015.23	1.8485	1015.24	2.9755	1015.24	3.3955
1020.27	0.0345	1020.17	0.0205	12243.3	0.8965	1020.27	0.0485	1020.26	0.1455	1020.22	0.1055	1020.22	0.4715	1020.21	0.3285	1020.25	0.1475	1019.34	0.038	1020.18	0.3915	1020.16	0.1035	1020.19	0.9705	1020.19	0.8615	204.052	0.303	204.051	0.225	1019.34	0.2135	1019.32	0.587	1020.24	1.4595	1020.23	1.8605	1020.24	2.9935	1020.24	3.4125
1025.28	0.0345	1025.17	0.0205	12303.3	0.9025	1025.27	0.0485	1025.26	0.1505	1025.24	0.1055	1025.22	0.474	1025.22	0.3335	1025.25	0.1505	1024.33	0.038	1025.18	0.393	1025.16	0.1035	1025.19	0.977	1025.19	0.8635	205.052	0.3045	205.056	0.225	1024.33	0.2165	1024.32	0.587	1025.24	1.469	1025.23	1.8695	1025.24	3.01	1025.24	3.432
1030.27	0.0345	1030.17	0.0205	12363.4	0.909	1030.27	0.0485	1030.26	0.1505	1030.22	0.1055	1030.23	0.4765	1030.22	0.3335	1030.26	0.1505	1029.33	0.038	1030.18	0.396	1030.16	0.1035	1030.19	0.9825	1030.19	0.875	206.052	0.306	206.051	0.225	1029.33	0.22	1029.31	0.587	1030.26	1.479	1030.24	1.881	1030.25	3.0235	1030.25	3.4545
1035.28	0.0345	1035.17	0.0205	12423.4	0.916	1035.27	0.0485	1035.26	0.1505	1035.23	0.1055	1035.23	0.4785	1035.22	0.3335	1035.26	0.1505	1034.33	0.038	1035.18	0.3995	1035.16	0.1035	1035.19	0.99	1035.2	0.879	207.075	0.3075	207.052	0.225	1034.33	0.223	1034.32	0.598	1035.25	1.482	1035.24	1.891	1035.25	3.041	1035.25	3.466
1040.28	0.0345	1040.18	0.0205	12483.4	0.9225	1040.27	0.0485	1040.26	0.1505	1040.22	0.1055	1040.22	0.481	1040.22	0.3385	1040.26	0.153	1039.32	0.038	1040.19	0.4015	1040.16	0.1035	1040.19	0.996	1040.2	0.887	208.076	0.309	208.052	0.225	1039.32	0.225	1039.32	0.602	1040.25	1.4935	1040.24	1.904	1040.25	3.056	1040.25	3.4845
1045.28	0.0345	1045.18	0.0205	12543.4	0.929	1045.27	0.0485	1045.26	0.1505	1045.22	0.1055	1045.22	0.484	1045.22	0.3385	1045.26	0.153	1044.32	0.038	1045.18	0.404	1045.16	0.1035	1045.19	1.002	1045.2	0.8985	209.053	0.3105	209.052	0.225	1044.32	0.227	1044.3	0.602	1045.25	1.498	1045.24	1.911	1045.26	3.0755	1045.25	3.508
1050.28	0.0345	1050.17	0.0205	12603.4	0.936	1050.28	0.0485	1050.27	0.1505	1050.22	0.1055	1050.22	0.4855	1050.22	0.3385	1050.26	0.156	1049.32	0.038	1050.19	0.405	1050.16	0.109	1050.2	1.0095	1050.2	0.9015	210.053	0.312	210.052	0.239	1049.32	0.23	1049.3	0.602	1050.25	1.5065	1050.24	1.9235	1050.25	3.089	1050.25	3.526
1055.28	0.0345	1055.18	0.0205	12663.4	0.943	1055.28	0.0485	1055.27	0.1505	1055.22	0.1105	1055.22	0.488	1055.22	0.3445	1055.26	0.156	1054.31	0.038	1055.19	0.4085	1055.16	0.109	1055.2	1.0145	1055.2	0.913	211.062	0.3135	211.052	0.239	1054.31	0.2325	1054.3	0.61	1055.25	1.5155	1055.24	1.932	1055.25	3.1055	1055.25	3.5395
1060.28	0.0345	1060.17	0.0205	12723.5	0.949	1060.28	0.0485	1060.27	0.155	1060.23	0.1105	1060.23	0.491	1060.22	0.3445	1060.28	0.1565	1059.31	0.038	1060.19	0.411	1060.17	0.109	1060.2	1.0205	1060.2	0.916	212.053	0.315	212.053	0.239	1059.31	0.2355	1059.29	0.617	1060.25	1.524	1060.24	1.943	1060.25	3.1255	1060.25	3.5615
1065.28	0.037	1065.17	0.0205	12783.5	0.9555	1065.28	0.049	1065.27	0.155	1065.23	0.1105	1065.23	0.493	1065.22	0.3445	1065.26	0.1585	1064.31	0.039	1065.19	0.413	1065.16	0.109	1065.2	1.028	1065.2	0.9285	213.061	0.3295	213.054	0.239	1064.31	0.238	1064.29	0.617	1065.25	1.5305	1065.24	1.956	1065.25	3.138	1065.25	3.5785
1070.29	0.037	1070.17	0.0205	12843.5	0.9595	1070.28	0.049	1070.27	0.155	1070.24	0.1105	1070.23	0.4955	1070.23	0.3475	1070.27	0.1585	1069.3	0.0415	1070.19	0.416	1070.16	0.109	1070.2	1.034	1070.2	0.9305	214.055	0.33	214.053	0.239	1069.3	0.2415	1069.29	0.617	1070.26	1.535	1070.25	1.963	1070.25	3.158	1070.28	3.5975
1075.29	0.037	1075.17	0.0205	12903.5	0.9675	1075.28	0.049	1075.27	0.155	1075.23	0.1105	1075.23	0.497	1075.23	0.3495	1075.27	0.161	1074.3	0.0415	1075.19	0.4185	1075.16	0.109	1075.2	1.0395	1075.2	0.9415	215.056	0.33	215.054	0.239	1074.3	0.2445	1074.28	0.6195	1075.26	1.547	1075.25	1.976	1075.26	3.172	1075.26	3.621
1080.29	0.037	1080.18	0.0205	12963.5	0.9745	1080.28	0.0505	1080.27	0.155	1080.23	0.1105	1080.23	0.5	1080.23	0.3495	1080.27	0.161	1079.3	0.0415	1080.19	0.4215	1080.16	0.109	1080.2	1.046	1080.2	0.9545	216.054	0.33	216.054	0.239	1079.3	0.2475	1079.28	0.6325	1080.26	1.5535	1080.25	1.983	1080.26	3.1895	1080.26	3.6325
1085.29	0.037	1085.18	0.0205	13023.5	0.9805	1085.28	0.0505	1085.27	0.155	1085.23	0.1105	1085.23	0.5025	1085.23	0.3545	1085.27	0.163	1084.3	0.0415	1085.19	0.425	1085.17	0.109	1085.2	1.0525	1085.2	0.955	217.055	0.33	217.06	0.239	1084.29	0.25	1084.28	0.6325	1085.26	1.559	1085.25	1.9955	1085.26	3.2065	1085.26	3.652
1090.3	0.037	1090.18	0.0205	13083.6	0.987	1090.29	0.0505	1090.28	0.155	1090.23	0.1105	1090.23	0.5045	1090.23	0.3545	1090.27	0.164	1089.29	0.0415	1090.19	0.425	1090.17	0.109	1090.2	1.059	1090.21	0.969	218.056	0.33	218.054	0.239	1089.29	0.2525	1089.27	0.6325	1090.26	1.57	1090.25	2.0045	1090.26	3.222	1090.26	3.671
1095.29	0.037	1095.18	0.0205	13143.6	0.994	1095.29	0.0505	1095.28	0.1595	1095.23	0.1105	1095.23	0.507	1095.23	0.3545	1095.27	0.164	1094.29	0.0415	1095.19	0.4275	1095.17	0.114	1095.21	1.0655	1095.21	0.97	219.056	0.33	219.055	0.239	1094.29	0.2555	1094.27	0.6325	1095.26	1.5745	1095.25	2.016	1095.26	3.237	1095.26	3.693
1100.29	0.037	1100.18	0.0205	13203.6	1.0015	1100.29	0.0505	1100.29	0.1595	1100.23	0.1105	1100.23	0.509	1100.23	0.359	1100.27	0.167	1099.29	0.0415	1100.19	0.4305	1100.17	0.114	1100.22	1.072	1100.21	0.9845	220.055	0.33	220.055	0.239	1099.28	0.259	1099.27	0.6485	1100.26	1.5835	1100.25	2.0245	1100.26	3.2535	1100.26	3.705
1105.29	0.037	1105.18	0.0205	13263.6	1.0085	1105.29	0.0505	1105.28	0.1595	1105.24	0.1105	1105.24	0.512	1105.23	0.359	1105.27	0.167	1104.28	0.0415	1105.19	0.4335	1105.17	0.114	1105.21	1.0775	1105.21	0.985	221.056	0.33	221.056	0.239	1104.28	0.2625	1104.26	0.6485	1105.26	1.5915	1105.25	2.037	1105.26	3.27	1105.26	3.7235
1110.3	0.037	1110.18	0.0205	13323.6	1.0145	1110.29	0.0505	1110.28	0.1595	1110.24	0.1155	1110.24	0.514	1110.23	0.363	1110.28	0.167	1109.28	0.0415	1110.2	0.4375	1110.17	0.114	1110.21	1.0835	1110.21	0.9985	222.056	0.3445	222.055	0.239	1109.28	0.265	1109.26	0.6485	1110.28	1.6005	1110.25	2.0455	1110.26	3.288	1110.26	3.747
1115.3	0.037	1115.18	0.0205	13383.6	1.02	1115.29	0.0505	1115.28	0.1595	1115.24	0.116	1115.24	0.517	1115.24	0.3645	1115.28	0.17	1114.28	0.0415	1115.2	0.4375	1115.18	0.114	1115.21	1.091	1115.21	1	223.056	0.348	223.056	0.2405	1114.27	0.268	1114.26	0.6485	1115.27	1.608	1115.26	2.058	1115.27	3.3025	1115.27	3.764
1120.3	0.037	1120.18	0.0205	13443.7	1.027	1120.29	0.0505	1120.28	0.1595	1120.24	0.116	1120.24	0.519	1120.24	0.3645	1120.28	0.17	1119.27	0.0415	1120.2	0.4405	1120.18	0.114	1120.21	1.0975	1120.21	1.011	224.057	0.348	224.056	0.2475	1119.27	0.271	1119.25	0.656	1120.28	1.615	1120.26	2.0675	1120.27	3.3185	1120.27	3.785
1125.3	0.037	1125.18	0.0205	13503.7	1.0325	1125.29	0.0505	1125.28	0.1595	1125.24	0.116	1125.24	0.5215	1125.24	0.366	1125.28	0.172	1124.27	0.0415	1125.2	0.443	1125.17	0.114	1125.21	1.1035	1125.21	1.0155	225.056	0.348	225.056	0.2475	1124.27	0.2745	1124.25	0.6655	1125.27	1.6225	1125.26	2.0775	1125.27	3.3405	1125.27	3.8005
1130.3	0.037	1130.18	0.0205	13563.7	1.0395	1130.3	0.0505	1130.29	0.1645	1130.24	0.116	1130.24	0.5235	1130.24	0.3705	1130.28	0.172	1129.27	0.0415	1130.2	0.446	1130.17	0.1205	1130.22	1.111	1130.21	1.026	226.076	0.348	226.057	0.2475	1129.26	0.278	1129.25	0.6655	1130.27	1.628	1130.26	2.088	1130.27	3.353	1130.27	3.819
1135.31	0.037	1135.18	0.0205	13623.7	1.0475	1135.3	0.0505	1135.29	0.1645	1135.25	0.116	1135.24	0.527	1135.24	0.3705	1135.28	0.175	1134.26	0.0415	1135.2	0.4485	1135.17	0.1205	1135.21	1.1175	1135.21	1.0355	227.057	0.348	227.057	0.2475	1134.26	0.2815	1134.24	0.6655	1135.27	1.638	1135.26	2.1	1135.27	3.368	1135.27	3.84
1140.3	0.037	1140.19	0.0205	13683.7	1.0555	1140.3	0.0505	1140.29	0.1645	1140.24	0.116	1140.24	0.529	1140.25	0.3705	1140.28	0.175	1139.26	0.0415	1140.21	0.451	1140.17	0.1205	1140.21	1.1235	1140.21	1.0395	228.058	0.348	228.057	0.2475	1139.26	0.285	1139.24	0.6655	1140.27	1.6465	1140.27	2.111	1140.27	3.382	1140.27	3.855
1145.31	0.037	1145.19	0.0205	13743.7	1.062	1145.3	0.0525	1145.29	0.1645	1145.24	0.116	1145.24	0.531	1145.24	0.3755	1145.28	0.1775	1144.26	0.0415	1145.2	0.4535	1145.17	0.1205	1145.21	1.131	1145.22	1.055	229.061	0.348	229.057	0.2475	1144.26	0.287	1144.24	0.6765	1145.27	1.6525	1145.26	2.1195	1145.27	3.4025	1145.27	3.8775
1150.31	0.037	1150.19	0.0205	13803.8	1.069	1150.3	0.0525	1150.29	0.1645	1150.24	0.116	1150.24	0.533	1150.24	0.3755	1150.29	0.1775	1149.25	0.0415	1150.2	0.456	1150.18	0.1205	1150.21	1.1365	1150.22	1.056	230.058	0.348	230.058	0.258	1149.25	0.2905	1149.23	0.6815	1150.27	1.6625	1150.26	2.1285	1150.27	3.4185	1150.27	3.8945
1155.31	0.037	1155.19	0.0205	13863.8	1.0765	1155.3	0.0525	1155.31	0.1645	1155.25	0.116	1155.25	0.5355	1155.25	0.379	1155.29	0.18	1154.25	0.0415	1155.2	0.4585	1155.18	0.1205	1155.22	1.1425	1155.22	1.064	231.058	0.348	231.058	0.2585	1154.25	0.294	1154.23	0.6815	1155.27	1.669	1155.26	2.1405	1155.27	3.4335	1155.27	3.912
1160.31	0.037	1160.19	0.0205	13923.8	1.0835	1160.3	0.0525	1160.29	0.1645	1160.25	0.116	1160.25	0.5385	1160.24	0.3805	1160.29	0.18	1159.25	0.0415	1160.2	0.4615	1160.18	0.1205	1160.22	1.149	1160.22	1.071	232.068	0.348	232.058	0.2585	1159.24	0.2975	1159.24	0.6815	1160.28	1.679	1160.27	2.1525	1160.28	3.4535	1160.28	3.933
1165.31	0.037	1165.2	0.0205	13983.8	1.0905	1165.31	0.0525	1165.3	0.1705	1165.25	0.116	1165.25	0.5405	1165.24	0.3805	1165.29	0.18	1164.24	0.0415	1165.21	0.4635	1165.18	0.1205	1165.22	1.1565	1165.22	1.0815	233.059	0.348	233.058	0.2585	1164.24	0.301	1164.22	0.6835	1165.28	1.6835	1165.27	2.1625	1165.28	3.4695	1165.28	3.9515
1170.31	0.037	1170.19	0.0205	14043.8	1.098	1170.32	0.0525	1170.3	0.1705	1170.25	0.116	1170.25	0.543	1170.25	0.3865	1170.29	0.1825	1169.25	0.0415	1170.21	0.467	1170.18	0.1205	1170.22	1.161	1170.22	1.0855	234.059	0.3675	234.059	0.2585	1169.24	0.304	1169.22	0.698	1170.28	1.6935	1170.27	2.173	1170.28	3.4835	1170.28	3.971
1175.32	0.0395	1175.19	0.0205	14103.8	1.105	1175.31	0.0525	1175.3	0.1705	1175.25	0.1165	1175.25	0.546	1175.25	0.3865	1175.29	0.184	1174.24	0.0415	1175.21	0.467	1175.18	0.1215	1175.22	1.167	1175.22	1.097	235.059	0.3675	235.059	0.2585	1174.24	0.3075	1174.22	0.698	1175.28	1.7	1175.27	2.183	1175.28	3.501	1175.28	3.9885
1180.31	0.0395	1180.19	0.0205	14163.9	1.112	1180.31	0.0525	1180.3	0.1705	1180.25	0.1215	1180.25	0.5485	1180.25	0.3865	1180.29	0.185	1179.23	0.0415	1180.21	0.47	1180.18	0.1255	1180.22	1.175	1180.22	1.1	236.06	0.3675	236.059	0.2585	1179.23	0.311	1179.21	0.698	1180.28	1.7095	1180.27	2.1955	1180.29	3.5185	1180.28	4.011
1185.32	0.0395	1185.19	0.0205	14223.9	1.1195	1185.31	0.0525	1185.3	0.1705	1185.25	0.1215	1185.25	0.5505	1185.25	0.3915	1185.29	0.185	1184.23	0.0415	1185.21	0.4725	1185.18	0.1255	1185.23	1.182	1185.22	1.115	237.059	0.3675	237.059	0.2585	1184.23	0.3145	1184.21	0.698	1185.28	1.717	1185.27	2.2055	1185.28	3.5305	1185.28	4.0255
1190.32	0.0395	1190.19	0.0205	14283.9	1.1265	1190.32	0.0525	1190.3	0.1705	1190.25	0.1215	1190.25	0.5525	1190.25	0.3915	1190.3	0.187	1189.25	0.0415	1190.21	0.4745	1190.18	0.1255	1190.22	1.1885	1190.22	1.1155	238.06	0.3675	238.072	0.2585	1189.22	0.318	1189.21	0.7125	1190.28	1.723	1190.27	2.215	1190.28	3.5435	1190.28	4.05
1195.32	0.0395	1195.19	0.0205	14343.9	1.133	1195.31	0.0525	1195.3	0.1705	1195.25	0.1215	1195.25	0.5555	1195.25	0.3915	1195.3	0.189	1194.22	0.0415	1195.21	0.478	1195.19	0.1255	1195.23	1.1935	1195.23	1.1285	239.06	0.3675	239.06	0.2585	1194.22	0.3215	1194.2	0.7135	1195.28	1.732	1195.27	2.225	1195.28	3.5595	1195.28	4.0625
1200.33	0.0395	1200.2	0.0205	14403.9	1.141	1200.31	0.0525	1200.3	0.1705	1200.26	0.1215	1200.25	0.558	1200.25	0.3965	1200.3	0.189	1199.22	0.0415	1200.21	0.4815	1200.18	0.1255	1200.22	1.2	1200.23	1.1305	240.061	0.3675	240.06	0.2685	1199.22	0.3245	1199.2	0.7135	1200.29	1.737	1200.27	2.2365	1200.29	3.5795	1200.29	4.083
1205.33	0.0395	1205.2	0.0205	14463.9	1.1475	1205.32	0.0525	1205.31	0.1705	1205.26	0.1215	1205.26	0.5605	1205.25	0.3965	1205.3	0.192	1204.22	0.0415	1205.21	0.484	1205.18	0.1255	1205.22	1.207	1205.23	1.143	241.061	0.3675	241.06	0.2735	1204.22	0.328	1204.2	0.7135	1205.29	1.7465	1205.28	2.2485	1205.29	3.597	1205.29	4.101
1210.32	0.0395	1210.2	0.0205	14524	1.156	1210.32	0.0525	1210.31	0.1735	1210.26	0.1215	1210.26	0.563	1210.25	0.4015	1210.3	0.192	1209.21	0.0415	1210.21	0.4865	1210.18	0.1325	1210.23	1.213	1210.23	1.145	242.067	0.3675	242.061	0.2735	1209.21	0.3315	1209.19	0.721	1210.29	1.753	1210.28	2.259	1210.29	3.61	1210.29	4.1195
1215.32	0.0395	1215.2	0.0205	14584	1.1635	1215.32	0.0525	1215.31	0.1755	1215.26	0.1215	1215.26	0.5655	1215.26	0.4015	1215.3	0.1945	1214.21	0.0415	1215.21	0.49	1215.19	0.1325	1215.23	1.22	1215.23	1.155	243.062	0.3675	243.06	0.2735	1214.21	0.335	1214.19	0.73	1215.29	1.7605	1215.28	2.2675	1215.29	3.6285	1215.29	4.1415
1220.32	0.0395	1220.2	0.0205	14644	1.1705	1220.32	0.0525	1220.31	0.1755	1220.26	0.1215	1220.26	0.5675	1220.26	0.4015	1220.3	0.1945	1219.21	0.0415	1220.21	0.49	1220.19	0.1325	1220.23	1.2265	1220.23	1.171	244.061	0.3675	244.066	0.2735	1219.21	0.3385	1219.19	0.73	1220.29	1.771	1220.28	2.278	1220.29	3.6485	1220.29	4.156
1225.33	0.0395	1225.21	0.0205	14704	1.178	1225.32	0.0525	1225.31	0.1755	1225.26	0.1215	1225.26	0.5695	1225.26	0.4065	1225.3	0.1965	1224.2	0.0415	1225.22	0.4925	1225.19	0.1325	1225.23	1.232	1225.23	1.172	245.061	0.3675	245.061	0.2735	1224.2	0.342	1224.18	0.73	1225.29	1.7775	1225.28	2.2915	1225.29	3.6605	1225.29	4.177
1230.33	0.0395	1230.2	0.0205	14764	1.186	1230.32	0.0525	1230.31	0.1755	1230.26	0.1215	1230.26	0.5725	1230.26	0.4065	1230.31	0.197	1229.21	0.0415	1230.22	0.4955	1230.19	0.1325	1230.23	1.239	1230.23	1.182	246.069	0.368	246.065	0.2735	1229.2	0.345	1229.18	0.73	1230.29	1.784	1230.28	2.301	1230.29	3.6795	1230.29	4.199
1235.33	0.0395	1235.2	0.0205	14824	1.1935	1235.32	0.0525	1235.31	0.1755	1235.26	0.1215	1235.26	0.5745	1235.26	0.4075	1235.31	0.199	1234.2	0.0415	1235.22	0.499	1235.19	0.1325	1235.23	1.245	1235.23	1.186	247.062	0.3695	247.061	0.2735	1234.19	0.3485	1234.18	0.7445	1235.29	1.791	1235.29	2.311	1235.29	3.696	1235.29	4.213
1240.33	0.0395	1240.2	0.0205	14884.1	1.2015	1240.33	0.0525	1240.31	0.1755	1240.26	0.1265	1240.26	0.5765	1240.26	0.412	1240.31	0.199	1239.19	0.0415	1240.22	0.502	1240.19	0.1325	1240.23	1.251	1240.23	1.2005	248.062	0.371	248.062	0.2735	1239.19	0.352	1239.17	0.7455	1240.3	1.8025	1240.28	2.3235	1240.29	3.7105	1240.29	4.2335
1245.33	0.0395	1245.2	0.0205	14944.1	1.2085	1245.33	0.055	1245.32	0.1755	1245.27	0.1265	1245.27	0.5795	1245.26	0.412	1245.31	0.2015	1244.19	0.0415	1245.22	0.5045	1245.19	0.1325	1245.24	1.2575	1245.24	1.201	249.063	0.3725	249.063	0.2735	1244.19	0.3555	1244.17	0.7455	1245.3	1.8075	1245.28	2.3335	1245.3	3.7315	1245.3	4.2535
1250.33	0.0395	1250.2	0.0205	15004.1	1.2155	1250.33	0.055	1250.32	0.18	1250.27	0.1265	1250.27	0.582	1250.26	0.417	1250.31	0.2025	1249.19	0.0415	1250.22	0.507	1250.19	0.133	1250.23	1.264	1250.24	1.2145	250.063	0.374	250.062	0.2735	1249.19	0.359	1249.17	0.7455	1250.3	1.815	1250.29	2.3435	1250.3	3.7455	1250.3	4.274
1255.34	0.0395	1255.2	0.0205	15064.1	1.224	1255.33	0.055	1255.32	0.18	1255.27	0.1265	1255.27	0.584	1255.26	0.417	1255.31	0.204	1254.19	0.0415	1255.22	0.51	1255.19	0.14	1255.23	1.2705	1255.24	1.216	251.065	0.3755	251.063	0.2735	1254.18	0.3625	1254.17	0.7595	1255.3	1.824	1255.29	2.354	1255.3	3.76	1255.3	4.292
1260.34	0.0395	1260.21	0.0205	15124.1	1.2315	1260.33	0.055	1260.32	0.18	1260.27	0.1265	1260.27	0.5865	1260.26	0.417	1260.31	0.2055	1259.18	0.0415	1260.23	0.5125	1260.19	0.14	1260.24	1.278	1260.24	1.2255	252.063	0.377	252.063	0.2735	1259.18	0.366	1259.16	0.76	1260.3	1.832	1260.29	2.367	1260.3	3.778	1260.3	4.308
1265.34	0.0395	1265.21	0.0205	15184.1	1.2375	1265.33	0.055	1265.32	0.18	1265.28	0.1265	1265.27	0.5885	1265.27	0.4225	1265.31	0.2065	1264.19	0.0415	1265.22	0.5135	1265.19	0.14	1265.24	1.284	1265.24	1.233	253.075	0.3785	253.063	0.275	1264.18	0.369	1264.16	0.76	1265.3	1.8385	1265.29	2.3765	1265.3	3.797	1265.3	4.3295
1270.34	0.0395	1270.21	0.0215	15244.2	1.2445	1270.33	0.055	1270.32	0.18	1270.27	0.1265	1270.28	0.591	1270.27	0.4225	1270.32	0.207	1269.17	0.047	1270.22	0.517	1270.2	0.14	1270.24	1.2905	1270.24	1.242	254.064	0.38	254.064	0.2805	1269.17	0.374	1269.15	0.76	1270.3	1.8485	1270.29	2.386	1270.3	3.8105	1270.3	4.3465
1275.34	0.0395	1275.21	0.0225	15304.2	1.255	1275.34	0.055	1275.32	0.18	1275.27	0.1265	1275.27	0.5935	1275.27	0.4225	1275.32	0.2095	1274.17	0.047	1275.22	0.5205	1275.2	0.14	1275.24	1.297	1275.24	1.253	255.064	0.3815	255.064	0.2805	1274.17	0.3775	1274.15	0.769	1275.3	1.8545	1275.29	2.3975	1275.3	3.825	1275.3	4.3645
1280.34	0.0395	1280.21	0.0225	15364.2	1.264	1280.34	0.055	1280.33	0.1845	1280.27	0.1265	1280.28	0.5955	1280.27	0.428	1280.32	0.2095	1279.17	0.047	1280.22	0.5245	1280.2	0.14	1280.24	1.304	1280.24	1.2555	256.065	0.385	256.064	0.2805	1279.17	0.381	1279.15	0.776	1280.31	1.8635	1280.29	2.409	1280.3	3.8465	1280.3	4.385
1285.34	0.0395	1285.21	0.0225	15424.2	1.2715	1285.34	0.055	1285.33	0.1845	1285.27	0.1265	1285.27	0.5985	1285.27	0.428	1285.32	0.213	1284.16	0.047	1285.23	0.5245	1285.2	0.14	1285.24	1.3095	1285.24	1.268	257.065	0.395	257.064	0.2805	1284.16	0.3845	1284.14	0.776	1285.31	1.8715	1285.29	2.419	1285.31	3.8625	1285.31	4.405
1290.34	0.0415	1290.21	0.0225	15484.2	1.28	1290.34	0.055	1290.33	0.1845	1290.28	0.1265	1290.27	0.6005	1290.27	0.4335	1290.32	0.213	1289.16	0.047	1290.23	0.5275	1290.2	0.14	1290.24	1.316	1290.24	1.27	258.065	0.395	258.064	0.2835	1289.16	0.388	1289.14	0.776	1290.31	1.8815	1290.3	2.431	1290.31	3.876	1290.31	4.425
1295.35	0.0415	1295.21	0.0225	15544.2	1.2885	1295.34	0.055	1295.33	0.1845	1295.28	0.132	1295.27	0.6025	1295.27	0.4345	1295.32	0.215	1294.16	0.047	1295.23	0.53	1295.2	0.1465	1295.24	1.3235	1295.24	1.2805	259.066	0.395	259.065	0.2935	1294.16	0.3915	1294.14	0.777	1295.31	1.888	1295.3	2.4425	1295.31	3.896	1295.31	4.4395
1300.35	0.0415	1300.21	0.0225	15604.2	1.296	1300.35	0.055	1300.33	0.1845	1300.28	0.132	1300.28	0.605	1300.27	0.4345	1300.32	0.216	1299.16	0.047	1300.23	0.533	1300.2	0.147	1300.24	1.3305	1300.25	1.291	260.065	0.395	260.065	0.2935	1299.16	0.395	1299.13	0.7915	1300.32	1.8935	1300.3	2.4525	1300.31	3.908	1300.31	4.464
1305.35	0.0415	1305.21	0.0225	15664.3	1.302	1305.34	0.055	1305.33	0.1845	1305.28	0.132	1305.28	0.6075	1305.27	0.437	1305.32	0.217	1304.15	0.047	1305.23	0.5355	1305.2	0.147	1305.24	1.336	1305.25	1.2955	261.066	0.395	261.065	0.2935	1304.15	0.407	1304.13	0.7915	1305.31	1.9025	1305.3	2.4605	1305.31	3.93	1305.31	4.4795
1310.35	0.0415	1310.21	0.0225	15724.3	1.3115	1310.34	0.055	1310.33	0.1845	1310.28	0.132	1310.28	0.6095	1310.28	0.4405	1310.33	0.2185	1309.15	0.047	1310.23	0.538	1310.2	0.147	1310.24	1.344	1310.25	1.3035	262.084	0.395	262.066	0.2935	1309.15	0.412	1309.13	0.7915	1310.31	1.9105	1310.3	2.472	1310.31	3.9415	1310.31	4.501
1315.35	0.0415	1315.21	0.0225	15784.3	1.319	1315.34	0.055	1315.33	0.189	1315.28	0.132	1315.28	0.612	1315.28	0.4405	1315.33	0.219	1314.15	0.047	1315.23	0.5405	1315.2	0.147	1315.25	1.3505	1315.25	1.315	263.066	0.395	263.065	0.2935	1314.14	0.412	1314.12	0.7915	1315.31	1.9195	1315.3	2.483	1315.31	3.961	1315.31	4.521
1320.37	0.0415	1320.22	0.0225	15844.3	1.328	1320.35	0.055	1320.33	0.189	1320.28	0.132	1320.28	0.614	1320.28	0.4455	1320.33	0.221	1319.15	0.047	1320.23	0.5425	1320.2	0.147	1320.25	1.356	1320.25	1.3215	264.066	0.415	264.066	0.2935	1319.14	0.412	1319.12	0.8065	1320.31	1.926	1320.3	2.495	1320.31	3.9775	1320.31	4.5375
1325.35	0.0415	1325.22	0.0225	15904.3	1.336	1325.35	0.057	1325.34	0.189	1325.28	0.132	1325.28	0.616	1325.28	0.4455	1325.33	0.223	1324.14	0.047	1325.23	0.5455	1325.2	0.147	1325.25	1.363	1325.25	1.324	265.076	0.415	265.066	0.2935	1324.14	0.412	1324.12	0.8065	1325.31	1.935	1325.3	2.5065	1325.32	3.995	1325.31	4.5585
1330.35	0.0415	1330.22	0.0225	15964.3	1.3445	1330.35	0.057	1330.34	0.189	1330.28	0.132	1330.28	0.619	1330.28	0.448	1330.33	0.223	1329.14	0.047	1330.23	0.548	1330.2	0.147	1330.25	1.3705	1330.25	1.3365	266.067	0.415	266.086	0.2935	1329.13	0.4135	1329.11	0.8065	1330.32	1.943	1330.3	2.515	1330.32	4.012	1330.32	4.577
1335.36	0.0415	1335.22	0.0225	16024.4	1.352	1335.35	0.057	1335.34	0.189	1335.28	0.132	1335.28	0.621	1335.29	0.4515	1335.33	0.226	1334.15	0.047	1335.24	0.5505	1335.2	0.1535	1335.25	1.377	1335.25	1.3445	267.067	0.415	267.066	0.2935	1334.13	0.4165	1334.11	0.8065	1335.32	1.9495	1335.31	2.526	1335.32	4.0285	1335.32	4.5955
1340.36	0.0415	1340.22	0.0225	16084.4	1.3585	1340.35	0.057	1340.34	0.189	1340.29	0.132	1340.28	0.6235	1340.28	0.4515	1340.33	0.226	1339.13	0.047	1340.23	0.553	1340.2	0.1535	1340.25	1.384	1340.25	1.35	268.072	0.415	268.067	0.2935	1339.13	0.4385	1339.11	0.815	1340.32	1.96	1340.31	2.54	1340.32	4.0475	1340.32	4.616
1345.36	0.0415	1345.23	0.0225	16144.4	1.368	1345.35	0.057	1345.34	0.189	1345.29	0.132	1345.28	0.6255	1345.29	0.4565	1345.33	0.228	1344.13	0.047	1345.24	0.556	1345.21	0.1535	1345.25	1.3905	1345.25	1.3635	269.067	0.415	269.067	0.294	1344.13	0.4385	1344.1	0.8235	1345.32	1.9665	1345.31	2.55	1345.32	4.063	1345.32	4.636
1350.36	0.0415	1350.22	0.0225	16204.4	1.3765	1350.35	0.057	1350.35	0.1935	1350.29	0.132	1350.29	0.628	1350.28	0.4565	1350.34	0.2285	1349.12	0.047	1350.25	0.5585	1350.21	0.1535	1350.26	1.3975	1350.25	1.365	270.068	0.415	270.067	0.299	1349.12	0.4385	1349.1	0.8235	1350.32	1.973	1350.31	2.5615	1350.33	4.077	1350.32	4.6505
1355.36	0.0415	1355.22	0.0225	16264.4	1.3855	1355.35	0.057	1355.34	0.1935	1355.29	0.134	1355.29	0.631	1355.28	0.458	1355.34	0.231	1354.12	0.047	1355.25	0.5615	1355.21	0.1535	1355.25	1.403	1355.26	1.3765	271.068	0.415	271.067	0.299	1354.12	0.4385	1354.1	0.8235	1355.32	1.9815	1355.31	2.5735	1355.32	4.0985	1355.32	4.6715
1360.36	0.0415	1360.22	0.0225	16324.4	1.394	1360.36	0.057	1360.34	0.1935	1360.29	0.137	1360.29	0.6335	1360.29	0.462	1360.34	0.231	1359.12	0.047	1360.24	0.5645	1360.21	0.1535	1360.25	1.4105	1360.26	1.3825	272.069	0.415	272.068	0.299	1359.11	0.4385	1359.09	0.8235	1360.32	1.9895	1360.32	2.583	1360.32	4.112	1360.32	4.692
1365.37	0.0415	1365.22	0.0225	16384.5	1.403	1365.37	0.057	1365.35	0.1935	1365.29	0.137	1365.29	0.6355	1365.29	0.462	1365.34	0.234	1364.11	0.047	1365.24	0.567	1365.21	0.16	1365.26	1.416	1365.26	1.392	273.069	0.415	273.068	0.299	1364.11	0.4385	1364.09	0.836	1365.33	1.998	1365.31	2.594	1365.32	4.1275	1365.32	4.7095
1370.37	0.0415	1370.22	0.0225	16444.5	1.4115	1370.36	0.057	1370.35	0.1935	1370.29	0.137	1370.29	0.6375	1370.29	0.467	1370.34	0.234	1369.11	0.047	1370.24	0.5695	1370.21	0.16	1370.26	1.423	1370.26	1.3995	274.069	0.415	274.069	0.311	1369.11	0.4415	1369.09	0.842	1370.33	2.0075	1370.31	2.6055	1370.33	4.145	1370.33	4.733
1375.37	0.0415	1375.23	0.0225	16504.5	1.421	1375.36	0.057	1375.35	0.1935	1375.29	0.137	1375.3	0.64	1375.29	0.467	1375.34	0.2365	1374.11	0.047	1375.25	0.573	1375.21	0.16	1375.26	1.4295	1375.26	1.407	275.069	0.415	275.081	0.311	1374.1	0.4585	1374.08	0.842	1375.33	2.0135	1375.32	2.616	1375.34	4.1655	1375.33	4.7505
1380.37	0.0435	1380.23	0.0225	16564.5	1.4295	1380.36	0.057	1380.35	0.198	1380.29	0.137	1380.29	0.6425	1380.29	0.472	1380.34	0.2385	1379.11	0.047	1380.24	0.573	1380.21	0.16	1380.27	1.436	1380.27	1.4135	276.069	0.418	276.071	0.311	1379.1	0.4645	1379.08	0.842	1380.33	2.0205	1380.32	2.625	1380.33	4.182	1380.33	4.768
1385.37	0.0435	1385.23	0.0225	16624.5	1.4375	1385.36	0.057	1385.35	0.198	1385.3	0.137	1385.29	0.6445	1385.29	0.472	1385.34	0.2385	1384.11	0.047	1385.24	0.5755	1385.21	0.16	1385.26	1.443	1385.26	1.426	277.075	0.4385	277.069	0.311	1384.1	0.4645	1384.08	0.842	1385.33	2.029	1385.32	2.6375	1385.33	4.1975	1385.33	4.791
1390.37	0.0435	1390.23	0.0225	16684.6	1.4465	1390.36	0.057	1390.35	0.198	1390.3	0.137	1390.29	0.647	1390.3	0.4765	1390.34	0.2415	1389.1	0.047	1390.24	0.5785	1390.22	0.16	1390.26	1.4495	1390.26	1.4275	278.07	0.4385	278.07	0.311	1389.09	0.4645	1389.07	0.854	1390.33	2.0385	1390.32	2.648	1390.33	4.215	1390.33	4.808
1395.37	0.0435	1395.24	0.0225	16744.6	1.455	1395.36	0.057	1395.35	0.198	1395.3	0.137	1395.3	0.6495	1395.29	0.4765	1395.35	0.2415	1394.09	0.047	1395.24	0.581	1395.21	0.166	1395.26	1.456	1395.26	1.4415	279.07	0.4385	279.069	0.311	1394.09	0.4645	1394.07	0.861	1395.33	2.045	1395.33	2.662	1395.33	4.2295	1395.33	4.8245
1400.37	0.0435	1400.23	0.0225	16804.6	1.464	1400.37	0.0575	1400.35	0.198	1400.3	0.137	1400.3	0.652	1400.29	0.481	1400.35	0.244	1399.1	0.047	1400.25	0.5835	1400.21	0.166	1400.26	1.4625	1400.27	1.443	280.07	0.4385	280.07	0.311	1399.09	0.4645	1399.07	0.861	1400.33	2.053	1400.32	2.671	1400.33	4.249	1400.33	4.8495
1405.37	0.0435	1405.23	0.0225	16864.6	1.4735	1405.37	0.0585	1405.36	0.198	1405.3	0.137	1405.3	0.6545	1405.3	0.481	1405.35	0.244	1404.1	0.047	1405.25	0.5865	1405.21	0.166	1405.26	1.469	1405.26	1.4555	281.071	0.4385	281.07	0.311	1404.08	0.467	1404.06	0.861	1405.33	2.062	1405.32	2.6825	1405.33	4.269	1405.33	4.8665
1410.38	0.0435	1410.23	0.0225	16924.6	1.482	1410.37	0.0585	1410.36	0.199	1410.3	0.138	1410.3	0.6565	1410.3	0.4865	1410.35	0.2475	1409.08	0.047	1410.25	0.59	1410.22	0.166	1410.27	1.475	1410.27	1.458	282.071	0.4385	282.07	0.311	1409.09	0.4845	1409.06	0.861	1410.34	2.0685	1410.32	2.6925	1410.34	4.282	1410.34	4.8825
1415.38	0.0435	1415.23	0.0225	16984.6	1.4905	1415.37	0.0585	1415.36	0.202	1415.3	0.1415	1415.3	0.659	1415.3	0.4865	1415.35	0.2475	1414.08	0.047	1415.25	0.5925	1415.22	0.166	1415.26	1.4815	1415.27	1.4675	283.071	0.4385	283.071	0.3235	1414.08	0.4905	1414.06	0.867	1415.34	2.0765	1415.32	2.7025	1415.34	4.2985	1415.34	4.9075
1420.38	0.0435	1420.23	0.0225	17044.6	1.499	1420.37	0.0585	1420.36	0.202	1420.3	0.1415	1420.3	0.6615	1420.3	0.4865	1420.37	0.25	1419.08	0.047	1420.25	0.596	1420.22	0.172	1420.27	1.4885	1420.27	1.482	284.072	0.4385	284.071	0.324	1419.07	0.4905	1419.05	0.8795	1420.34	2.0855	1420.33	2.715	1420.34	4.317	1420.34	4.922
1425.38	0.0435	1425.23	0.0225	17104.7	1.508	1425.37	0.0585	1425.36	0.202	1425.3	0.1415	1425.3	0.6635	1425.3	0.4925	1425.35	0.25	1424.08	0.047	1425.25	0.598	1425.22	0.172	1425.27	1.494	1425.28	1.483	285.071	0.4385	285.083	0.324	1424.07	0.4905	1424.05	0.8795	1425.34	2.093	1425.33	2.728	1425.34	4.332	1425.34	4.9445
1430.38	0.0435	1430.23	0.0225	17164.7	1.517	1430.37	0.0585	1430.36	0.202	1430.31	0.1415	1430.3	0.6665	1430.3	0.4925	1430.36	0.252	1429.07	0.047	1430.25	0.6005	1430.22	0.172	1430.27	1.501	1430.27	1.494	286.072	0.4385	286.072	0.324	1429.07	0.4905	1429.05	0.8795	1430.34	2.1035	1430.33	2.7365	1430.34	4.3475	1430.34	4.963
1435.38	0.0435	1435.25	0.0225	17224.7	1.524	1435.38	0.0585	1435.36	0.202	1435.31	0.1415	1435.3	0.669	1435.3	0.497	1435.36	0.253	1434.07	0.047	1435.25	0.604	1435.22	0.172	1435.27	1.5065	1435.27	1.4995	287.073	0.4385	287.071	0.324	1434.07	0.4905	1434.04	0.8795	1435.35	2.108	1435.34	2.749	1435.34	4.3655	1435.35	4.9815
1440.38	0.0435	1440.24	0.023	17284.7	1.535	1440.38	0.0585	1440.37	0.2065	1440.31	0.1415	1440.3	0.671	1440.3	0.4975	1440.36	0.2545	1439.07	0.047	1440.25	0.6055	1440.22	0.172	1440.27	1.5145	1440.27	1.509	288.072	0.4385	288.072	0.324	1439.06	0.4925	1439.04	0.886	1440.34	2.12	1440.33	2.7605	1440.34	4.382	1439.34	5
1445.38	0.0435	1445.24	0.024	17344.7	1.545	1445.38	0.0585	1445.37	0.2065	1445.31	0.1415	1445.3	0.673	1445.3	0.501	1445.36	0.2565	1444.06	0.047	1445.25	0.609	1445.22	0.1785	1445.27	1.521	1445.27	1.515	289.073	0.4385	289.072	0.324	1444.06	0.5025	1444.04	0.897	1445.34	2.1255	1445.33	2.7705	1445.34	4.4015
1450.39	0.0435	1450.25	0.024	17404.7	1.5565	1450.38	0.06	1450.37	0.2065	1450.31	0.1415	1450.31	0.6755	1450.3	0.5025	1450.36	0.2565	1449.06	0.047	1450.25	0.6115	1450.23	0.1785	1450.27	1.528	1450.27	1.524	290.073	0.4385	290.072	0.324	1449.05	0.517	1449.03	0.897	1450.34	2.1345	1450.34	2.783	1450.34	4.418
1455.39	0.0435	1455.24	0.024	17464.8	1.5665	1455.38	0.06	1455.37	0.2065	1455.31	0.1415	1455.31	0.6775	1455.31	0.5025	1455.36	0.2595	1454.05	0.047	1455.25	0.614	1455.23	0.1785	1455.27	1.534	1455.27	1.534	291.073	0.439	291.073	0.324	1454.06	0.517	1454.03	0.897	1455.35	2.14	1455.33	2.794	1455.35	4.433
1460.39	0.0435	1460.24	0.024	17524.8	1.5745	1460.38	0.06	1460.37	0.2065	1460.31	0.1465	1460.31	0.6805	1460.31	0.5075	1460.36	0.2595	1459.06	0.047	1460.26	0.6165	1460.22	0.1785	1460.27	1.54	1460.28	1.541	292.074	0.4405	292.073	0.324	1459.05	0.517	1459.03	0.897	1460.35	2.1525	1460.33	2.8035	1460.35	4.45
1465.4	0.0435	1465.24	0.024	17584.8	1.585	1465.38	0.06	1465.37	0.2065	1465.31	0.1465	1465.31	0.683	1465.31	0.5085	1465.36	0.262	1464.05	0.047	1465.27	0.619	1465.23	0.1785	1465.27	1.546	1465.28	1.547	293.074	0.442	293.073	0.339	1464.04	0.517	1464.03	0.909	1465.35	2.1585	1465.34	2.816	1465.35	4.466
1470.39	0.0435	1470.25	0.024	17644.8	1.5955	1470.38	0.06	1470.37	0.2065	1470.31	0.1465	1470.31	0.6855	1470.31	0.5125	1470.36	0.263	1469.04	0.047	1470.26	0.6215	1470.23	0.185	1470.27	1.5535	1470.28	1.555	294.074	0.4435	294.073	0.3395	1469.04	0.517	1469.02	0.916	1470.35	2.1635	1470.35	2.828	1470.35	4.4845
1475.39	0.046	1475.24	0.024	17704.8	1.6045	1475.39	0.06	1475.37	0.211	1475.32	0.1465	1475.31	0.6875	1475.31	0.5145	1475.37	0.2645	1474.04	0.047	1475.26	0.6245	1475.23	0.185	1475.28	1.5605	1475.28	1.566	295.075	0.448	295.076	0.3395	1474.04	0.518	1474.02	0.916	1475.35	2.173	1475.34	2.8395	1475.35	4.5005
1480.39	0.046	1480.24	0.024	17764.8	1.611	1480.39	0.06	1480.38	0.211	1480.32	0.1465	1480.31	0.69	1480.31	0.519	1480.38	0.267	1479.04	0.047	1480.27	0.628	1480.23	0.185	1480.28	1.567	1480.28	1.5685	296.074	0.457	296.073	0.3395	1479.04	0.5235	1479.01	0.916	1480.36	2.1825	1480.34	2.8495	1480.35	4.52
1485.4	0.046	1485.24	0.024	17824.9	1.621	1485.39	0.06	1485.38	0.211	1485.32	0.1465	1485.31	0.6925	1485.31	0.519	1485.37	0.267	1484.03	0.047	1485.26	0.6295	1485.23	0.185	1485.29	1.574	1485.28	1.5795	297.075	0.457	297.074	0.3395	1484.03	0.5425	1484.01	0.916	1485.35	2.1895	1485.34	2.863	1485.35	4.5355
1490.4	0.046	1490.24	0.024	17884.9	1.6315	1490.39	0.06	1490.38	0.211	1490.32	0.1465	1490.32	0.695	1490.31	0.5235	1490.37	0.269	1489.03	0.047	1490.26	0.6335	1490.23	0.185	1490.28	1.5805	1490.29	1.585	298.075	0.457	298.074	0.3395	1489.03	0.5425	1489.01	0.927	1490.35	2.199	1490.34	2.873	1490.35	4.5515
1495.4	0.046	1495.24	0.024	17944.9	1.6415	1495.39	0.06	1495.38	0.211	1495.33	0.1465	1495.32	0.6975	1495.31	0.5235	1495.37	0.2705	1494.03	0.047	1495.26	0.634	1495.23	0.1915	1495.28	1.587	1495.28	1.594	299.075	0.457	299.075	0.3395	1494.04	0.5425	1494	0.9325	1495.36	2.2045	1495.34	2.8845	1495.36	4.57
1500.4	0.046	1500.25	0.024	18004.9	1.651	1500.39	0.06	1500.38	0.211	1500.32	0.1465	1500.32	0.7005	1500.31	0.528	1500.37	0.2725	1499.02	0.047	1500.27	0.637	1500.23	0.1915	1500.28	1.594	1500.28	1.606	300.076	0.457	300.075	0.3395	1499.02	0.5425	1499	0.9325	1500.36	2.214	1500.34	2.8955	1500.36	4.585
1505.41	0.046	1505.25	0.024	18064.9	1.6605	1505.39	0.061	1505.38	0.216	1505.32	0.1465	1505.32	0.7025	1505.34	0.5315	1505.37	0.273	1504.02	0.047	1505.26	0.64	1505.23	0.1915	1505.28	1.6005	1505.29	1.6085	301.076	0.457	301.075	0.3395	1504.02	0.5425	1504	0.9325	1505.36	2.2205	1505.35	2.909	1505.36	4.602
1510.4	0.046	1510.25	0.024	18124.9	1.6715	1510.39	0.061	1510.38	0.216	1510.32	0.1485	1510.32	0.7045	1510.32	0.532	1510.37	0.2755	1509.02	0.047	1510.26	0.6425	1510.24	0.1915	1510.28	1.6075	1510.28	1.62	302.076	0.457	302.076	0.3395	1509.02	0.5445	1508.99	0.938	1510.36	2.2285	1510.35	2.9205	1510.36	4.6215
1515.4	0.046	1515.25	0.024	18185	1.681	1515.4	0.061	1515.38	0.216	1515.32	0.1515	1515.32	0.7065	1515.32	0.537	1515.38	0.276	1514.02	0.047	1515.27	0.6455	1515.24	0.1915	1515.28	1.614	1515.29	1.63	303.076	0.474	303.076	0.3395	1514.01	0.5535	1513.99	0.947	1515.36	2.2395	1515.35	2.9305	1515.36	4.6355
1520.4	0.046	1520.25	0.024	18245	1.692	1520.4	0.061	1520.39	0.216	1520.33	0.1515	1520.32	0.709	1520.32	0.537	1520.38	0.2775	1519.02	0.047	1520.27	0.649	1520.23	0.1985	1520.28	1.621	1520.29	1.633	304.076	0.477	304.076	0.3395	1519.01	0.567	1518.99	0.947	1520.37	2.2455	1520.35	2.942	1520.36	4.654
1525.41	0.046	1525.25	0.024	18305	1.704	1525.4	0.061	1525.39	0.216	1525.33	0.1515	1525.32	0.711	1525.32	0.542	1525.38	0.28	1524.01	0.047	1525.27	0.6515	1525.24	0.1985	1525.29	1.628	1525.29	1.6465	305.077	0.477	305.076	0.3425	1524.01	0.567	1523.98	0.947	1525.36	2.2535	1525.36	2.953	1525.37	4.6725
1530.41	0.046	1530.25	0.024	18365	1.712	1530.4	0.061	1530.39	0.216	1530.33	0.1515	1530.32	0.7135	1530.32	0.542	1530.38	0.28	1529.01	0.047	1530.27	0.654	1530.23	0.1985	1530.29	1.6345	1530.29	1.6485	306.077	0.477	306.077	0.345	1529	0.567	1528.98	0.9535	1530.36	2.2635	1530.35	2.966	1530.36	4.69
1535.41	0.046	1535.25	0.024	18425	1.721	1535.4	0.061	1535.39	0.216	1535.33	0.1515	1535.32	0.716	1535.32	0.547	1535.38	0.283	1534	0.047	1535.27	0.6575	1535.25	0.1985	1535.29	1.6405	1535.29	1.6585	307.077	0.477	307.076	0.345	1534	0.567	1533.98	0.963	1535.36	2.2695	1535.35	2.975	1535.36	4.708
1540.41	0.046	1540.25	0.024	18485	1.7315	1540.4	0.062	1540.39	0.22	1540.33	0.1515	1540.32	0.7175	1540.32	0.547	1540.38	0.285	1539	0.047	1540.27	0.659	1540.24	0.2055	1540.29	1.6475	1540.29	1.668	308.078	0.477	308.077	0.346	1539	0.567	1538.97	0.963	1540.37	2.278	1540.35	2.987	1540.37	4.7225
1545.41	0.046	1545.25	0.024	18545.1	1.741	1545.41	0.062	1545.39	0.22	1545.33	0.1515	1545.33	0.7205	1545.32	0.552	1545.38	0.285	1544	0.047	1545.27	0.6605	1545.24	0.2055	1545.29	1.654	1545.29	1.674	309.078	0.477	309.084	0.357	1543.99	0.5695	1543.97	0.963	1545.37	2.286	1545.35	2.999	1545.37	4.741
1550.41	0.046	1550.25	0.024	18605.1	1.751	1550.4	0.062	1550.39	0.22	1550.33	0.1515	1550.33	0.7225	1550.33	0.552	1550.38	0.287	1548.99	0.047	1550.27	0.6635	1550.24	0.2055	1550.29	1.6605	1550.29	1.689	310.078	0.477	310.077	0.357	1548.99	0.5815	1548.97	0.963	1550.37	2.2945	1550.36	3.0095	1550.37	4.76
1555.42	0.046	1555.25	0.024	18665.1	1.761	1555.41	0.062	1555.39	0.22	1555.33	0.1515	1555.33	0.725	1555.33	0.5575	1555.39	0.289	1553.99	0.047	1555.27	0.666	1555.24	0.2055	1555.29	1.6665	1555.3	1.689	311.078	0.477	311.078	0.357	1553.99	0.5935	1553.96	0.9775	1555.37	2.302	1555.36	3.021	1555.37	4.7755
1560.42	0.046	1560.26	0.024	18725.1	1.77	1560.41	0.062	1560.4	0.22	1560.33	0.1515	1560.33	0.727	1560.33	0.5575	1560.39	0.289	1558.99	0.047	1560.27	0.669	1560.24	0.2055	1560.29	1.6735	1560.3	1.7045	312.078	0.477	312.078	0.357	1558.98	0.5935	1558.96	0.9795	1560.37	2.311	1560.36	3.0335	1560.37	4.7935
1565.42	0.046	1565.26	0.024	18785.1	1.78	1565.42	0.062	1565.4	0.22	1565.33	0.157	1565.33	0.7295	1565.33	0.562	1565.39	0.2915	1563.98	0.047	1565.29	0.6715	1565.24	0.2115	1565.3	1.68	1565.29	1.705	313.078	0.477	313.078	0.357	1563.98	0.5935	1563.96	0.9795	1565.37	2.318	1565.36	3.045	1565.37	4.812
1570.42	0.046	1570.26	0.024	18845.1	1.7905	1570.41	0.062	1570.4	0.224	1570.34	0.157	1570.33	0.7315	1570.33	0.562	1570.39	0.293	1568.98	0.047	1570.27	0.6755	1570.24	0.2115	1570.29	1.6865	1570.3	1.7165	314.081	0.477	314.08	0.357	1568.98	0.5935	1568.95	0.9795	1570.37	2.3265	1570.36	3.0575	1570.37	4.826
1575.43	0.046	1575.26	0.024	18905.2	1.8	1575.41	0.062	1575.4	0.224	1575.34	0.157	1575.33	0.734	1575.33	0.567	1575.39	0.2955	1573.99	0.047	1575.28	0.6785	1575.24	0.2115	1575.29	1.6925	1575.3	1.724	315.079	0.477	315.078	0.357	1573.97	0.5935	1573.95	0.983	1575.38	2.3345	1575.36	3.066	1575.37	4.8445
1580.42	0.046	1580.26	0.024	18965.2	1.8105	1580.41	0.064	1580.4	0.224	1580.34	0.157	1580.33	0.7365	1580.33	0.567	1580.39	0.2955	1578.97	0.047	1580.28	0.681	1580.24	0.219	1580.3	1.6995	1580.3	1.7285	316.08	0.496	316.078	0.357	1578.97	0.5955	1578.95	0.9975	1580.38	2.3435	1580.36	3.0805	1580.38	4.8635
1585.42	0.046	1585.26	0.024	19025.2	1.8215	1585.41	0.064	1585.41	0.224	1585.34	0.157	1585.33	0.7395	1585.33	0.572	1585.39	0.298	1583.97	0.047	1585.28	0.684	1585.24	0.219	1585.3	1.706	1585.3	1.7435	317.08	0.4965	317.079	0.357	1583.97	0.6025	1583.95	0.9975	1585.38	2.351	1585.36	3.091	1585.38	4.879
1590.42	0.0485	1590.26	0.028	19085.2	1.832	1590.42	0.064	1590.41	0.224	1590.34	0.157	1590.33	0.742	1590.33	0.572	1590.39	0.299	1588.97	0.047	1590.28	0.687	1590.24	0.219	1590.3	1.7125	1590.3	1.7435	318.08	0.4965	318.084	0.3605	1588.96	0.621	1588.94	0.9975	1590.38	2.359	1590.36	3.1015	1590.38	4.895
1595.42	0.0485	1595.26	0.0285	19145.2	1.8415	1595.42	0.064	1595.4	0.2265	1595.34	0.157	1595.34	0.7445	1595.33	0.577	1595.4	0.3015	1593.96	0.047	1595.28	0.6895	1595.24	0.219	1595.3	1.7195	1595.3	1.7565	319.08	0.4965	319.08	0.364	1593.96	0.621	1593.94	0.9975	1595.38	2.369	1595.37	3.114	1595.38	4.9125
1600.43	0.0485	1600.26	0.0285	19205.2	1.8535	1600.42	0.064	1600.41	0.2285	1600.34	0.157	1600.34	0.747	1600.34	0.577	1600.4	0.303	1598.96	0.0475	1600.28	0.6905	1600.25	0.219	1600.31	1.726	1600.3	1.7585	320.08	0.4965	320.079	0.364	1598.96	0.621	1598.93	1.005	1600.38	2.376	1600.37	3.124	1600.38	4.9325
1605.43	0.0485	1605.26	0.0285	19265.3	1.864	1605.42	0.064	1605.41	0.2285	1605.34	0.157	1605.34	0.749	1605.34	0.5815	1605.4	0.3035	1603.96	0.049	1605.29	0.694	1605.25	0.226	1605.3	1.733	1605.3	1.772	321.08	0.4965	321.08	0.364	1603.96	0.621	1603.93	1.0165	1605.38	2.385	1605.37	3.137	1605.38	4.947
1610.43	0.0485	1610.26	0.0285	19325.3	1.8745	1610.42	0.064	1610.41	0.2285	1610.34	0.157	1610.34	0.7515	1610.34	0.5855	1610.4	0.3055	1608.95	0.051	1610.29	0.6975	1610.25	0.226	1610.3	1.7395	1610.3	1.7745	322.081	0.4965	322.081	0.367	1608.95	0.621	1608.93	1.0165	1610.38	2.394	1610.37	3.1475	1610.38	4.9705
1615.43	0.0485	1615.26	0.0285	19385.3	1.885	1615.43	0.064	1615.41	0.2285	1615.35	0.157	1615.34	0.754	1615.34	0.5855	1615.4	0.3075	1613.95	0.051	1615.29	0.701	1615.25	0.226	1615.3	1.7465	1615.3	1.787	323.081	0.4965	323.08	0.3765	1613.95	0.621	1613.92	1.0165	1615.38	2.4	1615.37	3.1615	1615.38	4.9835
1620.43	0.0485	1620.27	0.0285	19445.3	1.8945	1620.42	0.064	1620.41	0.2285	1620.35	0.1585	1620.34	0.7555	1620.35	0.5895	1620.4	0.3085	1618.95	0.051	1620.28	0.701	1620.25	0.226	1620.3	1.753	1620.31	1.7925	324.081	0.4965	324.081	0.3765	1618.95	0.624	1618.92	1.0165	1620.39	2.4075	1620.37	3.1715	1620.09	5
1625.43	0.0485	1625.27	0.0285	19505.3	1.9055	1625.42	0.064	1625.41	0.2285	1625.35	0.1625	1625.34	0.758	1625.34	0.594	1625.4	0.31	1623.95	0.051	1625.28	0.704	1625.26	0.234	1625.3	1.76	1625.31	1.799	325.082	0.4965	325.081	0.3765	1623.94	0.639	1623.91	1.0195	1625.39	2.4165	1625.37	3.1825
1630.43	0.0485	1630.27	0.0285	19565.3	1.917	1630.43	0.064	1630.41	0.233	1630.35	0.1625	1630.34	0.761	1630.34	0.5945	1630.4	0.312	1628.94	0.051	1630.28	0.7065	1630.26	0.234	1630.3	1.766	1630.31	1.812	326.082	0.4965	326.081	0.3765	1628.94	0.6495	1628.91	1.0335	1630.39	2.425	1630.37	3.197
1635.44	0.0485	1635.27	0.0285	19625.4	1.9275	1635.43	0.064	1635.41	0.233	1635.35	0.1625	1635.34	0.7635	1635.34	0.599	1635.41	0.3135	1633.94	0.051	1635.29	0.71	1635.25	0.234	1635.31	1.7735	1635.31	1.8135	327.082	0.4965	327.082	0.3765	1633.93	0.6495	1633.91	1.0335	1635.39	2.4355	1635.38	3.2055
1640.44	0.0485	1640.27	0.0285	19685.4	1.939	1640.43	0.064	1640.42	0.233	1640.35	0.1625	1640.34	0.7655	1640.34	0.599	1640.41	0.316	1638.94	0.051	1640.29	0.713	1640.25	0.234	1640.31	1.78	1640.31	1.8235	328.083	0.497	328.081	0.3765	1638.94	0.6495	1638.9	1.0335	1640.4	2.444	1640.38	3.2185
1645.44	0.0485	1645.27	0.0285	19745.4	1.948	1645.43	0.064	1645.42	0.233	1645.35	0.1625	1645.35	0.768	1645.35	0.603	1645.41	0.316	1643.93	0.051	1645.29	0.7155	1645.25	0.241	1645.31	1.7865	1645.31	1.8355	329.083	0.4985	329.082	0.3765	1643.94	0.6495	1643.91	1.0335	1645.39	2.451	1645.38	3.231
1650.44	0.0485	1650.27	0.0285	19805.4	1.9595	1650.44	0.064	1650.42	0.233	1650.35	0.1625	1650.35	0.7705	1650.35	0.608	1650.41	0.318	1648.93	0.051	1650.29	0.719	1650.25	0.241	1650.31	1.7935	1650.31	1.838	330.083	0.5	330.084	0.3765	1648.92	0.6495	1648.9	1.049	1650.39	2.459	1650.38	3.241
1655.44	0.0485	1655.27	0.0285	19865.4	1.9725	1655.43	0.064	1655.42	0.233	1655.35	0.1625	1655.35	0.7725	1655.35	0.609	1655.41	0.3205	1653.93	0.051	1655.29	0.722	1655.25	0.241	1655.31	1.7995	1655.31	1.8505	331.09	0.509	331.082	0.381	1653.92	0.6495	1653.89	1.049	1655.39	2.4645	1655.38	3.2525
1660.44	0.0485	1660.27	0.0285	19925.4	1.982	1660.43	0.064	1660.42	0.2375	1660.36	0.1625	1660.36	0.7755	1660.36	0.609	1660.41	0.322	1658.92	0.051	1660.29	0.7245	1660.26	0.241	1660.31	1.805	1660.31	1.853	332.083	0.5175	332.083	0.392	1658.92	0.653	1658.89	1.049	1660.39	2.4745	1660.38	3.2655
1665.44	0.0485	1665.27	0.0285	19985.5	1.9945	1665.43	0.064	1665.43	0.2375	1665.36	0.1625	1665.35	0.778	1665.35	0.614	1665.41	0.3235	1663.92	0.051	1665.29	0.725	1665.26	0.248	1665.31	1.812	1665.31	1.8675	333.083	0.5175	333.092	0.392	1663.91	0.677	1663.89	1.049	1665.4	2.483	1665.38	3.277
1670.44	0.0485	1670.27	0.0285	20045.5	2.0065	1670.44	0.064	1670.42	0.2375	1670.36	0.1625	1670.35	0.7805	1670.35	0.6155	1670.41	0.326	1668.91	0.051	1670.29	0.7305	1670.26	0.248	1670.32	1.819	1670.31	1.869	334.084	0.5175	334.083	0.392	1668.91	0.677	1668.88	1.0575	1670.4	2.493	1670.38	3.2895
1675.45	0.0485	1675.27	0.0285	20105.5	2.0175	1675.44	0.064	1675.42	0.2375	1675.36	0.1665	1675.35	0.783	1675.35	0.619	1675.42	0.3265	1673.92	0.051	1675.29	0.7305	1675.26	0.248	1675.31	1.8255	1675.32	1.8825	335.084	0.5175	335.083	0.392	1673.91	0.677	1673.88	1.0675	1675.4	2.4985	1675.38	3.3025
1680.45	0.0485	1680.28	0.0285	20165.5	2.029	1680.44	0.064	1680.43	0.2375	1680.36	0.1675	1680.35	0.785	1680.35	0.6235	1680.42	0.3285	1678.91	0.051	1680.29	0.734	1680.26	0.2555	1680.31	1.832	1680.32	1.8845	336.084	0.5175	336.083	0.392	1678.9	0.677	1678.88	1.0675	1680.4	2.5085	1680.39	3.314
1685.45	0.0485	1685.28	0.0285	20225.5	2.0395	1685.44	0.064	1685.43	0.2375	1685.36	0.1675	1685.35	0.7875	1685.35	0.6235	1685.42	0.329	1683.9	0.051	1685.29	0.736	1685.26	0.256	1685.32	1.8395	1685.32	1.8945	337.085	0.5175	337.084	0.392	1683.9	0.677	1683.87	1.0675	1685.4	2.5165	1685.4	3.3255
1690.45	0.0485	1690.28	0.0285	20285.5	2.0515	1690.44	0.0665	1690.43	0.242	1690.36	0.1675	1690.36	0.79	1690.35	0.627	1690.42	0.3315	1688.9	0.051	1690.29	0.739	1690.26	0.256	1690.32	1.8465	1690.32	1.9105	338.085	0.5175	338.086	0.392	1688.9	0.677	1688.87	1.0675	1690.4	2.525	1690.39	3.3375
1695.45	0.0485	1695.28	0.0285	20345.6	2.063	1695.44	0.0665	1695.43	0.242	1695.36	0.1675	1695.36	0.7925	1695.36	0.631	1695.43	0.333	1693.9	0.051	1695.3	0.7415	1695.26	0.256	1695.32	1.853	1695.32	1.9105	339.085	0.5175	339.084	0.392	1693.9	0.6785	1693.87	1.08	1695.4	2.532	1695.39	3.35
1700.45	0.05	1700.28	0.0285	20405.6	2.074	1700.44	0.0665	1700.43	0.242	1700.36	0.1675	1700.36	0.7955	1700.36	0.6355	1700.42	0.335	1698.9	0.051	1700.3	0.745	1700.26	0.2615	1700.32	1.86	1700.32	1.924	340.088	0.5175	340.087	0.392	1698.89	0.691	1698.86	1.0845	1700.4	2.5405	1700.39	3.3605
1705.45	0.0505	1705.28	0.0285	20465.6	2.0835	1705.45	0.0665	1705.43	0.242	1705.36	0.1675	1705.36	0.7975	1705.36	0.636	1705.43	0.3355	1703.89	0.051	1705.3	0.7485	1705.26	0.263	1705.32	1.866	1705.32	1.925	341.085	0.538	341.085	0.392	1703.89	0.7045	1703.86	1.0845	1705.41	2.5495	1705.39	3.3705
1710.45	0.0505	1710.28	0.0285	20525.6	2.0945	1710.45	0.0665	1710.43	0.242	1710.37	0.1675	1710.36	0.8005	1710.36	0.64	1710.42	0.338	1708.89	0.051	1710.3	0.7515	1710.26	0.263	1710.32	1.872	1710.32	1.94	342.086	0.5385	342.086	0.3935	1708.88	0.7045	1708.86	1.0845	1710.41	2.56	1710.39	3.3855
1715.46	0.0505	1715.28	0.0285	20585.6	2.1055	1715.45	0.0665	1715.43	0.242	1715.37	0.1675	1715.36	0.8025	1715.36	0.64	1715.43	0.34	1713.89	0.051	1715.3	0.755	1715.26	0.263	1715.32	1.88	1715.33	1.941	343.096	0.5385	343.085	0.399	1713.88	0.7045	1713.85	1.089	1715.41	2.5675	1715.39	3.394
1720.46	0.0505	1720.28	0.0285	20645.6	2.1175	1720.45	0.0665	1720.44	0.242	1720.37	0.168	1720.36	0.805	1720.37	0.6435	1720.43	0.3425	1718.88	0.051	1720.3	0.755	1720.26	0.271	1720.33	1.886	1720.32	1.954	344.086	0.5385	344.085	0.399	1718.89	0.7045	1718.85	1.1005	1720.41	2.5755	1720.4	3.4075
1725.46	0.0505	1725.28	0.0285	20705.7	2.1305	1725.45	0.0665	1725.44	0.2465	1725.37	0.172	1725.36	0.8075	1725.36	0.648	1725.43	0.3425	1723.88	0.051	1725.3	0.758	1725.27	0.271	1725.32	1.893	1725.32	1.956	345.088	0.5385	345.087	0.399	1723.88	0.7045	1723.85	1.1005	1725.41	2.583	1725.4	3.4205
1730.46	0.0505	1730.29	0.0285	20765.7	2.1425	1730.45	0.0665	1730.44	0.2465	1730.37	0.172	1730.36	0.81	1730.36	0.651	1730.43	0.3445	1728.88	0.051	1730.3	0.761	1730.27	0.271	1730.32	1.899	1730.33	1.9665	346.086	0.5385	346.091	0.399	1728.87	0.7045	1728.84	1.1005	1730.42	2.593	1730.4	3.4325
1735.47	0.0505	1735.28	0.0285	20825.7	2.155	1735.45	0.0665	1735.44	0.2465	1735.37	0.172	1735.36	0.812	1735.36	0.6525	1735.43	0.346	1733.87	0.051	1735.3	0.7635	1735.27	0.271	1735.32	1.9055	1735.34	1.978	347.087	0.5385	347.086	0.412	1733.87	0.7075	1733.84	1.1025	1735.41	2.6005	1735.4	3.442
1740.46	0.0505	1740.29	0.0285	20885.7	2.167	1740.45	0.0665	1740.44	0.2465	1740.38	0.172	1740.36	0.8145	1740.37	0.657	1740.43	0.348	1738.88	0.051	1740.3	0.7665	1740.27	0.278	1740.32	1.9125	1740.35	1.9795	348.088	0.5385	348.087	0.412	1738.87	0.7295	1738.84	1.1155	1740.41	2.6105	1740.41	3.4545
1745.47	0.0505	1745.29	0.0285	20945.7	2.1785	1745.46	0.0665	1745.44	0.2465	1745.37	0.172	1745.37	0.817	1745.37	0.657	1745.43	0.35	1743.87	0.051	1745.3	0.7685	1745.27	0.278	1745.33	1.919	1745.33	1.9935	349.087	0.5385	349.086	0.412	1743.86	0.7295	1743.84	1.1155	1745.41	2.616	1745.4	3.465
1750.47	0.0505	1750.29	0.0285	21005.7	2.19	1750.46	0.0665	1750.44	0.2465	1750.38	0.172	1750.37	0.8195	1750.37	0.6615	1750.44	0.3505	1748.86	0.051	1750.3	0.772	1750.27	0.278	1750.33	1.926	1750.33	1.9955	350.09	0.5385	350.087	0.412	1748.86	0.7295	1748.83	1.1155	1750.42	2.6235	1750.4	3.477
1755.47	0.0505	1755.29	0.0285	21065.8	2.2025	1755.46	0.0665	1755.44	0.25	1755.38	0.172	1755.37	0.8225	1755.37	0.6655	1755.44	0.352	1753.86	0.051	1755.31	0.7755	1755.27	0.2855	1755.33	1.9325	1755.33	2.0065	351.088	0.5385	351.087	0.412	1753.86	0.7295	1753.83	1.1205	1755.42	2.6325	1755.4	3.492
1760.47	0.0505	1760.29	0.0285	21125.8	2.214	1760.46	0.0665	1760.45	0.25	1760.38	0.172	1760.37	0.8245	1760.37	0.6655	1760.44	0.355	1758.86	0.051	1760.31	0.777	1760.27	0.2855	1760.33	1.9395	1760.33	2.012	352.088	0.5385	352.092	0.412	1758.85	0.7295	1758.82	1.1305	1760.42	2.6405	1760.4	3.501
1765.47	0.0505	1765.29	0.0285	21185.8	2.2255	1765.46	0.0665	1765.45	0.25	1765.38	0.1765	1765.37	0.8265	1765.38	0.671	1765.45	0.3565	1763.85	0.051	1765.31	0.7805	1765.27	0.2855	1765.33	1.946	1765.33	2.0215	353.095	0.5385	353.088	0.412	1763.85	0.731	1763.82	1.1305	1765.42	2.648	1765.41	3.514
1770.47	0.0505	1770.29	0.0285	21245.8	2.2375	1770.46	0.0665	1770.45	0.25	1770.38	0.1765	1770.37	0.829	1770.38	0.671	1770.44	0.3575	1768.85	0.051	1770.31	0.7825	1770.27	0.2925	1770.33	1.9525	1770.33	2.034	354.089	0.5395	354.088	0.412	1768.85	0.735	1768.82	1.1305	1770.42	2.6575	1770.41	3.527
1775.47	0.0505	1775.29	0.0285	21305.8	2.25	1775.46	0.0665	1775.45	0.2525	1775.38	0.1765	1775.37	0.8315	1775.37	0.675	1775.44	0.3605	1773.85	0.051	1775.31	0.786	1775.27	0.2925	1775.33	1.959	1775.33	2.0365	355.09	0.541	355.089	0.4125	1773.84	0.7565	1773.81	1.1375	1775.42	2.666	1775.41	3.5375
1780.47	0.0505	1780.29	0.0285	21365.8	2.262	1780.47	0.0665	1780.45	0.254	1780.38	0.1765	1780.37	0.834	1780.37	0.6785	1780.44	0.3605	1778.84	0.051	1780.31	0.789	1780.27	0.2925	1780.33	1.9665	1780.34	2.048	356.089	0.5425	356.088	0.4165	1778.84	0.7565	1778.81	1.1455	1780.45	2.673	1780.41	3.548
1785.47	0.051	1785.29	0.0285	21425.8	2.2745	1785.47	0.0665	1785.45	0.254	1785.38	0.1765	1785.37	0.8365	1785.37	0.6835	1785.44	0.3625	1783.84	0.051	1785.31	0.7915	1785.28	0.299	1785.34	1.9725	1785.34	2.057	357.089	0.5515	357.089	0.4165	1783.84	0.7565	1783.81	1.1455	1785.42	2.683	1785.41	3.5625
1790.48	0.0525	1790.29	0.0285	21485.9	2.2865	1790.47	0.0665	1790.45	0.254	1790.38	0.1765	1790.37	0.8385	1790.38	0.6835	1790.44	0.365	1788.85	0.051	1790.31	0.793	1790.28	0.299	1790.33	1.9795	1790.34	2.0615	358.09	0.5625	358.089	0.4265	1788.84	0.7565	1788.8	1.1455	1790.44	2.692	1790.41	3.5725
1795.48	0.0525	1795.29	0.0285	21545.9	2.299	1795.47	0.0665	1795.45	0.254	1795.38	0.1765	1795.38	0.841	1795.38	0.688	1795.44	0.3675	1793.83	0.051	1795.31	0.7955	1795.28	0.299	1795.33	1.9875	1795.34	2.074	359.09	0.5625	359.089	0.432	1793.84	0.7565	1793.8	1.1545	1795.43	2.702	1795.43	3.5855
1800.48	0.0525	1800.29	0.0285	21605.9	2.311	1800.47	0.0665	1800.46	0.254	1800.39	0.1765	1800.39	0.844	1800.38	0.693	1800.45	0.3675	1798.83	0.051	1800.32	0.7985	1800.28	0.3055	1800.34	1.9945	1800.34	2.0775	360.09	0.5625	360.089	0.432	1798.83	0.7565	1798.8	1.1605	1800.45	2.71	1800.41	3.5965
1805.48	0.0525	1805.3	0.0285	21665.9	2.3235	1805.47	0.0675	1805.46	0.2585	1805.39	0.178	1805.38	0.846	1805.38	0.693	1805.45	0.3705	1803.83	0.051	1805.31	0.802	1805.28	0.3055	1805.34	2.001	1805.34	2.0915	361.09	0.5625	361.089	0.432	1803.83	0.7595	1803.79	1.1605	1805.43	2.7185	1805.41	3.6085
1810.48	0.0525	1810.3	0.0285	21725.9	2.336	1810.47	0.0675	1810.46	0.2585	1810.4	0.1805	1810.39	0.8485	1810.38	0.6985	1810.45	0.3705	1808.82	0.051	1810.31	0.8045	1810.28	0.3055	1810.34	2.0075	1810.34	2.092	362.091	0.5625	362.096	0.432	1808.82	0.784	1808.79	1.1605	1810.43	2.728	1810.42	3.6205
1815.48	0.0525	1815.3	0.0285	21785.9	2.348	1815.47	0.0675	1815.46	0.2585	1815.39	0.1805	1815.38	0.851	1815.38	0.6985	1815.45	0.373	1813.82	0.051	1815.32	0.8075	1815.28	0.3125	1815.34	2.013	1815.35	2.1055	363.091	0.5625	363.09	0.432	1813.82	0.784	1813.79	1.169	1815.43	2.736	1815.42	3.634
1820.48	0.0525	1820.3	0.0285	21846	2.3615	1820.48	0.069	1820.46	0.2585	1820.39	0.1805	1820.38	0.853	1820.38	0.704	1820.45	0.3755	1818.82	0.051	1820.32	0.81	1820.28	0.3125	1820.34	2.02	1820.35	2.108	364.091	0.5625	364.09	0.432	1818.82	0.784	1818.78	1.1765	1820.43	2.7425	1820.42	3.6455
1825.49	0.0525	1825.31	0.0285	21906	2.374	1825.48	0.069	1825.46	0.2585	1825.39	0.1805	1825.38	0.8555	1825.38	0.704	1825.46	0.376	1823.81	0.051	1825.32	0.813	1825.28	0.3125	1825.34	2.027	1825.34	2.1185	365.102	0.5625	365.09	0.432	1823.81	0.784	1823.79	1.1765	1825.43	2.7505	1825.42	3.657
1830.49	0.0525	1830.3	0.0285	21966	2.386	1830.48	0.069	1830.46	0.2585	1830.39	0.1805	1830.38	0.858	1830.38	0.7085	1830.45	0.378	1828.81	0.051	1830.32	0.8155	1830.28	0.32	1830.34	2.033	1830.35	2.1275	366.091	0.5625	366.091	0.432	1828.81	0.784	1828.79	1.1765	1830.43	2.76	1830.42	3.67
1835.49	0.0525	1835.31	0.0285	22026	2.3985	1835.49	0.069	1835.47	0.264	1835.39	0.1805	1835.38	0.8605	1835.39	0.7135	1835.45	0.38	1833.81	0.0515	1835.32	0.8185	1835.28	0.32	1835.34	2.04	1835.35	2.133	367.092	0.5625	367.091	0.432	1833.8	0.784	1833.77	1.1825	1835.44	2.7695	1835.43	3.6795
1840.49	0.0525	1840.31	0.0285	22086	2.4125	1840.48	0.069	1840.47	0.264	1840.39	0.185	1840.38	0.863	1840.39	0.7145	1840.46	0.3825	1838.81	0.052	1840.32	0.821	1840.29	0.32	1840.34	2.048	1840.35	2.148	368.092	0.5625	368.091	0.432	1838.8	0.7855	1838.77	1.193	1840.44	2.7765	1840.42	3.693
1845.49	0.0525	1845.3	0.0285	22146	2.4255	1845.48	0.069	1845.47	0.264	1845.4	0.185	1845.39	0.865	1845.39	0.7185	1845.46	0.3825	1843.8	0.0525	1845.33	0.8235	1845.28	0.3275	1845.34	2.055	1845.35	2.1485	369.092	0.584	369.092	0.4375	1843.8	0.794	1843.77	1.193	1845.44	2.786	1845.42	3.704
1850.49	0.0525	1850.31	0.0285	22206.1	2.4385	1850.48	0.069	1850.47	0.264	1850.4	0.185	1850.39	0.8675	1850.39	0.719	1850.46	0.3845	1848.8	0.054	1850.32	0.8265	1850.29	0.3275	1850.35	2.061	1850.35	2.1625	370.098	0.584	370.092	0.4405	1848.79	0.8105	1848.76	1.203	1850.44	2.795	1850.43	3.719
1855.49	0.0525	1855.3	0.0285	22266.1	2.4495	1855.48	0.069	1855.47	0.264	1855.4	0.185	1855.39	0.8705	1855.39	0.722	1855.46	0.3865	1853.79	0.054	1855.32	0.8295	1855.29	0.3275	1855.35	2.0685	1855.35	2.1635	371.093	0.584	371.092	0.4405	1853.79	0.8105	1853.76	1.221	1855.44	2.8015	1855.43	3.729
1860.5	0.0525	1860.3	0.0285	22326.1	2.463	1860.49	0.069	1860.47	0.264	1860.4	0.185	1860.39	0.873	1860.39	0.7255	1860.46	0.3885	1858.79	0.054	1860.32	0.832	1860.29	0.333	1860.35	2.0755	1860.36	2.1765	372.113	0.584	372.092	0.4405	1858.79	0.8105	1858.76	1.239	1860.44	2.8125	1860.43	3.7415
1865.5	0.0525	1865.31	0.0285	22386.1	2.4775	1865.49	0.069	1865.47	0.264	1865.4	0.185	1865.39	0.8755	1865.39	0.7305	1865.46	0.3895	1863.79	0.054	1865.32	0.8355	1865.29	0.333	1865.35	2.0815	1865.36	2.179	373.093	0.584	373.092	0.4405	1863.79	0.8105	1863.75	1.257	1865.44	2.8195	1865.43	3.7525
1870.5	0.0525	1870.31	0.0285	22446.1	2.491	1870.49	0.069	1870.47	0.264	1870.4	0.185	1870.39	0.878	1870.39	0.7305	1870.46	0.3915	1868.78	0.054	1870.32	0.8355	1870.29	0.34	1870.35	2.089	1870.36	2.188	374.094	0.584	374.1	0.457	1868.78	0.8105	1868.75	1.275	1870.44	2.828	1870.43	3.7665
1875.5	0.0525	1875.31	0.0285	22506.1	2.5045	1875.49	0.069	1875.47	0.269	1875.4	0.185	1875.39	0.8795	1875.39	0.7355	1875.46	0.393	1873.78	0.054	1875.33	0.8385	1875.29	0.34	1875.35	2.096	1875.35	2.2035	375.094	0.584	375.093	0.4575	1873.78	0.812	1873.75	1.293	1875.45	2.838	1875.43	3.7765
1880.5	0.054	1880.31	0.0285	22566.2	2.517	1880.49	0.069	1880.48	0.269	1880.4	0.185	1880.4	0.882	1880.39	0.739	1880.47	0.395	1878.78	0.054	1880.33	0.8415	1880.29	0.34	1880.35	2.102	1880.35	2.204	376.095	0.584	376.094	0.4575	1878.77	0.8175	1878.74	1.311	1880.45	2.846	1880.43	3.791
1885.5	0.0545	1885.32	0.0285	22626.2	2.5295	1885.49	0.069	1885.48	0.269	1885.4	0.19	1885.39	0.8845	1885.4	0.743	1885.47	0.3965	1883.77	0.054	1885.33	0.844	1885.29	0.3455	1885.35	2.1075	1885.35	2.219	377.095	0.584	377.093	0.4575	1883.77	0.836	1883.74	1.3185	1885.45	2.854	1885.43	3.801
1890.5	0.0545	1890.31	0.0285	22686.2	2.5435	1890.49	0.069	1890.49	0.269	1890.4	0.19	1890.39	0.887	1890.4	0.744	1890.47	0.3975	1888.77	0.054	1890.33	0.8475	1890.29	0.3455	1890.35	2.115	1890.36	2.2195	378.094	0.584	378.096	0.4575	1888.77	0.836	1888.74	1.3185	1890.45	2.8625	1890.43	3.817
1895.51	0.0545	1895.31	0.0285	22746.2	2.558	1895.49	0.069	1895.48	0.269	1895.41	0.19	1895.4	0.89	1895.4	0.7475	1895.47	0.3995	1893.77	0.054	1895.33	0.8505	1895.29	0.351	1895.35	2.1225	1895.36	2.2315	379.095	0.584	379.094	0.4575	1893.76	0.836	1893.73	1.3265	1895.46	2.87	1895.44	3.8255
1900.51	0.0545	1900.31	0.0285	22806.2	2.571	1900.5	0.07	1900.48	0.269	1900.41	0.19	1900.4	0.892	1900.4	0.752	1900.47	0.402	1898.77	0.054	1900.33	0.8525	1900.29	0.351	1900.35	2.129	1900.36	2.236	380.095	0.584	380.103	0.4575	1898.76	0.836	1898.73	1.3265	1900.46	2.8785	1900.44	3.84
1905.51	0.0545	1905.31	0.0285	22866.2	2.5835	1905.5	0.07	1905.48	0.2705	1905.41	0.19	1905.4	0.8945	1905.4	0.752	1905.47	0.4045	1903.76	0.054	1905.33	0.8555	1905.29	0.353	1905.36	2.136	1905.36	2.2435	381.095	0.584	381.095	0.4575	1903.76	0.836	1903.73	1.3365	1905.46	2.888	1905.44	3.8495
1910.51	0.0545	1910.32	0.0285	22926.3	2.5965	1910.5	0.07	1910.48	0.272	1910.41	0.19	1910.4	0.8965	1910.4	0.7565	1910.48	0.4045	1908.76	0.054	1910.33	0.8585	1910.29	0.357	1910.36	2.143	1910.36	2.2565	382.096	0.5845	382.095	0.4575	1908.76	0.838	1908.72	1.3365	1910.45	2.898	1910.44	3.866
1915.51	0.0545	1915.31	0.0285	22986.3	2.6095	1915.5	0.07	1915.49	0.272	1915.41	0.19	1915.4	0.8995	1915.4	0.7615	1915.47	0.407	1913.75	0.054	1915.33	0.86	1915.3	0.357	1915.36	2.1495	1915.36	2.2585	383.097	0.586	383.095	0.4575	1913.75	0.8455	1913.72	1.343	1915.45	2.9055	1915.44	3.877
1920.51	0.0545	1920.32	0.0285	23046.3	2.6235	1920.5	0.07	1920.51	0.272	1920.41	0.19	1920.4	0.9025	1920.4	0.7615	1920.48	0.408	1918.75	0.054	1920.33	0.863	1920.3	0.3625	1920.36	2.1565	1920.36	2.27	384.097	0.5875	384.103	0.4575	1918.75	0.8625	1918.72	1.345	1920.46	2.9135	1920.44	3.889
1925.51	0.0545	1925.32	0.0285	23106.3	2.637	1925.5	0.0705	1925.49	0.276	1925.41	0.19	1925.4	0.9045	1925.4	0.7655	1925.48	0.41	1923.75	0.054	1925.33	0.8655	1925.3	0.3625	1925.36	2.164	1925.36	2.2825	385.096	0.589	385.096	0.4605	1923.74	0.8625	1923.71	1.352	1925.46	2.9225	1925.44	3.9025
1930.51	0.0545	1930.32	0.0285	23166.3	2.652	1930.5	0.0705	1930.49	0.276	1930.41	0.195	1930.4	0.9065	1930.41	0.769	1930.48	0.412	1928.74	0.054	1930.33	0.8685	1930.3	0.369	1930.36	2.17	1930.36	2.2835	386.097	0.5905	386.096	0.4725	1928.75	0.8625	1928.71	1.3535	1930.46	2.932	1930.45	3.9135
1935.51	0.0545	1935.32	0.0285	23226.3	2.665	1935.5	0.0725	1935.49	0.276	1935.41	0.195	1935.4	0.909	1935.41	0.7735	1935.48	0.414	1933.74	0.054	1935.34	0.871	1935.3	0.369	1935.36	2.1775	1935.36	2.296	387.097	0.607	387.096	0.4725	1933.74	0.8625	1933.71	1.3585	1935.46	2.9405	1935.44	3.924
1940.52	0.0545	1940.32	0.0285	23286.4	2.6795	1940.51	0.0725	1940.49	0.276	1940.42	0.195	1940.41	0.9115	1940.42	0.7735	1940.48	0.4155	1938.74	0.054	1940.34	0.874	1940.3	0.375	1940.36	2.1845	1940.37	2.298	388.097	0.6095	388.096	0.4725	1938.73	0.8625	1938.7	1.363	1940.46	2.9485	1940.45	3.936
1945.52	0.0545	1945.32	0.0285	23346.4	2.693	1945.51	0.0725	1945.49	0.276	1945.42	0.195	1945.42	0.914	1945.41	0.7785	1945.48	0.4175	1943.73	0.054	1945.34	0.877	1945.3	0.375	1945.36	2.19	1945.37	2.311	389.097	0.6095	389.099	0.4725	1943.73	0.8625	1943.7	1.363	1945.47	2.9555	1945.45	3.948
1950.53	0.0545	1950.32	0.0285	23406.4	2.7065	1950.51	0.0725	1950.49	0.2765	1950.42	0.195	1950.42	0.916	1950.41	0.7835	1950.48	0.419	1948.73	0.054	1950.34	0.8795	1950.3	0.375	1950.36	2.197	1950.37	2.314	390.098	0.6095	390.097	0.4725	1948.73	0.866	1948.7	1.3715	1950.47	2.9645	1950.45	3.9625
1955.52	0.0545	1955.32	0.0285	23466.4	2.72	1955.51	0.0725	1955.5	0.2795	1955.42	0.195	1955.41	0.9185	1955.41	0.7835	1955.48	0.421	1953.73	0.054	1955.34	0.882	1955.3	0.382	1955.36	2.2045	1955.37	2.3245	391.098	0.6095	391.097	0.4725	1953.73	0.8905	1953.7	1.3715	1955.46	2.9735	1955.45	3.975
1960.52	0.0545	1960.32	0.0285	23526.4	2.734	1960.51	0.0725	1960.5	0.2795	1960.42	0.195	1960.41	0.921	1960.41	0.7875	1960.48	0.423	1958.73	0.054	1960.34	0.8845	1960.3	0.382	1960.37	2.211	1960.37	2.339	392.098	0.6095	392.098	0.4725	1958.73	0.891	1958.69	1.38	1960.47	2.982	1960.46	3.9845
1965.52	0.0545	1965.32	0.0285	23586.4	2.748	1965.52	0.0725	1965.5	0.2795	1965.42	0.195	1965.41	0.923	1965.41	0.7915	1965.49	0.425	1963.73	0.054	1965.34	0.887	1965.3	0.3885	1965.37	2.2175	1965.37	2.339	393.098	0.6095	393.097	0.4725	1963.72	0.891	1963.69	1.38	1965.47	2.9895	1965.45	3.9975
1970.52	0.0555	1970.32	0.0285	23646.5	2.761	1970.51	0.0725	1970.5	0.2795	1970.42	0.199	1970.41	0.925	1970.41	0.793	1970.49	0.427	1968.72	0.054	1970.34	0.89	1970.3	0.3885	1970.37	2.224	1970.37	2.352	394.098	0.6095	394.098	0.4875	1968.72	0.891	1968.68	1.3885	1970.47	3.0005	1970.45	4.013
1975.53	0.0565	1975.32	0.0285	23706.5	2.7755	1975.52	0.0725	1975.5	0.283	1975.43	0.199	1975.41	0.9285	1975.41	0.796	1975.49	0.428	1973.72	0.054	1975.34	0.8925	1975.31	0.3885	1975.37	2.231	1975.37	2.3535	395.099	0.6095	395.098	0.488	1973.71	0.891	1973.69	1.3885	1975.47	3.009	1975.45	4.0235
1980.53	0.0565	1980.33	0.0285	23766.5	2.7905	1980.52	0.0725	1980.5	0.283	1980.42	0.199	1980.41	0.9305	1980.42	0.8	1980.49	0.4295	1978.71	0.054	1980.35	0.895	1980.31	0.3955	1980.37	2.2375	1980.37	2.363	396.099	0.6095	396.098	0.488	1978.71	0.891	1978.68	1.398	1980.47	3.017	1980.46	4.0355
1985.53	0.0565	1985.33	0.0285	23826.5	2.804	1985.52	0.0725	1985.5	0.283	1985.43	0.199	1985.41	0.9325	1985.42	0.8045	1985.49	0.432	1983.71	0.054	1985.34	0.898	1985.31	0.3955	1985.37	2.2445	1985.37	2.376	397.099	0.6095	397.108	0.488	1983.71	0.8925	1983.68	1.398	1985.47	3.0255	1985.46	4.048
1990.53	0.0565	1990.33	0.0285	23886.5	2.8185	1990.52	0.0725	1990.5	0.283	1990.43	0.199	1990.41	0.935	1990.42	0.8055	1990.49	0.433	1988.71	0.054	1990.34	0.902	1990.31	0.3975	1990.37	2.25	1990.38	2.378	398.099	0.621	398.099	0.488	1988.7	0.9015	1988.68	1.402	1990.47	3.034	1990.46	4.0595
1995.53	0.0565	1995.33	0.0285	23946.5	2.831	1995.52	0.0725	1995.51	0.283	1995.43	0.199	1995.42	0.9375	1995.42	0.8085	1995.49	0.435	1993.71	0.054	1995.35	0.9035	1995.31	0.403	1995.37	2.2575	1995.38	2.3905	399.1	0.631	399.106	0.488	1993.7	0.9195	1993.67	1.4075	1995.47	3.0445	1995.46	4.073
2000.53	0.0565	2000.34	0.0285	24006.6	2.8455	2000.52	0.0725	2000.51	0.2875	2000.43	0.203	2000.42	0.9395	2000.42	0.812	2000.49	0.4375	1998.71	0.054	2000.35	0.906	2000.31	0.403	2000.39	2.264	2000.38	2.393	400.1	0.631	400.099	0.488	1998.7	0.9195	1998.66	1.4075	2000.47	3.052	2000.46	4.0835
2005.53	0.0565	2005.33	0.0285	24066.6	2.8585	2005.52	0.0725	2005.51	0.2875	2005.43	0.203	2005.42	0.942	2005.42	0.817	2005.5	0.4385	2003.7	0.054	2005.35	0.909	2005.31	0.4095	2005.37	2.271	2005.38	2.405	401.105	0.631	401.099	0.488	2003.69	0.9195	2003.66	1.4155	2005.48	3.0615	2005.46	4.096
2010.53	0.0565	2010.33	0.0285	24126.6	2.873	2010.52	0.0725	2010.51	0.2875	2010.43	0.203	2010.42	0.945	2010.42	0.819	2010.5	0.441	2008.69	0.0575	2010.35	0.9115	2010.32	0.411	2010.38	2.2785	2010.38	2.4135	402.111	0.631	402.1	0.488	2008.69	0.9195	2008.66	1.416	2010.48	3.0705	2010.46	4.109
2015.54	0.0565	2015.33	0.0285	24186.6	2.887	2015.53	0.0725	2015.51	0.2875	2015.43	0.203	2015.43	0.947	2015.42	0.821	2015.5	0.4415	2013.69	0.0575	2015.35	0.914	2015.31	0.411	2015.38	2.2855	2015.38	2.421	403.1	0.631	403.1	0.488	2013.69	0.9195	2013.65	1.424	2015.48	3.079	2015.46	4.123
2020.54	0.0565	2020.33	0.0285	24246.6	2.9015	2020.53	0.0725	2020.52	0.2875	2020.43	0.203	2020.42	0.95	2020.42	0.825	2020.51	0.4435	2018.69	0.0575	2020.35	0.9175	2020.31	0.4185	2020.38	2.2925	2020.38	2.4315	404.101	0.631	404.1	0.4925	2018.68	0.9195	2018.65	1.424	2020.49	3.0885	2020.46	4.1325
2025.54	0.0565	2025.33	0.0285	24306.6	2.9155	2025.53	0.0725	2025.51	0.2875	2025.43	0.203	2025.42	0.952	2025.42	0.829	2025.5	0.4455	2023.68	0.0575	2025.35	0.9195	2025.32	0.419	2025.38	2.2995	2025.38	2.434	405.101	0.631	405.101	0.4985	2023.68	0.9225	2023.65	1.432	2025.48	3.0975	2025.48	4.1475
2030.54	0.0565	2030.33	0.0285	24366.7	2.9305	2030.53	0.0725	2030.52	0.2915	2030.44	0.203	2030.42	0.9545	2030.43	0.8325	2030.5	0.448	2028.69	0.0575	2030.35	0.9225	2030.31	0.419	2030.38	2.306	2030.38	2.4445	406.102	0.631	406.1	0.4985	2028.68	0.9445	2028.64	1.433	2030.48	3.104	2030.47	4.1575
2035.55	0.0565	2035.33	0.0285	24426.7	2.946	2035.53	0.0725	2035.52	0.2915	2035.44	0.2075	2035.42	0.957	2035.43	0.8345	2035.51	0.45	2033.68	0.0575	2035.35	0.926	2035.31	0.4265	2035.38	2.313	2035.39	2.457	407.101	0.631	407.101	0.4985	2033.67	0.9445	2033.64	1.44	2035.48	3.113	2035.47	4.1695
2040.56	0.0565	2040.34	0.0285	24486.7	2.96	2040.53	0.0725	2040.52	0.2915	2040.44	0.2075	2040.42	0.96	2040.43	0.837	2040.5	0.45	2038.67	0.0575	2040.35	0.929	2040.32	0.4265	2040.38	2.319	2040.38	2.4585	408.103	0.631	408.113	0.4985	2038.67	0.9445	2038.64	1.441	2040.48	3.123	2040.47	4.185
2045.55	0.0565	2045.34	0.0285	24546.7	2.9755	2045.55	0.0725	2045.52	0.2915	2045.44	0.2075	2045.44	0.962	2045.44	0.84	2045.51	0.452	2043.67	0.0575	2045.35	0.9325	2045.32	0.4265	2045.38	2.326	2045.38	2.4715	409.102	0.631	409.101	0.4985	2043.67	0.9445	2043.63	1.449	2045.49	3.131	2045.47	4.1975
2050.55	0.0565	2050.34	0.0285	24606.7	2.99	2050.53	0.0725	2050.52	0.2915	2050.44	0.2075	2050.43	0.965	2050.43	0.8435	2050.51	0.455	2048.67	0.0575	2050.35	0.935	2050.32	0.433	2050.38	2.3335	2050.39	2.4735	410.103	0.631	410.102	0.5155	2048.66	0.9445	2048.63	1.449	2050.49	3.139	2050.47	4.207
2055.55	0.0565	2055.35	0.029	24666.7	3.0045	2055.54	0.0725	2055.52	0.2955	2055.45	0.2075	2055.43	0.967	2055.43	0.847	2055.51	0.456	2053.66	0.0575	2055.36	0.9385	2055.32	0.433	2055.38	2.3395	2055.39	2.4875	411.112	0.6315	411.102	0.5155	2053.66	0.9465	2053.63	1.458	2055.49	3.1485	2055.47	4.222
2060.55	0.0575	2060.34	0.03	24726.8	3.02	2060.54	0.0725	2060.52	0.2955	2060.45	0.2075	2060.43	0.9695	2060.43	0.851	2060.51	0.4575	2058.66	0.0575	2060.36	0.9405	2060.32	0.4405	2060.38	2.3465	2060.39	2.4895	412.103	0.633	412.113	0.5155	2058.66	0.955	2058.63	1.458	2060.49	3.158	2060.48	4.235
2065.55	0.058	2065.34	0.03	24786.8	3.035	2065.54	0.0725	2065.52	0.2955	2065.44	0.2075	2065.43	0.972	2065.43	0.8545	2065.51	0.459	2063.66	0.0575	2065.36	0.944	2065.32	0.4405	2065.39	2.354	2065.39	2.4995	413.103	0.6345	413.102	0.5155	2063.65	0.968	2063.62	1.4685	2065.49	3.166	2065.48	4.2475
2070.55	0.058	2070.34	0.03	24846.8	3.051	2070.55	0.0725	2070.53	0.2955	2070.44	0.2075	2070.44	0.9745	2070.43	0.8585	2070.51	0.4615	2068.65	0.0575	2070.36	0.9455	2070.32	0.4405	2070.39	2.3605	2070.39	2.5135	414.105	0.6405	414.103	0.5155	2068.65	0.968	2068.62	1.471	2070.49	3.1765	2070.48	4.258
2075.55	0.058	2075.34	0.03	24906.8	3.065	2075.54	0.0725	2075.53	0.2955	2075.44	0.212	2075.43	0.977	2075.44	0.859	2075.51	0.4635	2073.66	0.0575	2075.36	0.9495	2075.32	0.445	2075.39	2.367	2075.39	2.5145	415.104	0.6495	415.103	0.5155	2073.65	0.968	2073.61	1.471	2075.49	3.1835	2075.48	4.271
2080.55	0.058	2080.34	0.03	24966.8	3.0795	2080.54	0.074	2080.53	0.2995	2080.46	0.212	2080.43	0.9795	2080.44	0.8635	2080.51	0.466	2078.65	0.0575	2080.36	0.95	2080.33	0.4465	2080.39	2.3735	2080.39	2.525	416.112	0.6495	416.104	0.5155	2078.64	0.968	2078.61	1.4805	2080.49	3.1925	2080.48	4.2825
2085.55	0.058	2085.34	0.03	25026.8	3.0955	2085.54	0.074	2085.53	0.2995	2085.45	0.212	2085.43	0.9815	2085.44	0.867	2085.52	0.466	2083.64	0.0575	2085.36	0.953	2085.33	0.4525	2085.39	2.382	2085.39	2.531	417.104	0.6495	417.103	0.5155	2083.64	0.97	2083.61	1.4805	2085.49	3.2015	2085.48	4.301
2090.56	0.058	2090.34	0.03	25086.9	3.1105	2090.55	0.074	2090.53	0.2995	2090.45	0.212	2090.43	0.9845	2090.44	0.8705	2090.52	0.4685	2088.64	0.0575	2090.36	0.956	2090.32	0.4525	2090.39	2.3885	2090.39	2.544	418.11	0.6495	418.104	0.5155	2088.64	0.9735	2088.6	1.4865	2090.5	3.2115	2090.48	4.31
2095.56	0.058	2095.34	0.03	25146.9	3.126	2095.55	0.074	2095.53	0.2995	2095.45	0.212	2095.44	0.9865	2095.44	0.875	2095.52	0.471	2093.64	0.0575	2095.36	0.958	2095.32	0.4545	2095.39	2.395	2095.4	2.5455	419.105	0.6495	419.104	0.5155	2093.63	0.993	2093.6	1.49	2095.5	3.219	2095.48	4.3225
2100.57	0.058	2100.35	0.03	25206.9	3.1405	2100.55	0.074	2100.53	0.2995	2100.45	0.212	2100.44	0.989	2100.44	0.875	2100.52	0.473	2098.63	0.0575	2100.36	0.961	2100.32	0.457	2100.39	2.402	2100.4	2.559	420.105	0.6495	420.105	0.52	2098.63	0.9955	2098.6	1.492	2100.5	3.2275	2100.48	4.3325
2105.56	0.058	2105.35	0.03	25266.9	3.1555	2105.55	0.074	2105.53	0.302	2105.45	0.212	2105.44	0.9915	2105.44	0.879	2105.53	0.4735	2103.63	0.0575	2105.36	0.964	2105.33	0.464	2105.39	2.4085	2105.4	2.5645	421.105	0.6495	421.114	0.528	2103.63	0.9955	2103.59	1.499	2105.5	3.237	2105.48	4.347
2110.56	0.058	2110.35	0.03	25326.9	3.1705	2110.55	0.074	2110.53	0.304	2110.45	0.217	2110.44	0.9945	2110.44	0.8835	2110.52	0.476	2108.63	0.0575	2110.36	0.9675	2110.33	0.464	2110.39	2.4155	2110.4	2.5715	422.105	0.661	422.105	0.528	2108.62	0.9955	2108.59	1.499	2110.5	3.248	2110.49	4.3595
2115.56	0.058	2115.35	0.03	25386.9	3.1855	2115.55	0.075	2115.54	0.304	2115.45	0.217	2115.44	0.997	2115.44	0.888	2115.52	0.4775	2113.62	0.0575	2115.37	0.97	2115.33	0.4645	2115.39	2.422	2115.4	2.585	423.106	0.6615	423.129	0.528	2113.62	0.9955	2113.59	1.5075	2115.5	3.255	2115.49	4.3705
2120.56	0.058	2120.35	0.03	25447	3.2015	2120.55	0.075	2120.54	0.304	2120.45	0.217	2120.44	0.999	2120.44	0.888	2120.53	0.48	2118.62	0.0575	2120.37	0.9725	2120.33	0.4695	2120.4	2.429	2120.41	2.5865	424.106	0.6615	424.105	0.528	2118.62	0.9955	2118.58	1.5075	2120.5	3.264	2120.49	4.3825
2125.57	0.058	2125.35	0.03	25507	3.2175	2125.55	0.075	2125.54	0.304	2125.46	0.217	2125.44	1.0015	2125.45	0.893	2125.53	0.481	2123.62	0.0575	2125.37	0.9755	2125.33	0.4695	2125.4	2.436	2125.4	2.5995	425.106	0.6615	425.112	0.528	2123.61	0.9985	2123.58	1.5165	2125.5	3.2725	2125.49	4.398
2130.57	0.0595	2130.35	0.03	25567	3.2325	2130.56	0.075	2130.54	0.304	2130.46	0.217	2130.44	1.004	2130.45	0.898	2130.53	0.483	2128.61	0.0575	2130.37	0.979	2130.33	0.477	2130.4	2.443	2130.4	2.602	426.106	0.6615	426.105	0.528	2128.61	1.0205	2128.59	1.5165	2130.51	3.2835	2130.49	4.4075
2135.57	0.0595	2135.36	0.03	25627	3.249	2135.56	0.075	2135.55	0.304	2135.46	0.217	2135.44	1.0065	2135.45	0.898	2135.53	0.486	2133.61	0.0575	2135.37	0.9815	2135.33	0.477	2135.4	2.45	2135.41	2.6115	427.107	0.6615	427.106	0.5455	2133.61	1.0225	2133.57	1.5275	2135.51	3.2905	2135.49	4.4215
2140.58	0.0595	2140.35	0.03	25687	3.2645	2140.56	0.075	2140.55	0.308	2140.46	0.217	2140.44	1.009	2140.45	0.9025	2140.53	0.4865	2138.61	0.0575	2140.37	0.9845	2140.33	0.4815	2140.4	2.457	2140.4	2.626	428.107	0.6615	428.106	0.5455	2138.6	1.0225	2138.57	1.5275	2140.51	3.3005	2140.49	4.4345
2145.57	0.0595	2145.35	0.03	25747	3.2805	2145.56	0.075	2145.54	0.308	2145.46	0.217	2145.45	1.011	2145.45	0.9065	2145.53	0.4885	2143.6	0.0575	2145.37	0.987	2145.34	0.484	2145.41	2.4645	2145.4	2.6275	429.107	0.666	429.115	0.5455	2143.6	1.0225	2143.57	1.5285	2145.51	3.3085	2145.49	4.447
2150.57	0.0595	2150.36	0.03	25807.1	3.296	2150.56	0.075	2150.54	0.308	2150.46	0.221	2150.45	1.014	2150.45	0.91	2150.53	0.4895	2148.6	0.0575	2150.38	0.99	2150.33	0.484	2150.4	2.4715	2150.4	2.6405	430.113	0.6825	430.106	0.5455	2148.6	1.0225	2148.57	1.5365	2150.51	3.3185	2150.49	4.459
2155.57	0.0595	2155.35	0.03	25867.1	3.311	2155.56	0.075	2155.55	0.308	2155.47	0.221	2155.45	1.0165	2155.45	0.9135	2155.53	0.492	2153.6	0.0575	2155.37	0.993	2155.34	0.488	2155.4	2.4785	2155.41	2.642	431.107	0.6825	431.119	0.5455	2153.59	1.0225	2153.57	1.538	2155.51	3.3275	2155.5	4.474
2160.57	0.0595	2160.36	0.03	25927.1	3.3275	2160.56	0.076	2160.55	0.308	2160.46	0.221	2160.45	1.019	2160.46	0.9145	2160.54	0.4945	2158.59	0.0575	2160.37	0.9965	2160.33	0.4945	2160.41	2.4855	2160.41	2.6545	432.108	0.6825	432.107	0.5455	2158.59	1.025	2158.56	1.546	2160.52	3.335	2160.5	4.4845
2165.58	0.0595	2165.36	0.03	25987.1	3.343	2165.56	0.076	2165.55	0.3135	2165.46	0.221	2165.46	1.021	2165.45	0.918	2165.54	0.495	2163.59	0.0575	2165.37	0.9965	2165.33	0.4945	2165.41	2.492	2165.41	2.6595	433.114	0.6825	433.118	0.5455	2163.59	1.0435	2163.55	1.546	2165.51	3.345	2165.5	4.4995
2170.58	0.0595	2170.36	0.03	26047.1	3.3585	2170.57	0.076	2170.55	0.3135	2170.47	0.221	2170.45	1.024	2170.46	0.9225	2170.54	0.497	2168.59	0.0575	2170.37	0.9995	2170.34	0.496	2170.41	2.4985	2170.41	2.668	434.127	0.6825	434.107	0.5455	2168.58	1.051	2168.55	1.555	2170.51	3.356	2170.5	4.5105
2175.58	0.0595	2175.36	0.03	26107.1	3.375	2175.57	0.076	2175.55	0.3135	2175.48	0.2215	2175.45	1.026	2175.46	0.9275	2175.54	0.4995	2173.59	0.0575	2175.38	1.003	2175.34	0.5015	2175.41	2.5055	2175.41	2.679	435.108	0.6825	435.108	0.5455	2173.58	1.051	2173.55	1.555	2175.52	3.364	2175.5	4.524
2180.58	0.0595	2180.36	0.03	26167.2	3.3915	2180.58	0.076	2180.56	0.3135	2180.47	0.225	2180.45	1.0295	2180.46	0.9275	2180.54	0.501	2178.59	0.0575	2180.38	1.0055	2180.34	0.5015	2180.42	2.5115	2180.41	2.6885	436.109	0.6825	436.108	0.5455	2178.6	1.051	2178.54	1.5635	2180.52	3.3725	2180.5	4.5355
2185.59	0.0595	2185.36	0.03	26227.2	3.408	2185.57	0.076	2185.55	0.3135	2185.47	0.225	2185.48	1.0315	2185.46	0.9325	2185.54	0.502	2183.58	0.0575	2185.38	1.008	2185.34	0.5095	2185.41	2.5185	2185.41	2.69	437.109	0.6825	437.109	0.5475	2183.57	1.051	2183.54	1.5635	2185.53	3.3805	2185.5	4.55
2190.58	0.0595	2190.36	0.03	26287.2	3.4235	2190.57	0.076	2190.55	0.3135	2190.47	0.225	2190.45	1.0335	2190.46	0.936	2190.54	0.505	2188.57	0.0575	2190.38	1.0105	2190.34	0.5095	2190.41	2.525	2190.41	2.7	438.109	0.6825	438.108	0.556	2188.57	1.051	2188.54	1.57	2190.52	3.391	2190.5	4.5635
2195.58	0.0595	2195.36	0.03	26347.2	3.44	2195.57	0.076	2195.56	0.3135	2195.48	0.225	2195.46	1.037	2195.46	0.939	2195.54	0.507	2193.57	0.0575	2195.38	1.0135	2195.34	0.5105	2195.41	2.5335	2195.41	2.712	439.109	0.6825	439.109	0.556	2193.57	1.053	2193.53	1.5775	2195.52	3.4005	2195.51	4.573
2200.59	0.0615	2200.36	0.03	26407.2	3.456	2200.57	0.0775	2200.56	0.3185	2200.47	0.225	2200.46	1.039	2200.46	0.941	2200.54	0.5075	2198.57	0.0575	2200.38	1.017	2200.34	0.5175	2200.41	2.541	2200.41	2.714	440.11	0.6825	440.109	0.556	2198.56	1.0565	2198.53	1.579	2200.52	3.4085	2200.51	4.5865
2205.59	0.0615	2205.36	0.031	26467.2	3.473	2205.57	0.0775	2205.56	0.3185	2205.47	0.225	2205.46	1.0415	2205.46	0.9445	2205.55	0.5095	2203.57	0.0575	2205.38	1.019	2205.34	0.5175	2205.41	2.5475	2205.41	2.724	441.11	0.6825	441.11	0.556	2203.56	1.081	2203.53	1.582	2205.52	3.419	2205.51	4.5985
2210.59	0.0615	2210.36	0.0325	26527.2	3.49	2210.58	0.0775	2210.56	0.3185	2210.47	0.229	2210.46	1.044	2210.47	0.948	2210.55	0.511	2208.56	0.0575	2210.38	1.022	2210.34	0.5255	2210.41	2.554	2210.42	2.7375	442.11	0.6825	442.109	0.556	2208.56	1.081	2208.52	1.589	2210.52	3.427	2210.51	4.6145
2215.59	0.0615	2215.36	0.0325	26587.3	3.507	2215.58	0.0775	2215.56	0.3185	2215.48	0.229	2215.46	1.0465	2215.47	0.9515	2215.55	0.5145	2213.56	0.0575	2215.38	1.024	2215.34	0.5255	2215.41	2.561	2215.42	2.739	443.11	0.684	443.112	0.5735	2213.55	1.081	2213.52	1.589	2215.53	3.4345	2215.51	4.625
2220.59	0.0615	2220.37	0.0325	26647.3	3.523	2220.59	0.0775	2220.56	0.3185	2220.48	0.229	2220.46	1.049	2220.47	0.9565	2220.55	0.5145	2218.56	0.0585	2220.38	1.0265	2220.34	0.5255	2220.41	2.5675	2220.42	2.749	444.111	0.6855	444.11	0.5735	2218.55	1.081	2218.52	1.5975	2220.53	3.447	2220.51	4.6385
2225.59	0.0615	2225.37	0.0325	26707.3	3.5395	2225.58	0.0775	2225.56	0.3185	2225.48	0.229	2225.46	1.0515	2225.47	0.9565	2225.55	0.5175	2223.55	0.059	2225.38	1.0295	2225.34	0.5335	2225.42	2.5745	2225.42	2.7605	445.117	0.687	445.11	0.5735	2223.55	1.081	2223.51	1.5985	2225.53	3.453	2225.51	4.6525
2230.59	0.0615	2230.37	0.0325	26767.3	3.5555	2230.58	0.0775	2230.56	0.3195	2230.48	0.229	2230.46	1.0545	2230.47	0.96	2230.55	0.52	2228.55	0.059	2230.38	1.0325	2230.35	0.5335	2230.42	2.5815	2230.42	2.764	446.115	0.697	446.11	0.5735	2228.55	1.081	2228.51	1.6065	2230.53	3.462	2230.51	4.6635
2235.59	0.0615	2235.37	0.0325	26827.3	3.573	2235.58	0.0775	2235.57	0.3225	2235.48	0.229	2235.46	1.0565	2235.47	0.964	2235.55	0.52	2233.55	0.059	2235.39	1.0355	2235.35	0.5405	2235.42	2.588	2235.43	2.778	447.111	0.697	447.111	0.5735	2233.54	1.0825	2233.51	1.607	2235.53	3.4705	2235.51	4.6805
2240.6	0.0615	2240.37	0.0325	26887.3	3.589	2240.6	0.0775	2240.57	0.3225	2240.48	0.2335	2240.46	1.0595	2240.47	0.968	2240.55	0.5225	2238.54	0.059	2240.39	1.038	2240.35	0.5405	2240.42	2.595	2240.43	2.7785	448.112	0.697	448.111	0.5735	2238.54	1.0945	2238.5	1.615	2240.54	3.48	2240.52	4.692
2245.6	0.0615	2245.37	0.0325	26947.4	3.606	2245.59	0.0775	2245.57	0.3225	2245.49	0.2335	2245.47	1.062	2245.47	0.972	2245.55	0.525	2243.54	0.059	2245.39	1.0425	2245.35	0.5405	2245.42	2.602	2245.42	2.79	449.12	0.697	449.117	0.5735	2243.54	1.107	2243.5	1.616	2245.53	3.4885	2245.52	4.7005
2250.6	0.0615	2250.37	0.0325	27007.4	3.622	2250.59	0.0775	2250.57	0.3225	2250.48	0.2335	2250.47	1.0645	2250.47	0.975	2250.56	0.526	2248.54	0.059	2250.39	1.045	2250.35	0.545	2250.42	2.6095	2250.43	2.803	450.112	0.697	450.111	0.5735	2248.54	1.107	2248.5	1.6245	2250.53	3.498	2250.52	4.717
2255.6	0.0615	2255.37	0.0325	27067.4	3.6395	2255.59	0.0775	2255.58	0.327	2255.48	0.2335	2255.47	1.067	2255.47	0.976	2255.56	0.5285	2253.54	0.059	2255.4	1.0475	2255.35	0.5525	2255.42	2.617	2255.42	2.804	451.112	0.71	451.112	0.5735	2253.55	1.107	2253.49	1.6245	2255.53	3.5095	2255.52	4.7285
2260.6	0.0615	2260.37	0.0325	27127.4	3.6555	2260.59	0.0775	2260.57	0.327	2260.49	0.2335	2260.47	1.069	2260.47	0.9805	2260.56	0.531	2258.53	0.059	2260.39	1.051	2260.35	0.5525	2260.42	2.6235	2260.43	2.8185	452.113	0.71	452.117	0.5735	2258.53	1.107	2258.49	1.634	2260.54	3.5175	2260.52	4.743
2265.6	0.0615	2265.37	0.0325	27187.4	3.6725	2265.61	0.0775	2265.57	0.327	2265.49	0.2335	2265.47	1.0715	2265.48	0.9845	2265.57	0.531	2263.53	0.059	2265.39	1.051	2265.35	0.5525	2265.42	2.63	2265.43	2.8195	453.113	0.71	453.112	0.577	2263.52	1.1075	2263.49	1.634	2265.54	3.5275	2265.52	4.756
2270.6	0.0615	2270.37	0.0325	27247.4	3.69	2270.59	0.0775	2270.57	0.327	2270.49	0.2335	2270.47	1.074	2270.48	0.9895	2270.56	0.5335	2268.52	0.059	2270.4	1.0545	2270.35	0.559	2270.42	2.6375	2270.43	2.833	454.113	0.71	454.112	0.5865	2268.52	1.111	2268.48	1.6425	2270.54	3.5345	2270.52	4.7695
2275.6	0.0615	2275.37	0.0325	27307.5	3.707	2275.59	0.0775	2275.58	0.327	2275.49	0.2375	2275.47	1.076	2275.48	0.9895	2275.57	0.5355	2273.52	0.061	2275.39	1.058	2275.35	0.559	2275.42	2.6445	2275.43	2.835	455.113	0.71	455.112	0.5865	2273.52	1.136	2273.48	1.6425	2275.54	3.547	2275.52	4.78
2280.61	0.0615	2280.38	0.0325	27367.5	3.7235	2280.59	0.0775	2280.58	0.327	2280.49	0.2375	2280.47	1.079	2280.48	0.9935	2280.56	0.537	2278.52	0.061	2280.39	1.061	2280.35	0.564	2280.43	2.6505	2280.43	2.847	456.114	0.71	456.113	0.5865	2278.51	1.136	2278.48	1.6505	2280.54	3.554	2280.53	4.7935
2285.61	0.0615	2285.38	0.0325	27427.5	3.741	2285.6	0.079	2285.58	0.3315	2285.49	0.2375	2285.47	1.082	2285.48	0.998	2285.56	0.539	2283.51	0.061	2285.39	1.064	2285.35	0.569	2285.43	2.658	2285.43	2.854	457.114	0.71	457.113	0.5865	2283.51	1.136	2283.47	1.6505	2285.54	3.564	2285.53	4.804
2290.61	0.062	2290.38	0.0325	27487.5	3.7585	2290.6	0.079	2290.59	0.3315	2290.49	0.2375	2290.47	1.084	2290.5	1.003	2290.57	0.541	2288.51	0.061	2290.39	1.0665	2290.36	0.57	2290.43	2.665	2290.43	2.861	458.114	0.71	458.114	0.5865	2288.51	1.136	2288.47	1.6575	2290.54	3.5725	2290.54	4.818
2295.62	0.0635	2295.38	0.0325	27547.5	3.776	2295.6	0.079	2295.58	0.3315	2295.49	0.2375	2295.48	1.0865	2295.48	1.003	2295.57	0.5425	2293.51	0.061	2295.4	1.07	2295.36	0.5765	2295.43	2.671	2295.44	2.8755	459.115	0.724	459.113	0.5865	2293.5	1.136	2293.47	1.661	2295.54	3.581	2295.53	4.8355
2300.61	0.0635	2300.38	0.0325	27607.5	3.7935	2300.6	0.079	2300.58	0.3315	2300.49	0.238	2300.48	1.0895	2300.48	1.007	2300.57	0.544	2298.5	0.061	2300.4	1.0715	2300.36	0.5765	2300.43	2.678	2300.43	2.876	460.115	0.7245	460.114	0.601	2298.5	1.136	2298.46	1.665	2300.55	3.592	2300.53	4.85
2305.61	0.0635	2305.38	0.0325	27667.6	3.8105	2305.6	0.079	2305.58	0.3315	2305.49	0.242	2305.48	1.0915	2305.48	1.012	2305.57	0.546	2303.5	0.061	2305.4	1.074	2305.36	0.5765	2305.43	2.685	2305.43	2.889	461.115	0.7245	461.114	0.6015	2303.5	1.139	2303.46	1.6735	2305.55	3.6005	2305.53	4.8585
2310.61	0.0635	2310.38	0.0325	27727.6	3.8275	2310.6	0.079	2310.59	0.3315	2310.5	0.242	2310.48	1.094	2310.49	1.0135	2310.57	0.548	2308.51	0.061	2310.4	1.0755	2310.36	0.5835	2310.43	2.693	2310.43	2.8915	462.115	0.7245	462.114	0.6015	2308.49	1.154	2308.46	1.6735	2310.55	3.6085	2310.53	4.8685
2315.62	0.0635	2315.38	0.0325	27787.6	3.8455	2315.61	0.079	2315.59	0.3355	2315.5	0.242	2315.48	1.097	2315.49	1.0165	2315.57	0.5495	2313.5	0.061	2315.4	1.0785	2315.36	0.5835	2315.43	2.7	2315.44	2.901	463.116	0.7245	463.115	0.6015	2313.49	1.163	2313.46	1.682	2315.55	3.6195	2315.54	4.8855
2320.62	0.0635	2320.38	0.0325	27847.6	3.862	2320.6	0.079	2320.59	0.3355	2320.5	0.242	2320.48	1.0995	2320.49	1.0215	2320.57	0.5525	2318.49	0.061	2320.4	1.082	2320.36	0.59	2320.44	2.706	2320.44	2.915	464.115	0.7245	464.115	0.6015	2318.49	1.163	2318.45	1.6835	2320.55	3.6295	2320.53	4.898
2325.62	0.0635	2325.38	0.0325	27907.6	3.8795	2325.61	0.079	2325.59	0.3355	2325.5	0.242	2325.48	1.102	2325.49	1.025	2325.57	0.5525	2323.49	0.061	2325.4	1.085	2325.36	0.59	2325.43	2.713	2325.44	2.916	465.117	0.7245	465.115	0.6015	2323.49	1.163	2323.45	1.687	2325.55	3.636	2325.54	4.909
2330.62	0.0635	2330.38	0.0325	27967.6	3.897	2330.62	0.079	2330.59	0.3355	2330.5	0.242	2330.48	1.1045	2330.49	1.027	2330.58	0.5545	2328.48	0.061	2330.4	1.0875	2330.36	0.5955	2330.43	2.7205	2330.44	2.9275	466.116	0.7245	466.115	0.6015	2328.48	1.163	2328.44	1.6915	2330.55	3.645	2330.54	4.9245
2335.62	0.0635	2335.39	0.0325	28027.7	3.9155	2335.61	0.079	2335.59	0.3365	2335.52	0.246	2335.48	1.107	2335.49	1.0295	2335.58	0.557	2333.48	0.061	2335.4	1.091	2335.36	0.5955	2335.44	2.727	2335.44	2.9395	467.117	0.7245	467.115	0.6015	2333.48	1.163	2333.44	1.698	2335.55	3.6545	2335.54	4.938
2340.62	0.0635	2340.39	0.0325	28087.7	3.933	2340.61	0.079	2340.59	0.339	2340.5	0.246	2340.48	1.1095	2340.49	1.0335	2340.58	0.559	2338.48	0.061	2340.4	1.0935	2340.36	0.601	2340.46	2.734	2340.44	2.942	468.117	0.736	468.116	0.6015	2338.47	1.166	2338.44	1.701	2340.55	3.6635	2340.54	4.949
2345.63	0.0635	2345.39	0.0325	28147.7	3.9505	2345.61	0.0805	2345.59	0.339	2345.5	0.246	2345.49	1.1125	2345.49	1.0375	2345.58	0.561	2343.47	0.061	2345.4	1.0965	2345.36	0.601	2345.44	2.7405	2345.45	2.9565	469.117	0.7365	469.116	0.605	2343.47	1.186	2343.43	1.7035	2345.56	3.6745	2345.54	4.963
2350.62	0.0635	2350.39	0.0325	28207.7	3.9685	2350.61	0.0805	2350.6	0.339	2350.5	0.246	2350.49	1.115	2350.49	1.0425	2350.58	0.5615	2348.48	0.061	2350.4	1.099	2350.36	0.6065	2350.44	2.7475	2350.44	2.957	470.117	0.7365	470.117	0.6085	2348.47	1.1935	2348.43	1.711	2350.56	3.683	2350.55	4.978
2355.63	0.0635	2355.39	0.0325	28267.7	3.986	2355.61	0.0805	2355.6	0.339	2355.51	0.246	2355.49	1.117	2355.5	1.0425	2355.58	0.564	2353.47	0.061	2355.41	1.102	2355.37	0.6065	2355.44	2.7545	2355.44	2.9725	471.139	0.7365	471.117	0.6085	2353.46	1.1935	2353.42	1.711	2355.56	3.6915	2355.54	4.99
2360.63	0.0635	2360.39	0.0325	28327.7	4.0045	2360.61	0.0805	2360.6	0.343	2360.51	0.25	2360.49	1.1195	2360.5	1.047	2360.59	0.5665	2358.47	0.061	2360.41	1.105	2360.37	0.613	2360.44	2.7615	2360.44	2.973	472.118	0.7365	472.117	0.6115	2358.46	1.1935	2358.42	1.72	2360.56	3.702	2359.54	5
2365.63	0.0635	2365.39	0.0325	28387.8	4.0225	2365.62	0.0805	2365.6	0.343	2365.51	0.25	2365.49	1.1225	2365.5	1.052	2365.59	0.567	2363.46	0.061	2365.41	1.108	2365.37	0.613	2365.44	2.769	2365.45	2.984	473.118	0.7365	473.117	0.6215	2363.46	1.1935	2363.42	1.72	2365.56	3.7125
2370.63	0.0635	2370.39	0.0325	28447.8	4.0395	2370.62	0.0805	2370.6	0.343	2370.51	0.25	2370.49	1.1255	2370.5	1.0555	2370.6	0.5695	2368.46	0.061	2370.41	1.111	2370.37	0.6185	2370.44	2.775	2370.45	2.998	474.118	0.7365	474.118	0.6215	2368.46	1.1935	2368.41	1.729	2370.57	3.7205
2375.63	0.0635	2375.39	0.0325	28507.8	4.0585	2375.62	0.0805	2375.6	0.343	2375.51	0.25	2375.49	1.1275	2375.5	1.056	2375.59	0.5715	2373.46	0.061	2375.41	1.1135	2375.37	0.6185	2375.44	2.782	2375.45	2.9985	475.119	0.748	475.117	0.6215	2373.45	1.1935	2373.41	1.729	2375.56	3.731
2380.63	0.0635	2380.39	0.0325	28567.8	4.076	2380.62	0.0805	2380.6	0.343	2380.51	0.25	2380.49	1.13	2380.5	1.061	2380.59	0.5725	2378.45	0.061	2380.41	1.1165	2380.37	0.6235	2380.44	2.789	2380.45	3.014	476.119	0.7505	476.118	0.6215	2378.45	1.1965	2378.41	1.737	2380.56	3.7395
2385.63	0.0645	2385.4	0.0325	28627.8	4.0945	2385.62	0.0805	2385.6	0.3465	2385.51	0.25	2385.49	1.133	2385.5	1.066	2385.59	0.574	2383.45	0.061	2385.41	1.119	2385.37	0.629	2385.45	2.7955	2385.45	3.014	477.119	0.7505	477.124	0.6215	2383.45	1.221	2383.4	1.737	2385.57	3.7505
2390.64	0.065	2390.39	0.0325	28687.8	4.1135	2390.62	0.0805	2390.61	0.3465	2390.51	0.2545	2390.49	1.135	2390.51	1.068	2390.59	0.5765	2388.44	0.061	2390.41	1.122	2390.37	0.629	2390.45	2.8025	2390.45	3.0275	478.119	0.7505	478.119	0.6215	2388.44	1.221	2388.4	1.745	2390.57	3.7575
2395.64	0.065	2395.4	0.0325	28747.9	4.131	2395.62	0.0805	2395.62	0.3465	2395.51	0.2545	2395.5	1.1375	2395.5	1.0705	2395.59	0.5785	2393.44	0.064	2395.41	1.125	2395.37	0.636	2395.45	2.8105	2395.46	3.0295	479.119	0.7505	479.118	0.6215	2393.44	1.221	2393.4	1.748	2395.57	3.767
2400.64	0.065	2400.4	0.0325	28807.9	4.149	2400.63	0.0805	2400.62	0.3465	2400.52	0.2545	2400.5	1.1395	2400.5	1.075	2400.59	0.579	2398.44	0.064	2400.41	1.1275	2400.37	0.636	2400.45	2.8175	2400.45	3.0455	480.12	0.7505	480.119	0.625	2398.43	1.221	2398.4	1.753	2400.57	3.7785
2405.64	0.065	2405.4	0.0325	28867.9	4.1675	2405.63	0.0805	2405.61	0.3505	2405.52	0.2545	2405.5	1.143	2405.5	1.079	2405.6	0.5805	2403.44	0.064	2405.41	1.1305	2405.38	0.636	2405.45	2.8245	2405.45	3.0465	481.12	0.7505	481.119	0.63	2403.43	1.221	2403.4	1.76	2405.57	3.787
2410.64	0.065	2410.4	0.0325	28927.9	4.1865	2410.63	0.0805	2410.61	0.3505	2410.52	0.2545	2410.5	1.1455	2410.51	1.084	2410.6	0.5825	2408.43	0.064	2410.41	1.1335	2410.38	0.6435	2410.45	2.8305	2410.45	3.056	482.128	0.7505	482.119	0.63	2408.43	1.222	2408.39	1.7625	2410.57	3.795
2415.64	0.065	2415.4	0.0325	28987.9	4.205	2415.63	0.0805	2415.61	0.3505	2415.52	0.2545	2415.5	1.1475	2415.51	1.084	2415.6	0.585	2413.43	0.064	2415.41	1.1355	2415.38	0.6435	2415.45	2.8385	2415.45	3.067	483.12	0.7505	483.128	0.63	2413.42	1.242	2413.4	1.765	2415.57	3.805
2420.64	0.065	2420.4	0.0325	29047.9	4.2235	2420.63	0.0805	2420.61	0.3505	2420.52	0.259	2420.5	1.1505	2420.51	1.0885	2420.6	0.5865	2418.43	0.064	2420.42	1.1385	2420.38	0.6505	2420.45	2.845	2420.46	3.0695	484.12	0.767	484.12	0.636	2418.42	1.247	2418.38	1.77	2420.57	3.814
2425.65	0.065	2425.41	0.0325	29108	4.242	2425.63	0.0805	2425.61	0.3505	2425.52	0.259	2425.5	1.153	2425.51	1.0935	2425.6	0.588	2423.42	0.064	2425.43	1.141	2425.38	0.6505	2425.45	2.8525	2425.46	3.079	485.121	0.767	485.121	0.644	2423.42	1.247	2423.38	1.778	2425.57	3.8255
2430.65	0.065	2430.4	0.0325	29168	4.2605	2430.63	0.082	2430.62	0.352	2430.52	0.259	2430.5	1.155	2430.51	1.0945	2430.6	0.5895	2428.43	0.064	2430.42	1.1435	2430.38	0.655	2430.45	2.86	2430.46	3.091	486.122	0.767	486.12	0.644	2428.41	1.247	2428.37	1.778	2430.58	3.833
2435.65	0.065	2435.4	0.0325	29228	4.279	2435.63	0.082	2435.62	0.355	2435.53	0.259	2435.5	1.158	2435.51	1.0995	2435.6	0.591	2433.42	0.064	2435.42	1.147	2435.38	0.6575	2435.45	2.866	2435.46	3.0945	487.121	0.767	487.121	0.644	2433.41	1.247	2433.37	1.786	2435.58	3.844
2440.65	0.065	2440.4	0.0325	29288	4.2985	2440.64	0.082	2440.62	0.355	2440.52	0.259	2440.5	1.16	2440.52	1.1045	2440.6	0.593	2438.42	0.064	2440.42	1.1495	2440.38	0.6575	2440.46	2.873	2440.46	3.104	488.122	0.767	488.12	0.644	2438.41	1.247	2438.38	1.786	2440.58	3.851
2445.65	0.065	2445.4	0.0325	29348	4.3175	2445.64	0.082	2445.62	0.355	2445.52	0.259	2445.5	1.1625	2445.51	1.1045	2445.6	0.5955	2443.41	0.064	2445.42	1.153	2445.38	0.664	2445.46	2.8795	2445.47	3.1155	489.122	0.767	489.121	0.644	2443.4	1.2505	2443.36	1.7945	2445.58	3.8635
2450.65	0.065	2450.4	0.0325	29408	4.3355	2450.65	0.082	2450.62	0.355	2450.53	0.263	2450.51	1.165	2450.51	1.109	2450.62	0.598	2448.41	0.064	2450.42	1.1565	2450.38	0.664	2450.46	2.888	2450.46	3.1195	490.122	0.767	490.121	0.644	2448.4	1.272	2448.36	1.7945	2450.58	3.8715
2455.65	0.065	2455.41	0.0325	29468.1	4.3535	2455.64	0.082	2455.62	0.355	2455.53	0.263	2455.51	1.1675	2455.51	1.1145	2455.61	0.599	2453.4	0.064	2455.42	1.16	2455.38	0.669	2455.46	2.895	2455.46	3.1305	491.122	0.767	491.122	0.644	2453.4	1.273	2453.36	1.8035	2455.58	3.8805
2460.66	0.066	2460.41	0.0325	29528.1	4.374	2460.65	0.082	2460.62	0.3605	2460.53	0.263	2460.51	1.17	2460.52	1.1155	2460.61	0.6	2458.4	0.064	2460.42	1.16	2460.38	0.671	2460.46	2.9015	2460.46	3.138	492.122	0.767	492.122	0.644	2458.39	1.273	2458.35	1.8035	2460.58	3.8895
2465.66	0.067	2465.41	0.0325	29588.1	4.3925	2465.64	0.082	2465.63	0.3605	2465.54	0.263	2465.51	1.1725	2465.52	1.119	2465.61	0.6025	2463.4	0.064	2465.42	1.163	2465.38	0.6755	2465.46	2.908	2465.46	3.1445	493.123	0.767	493.123	0.6485	2463.39	1.273	2463.36	1.8125	2465.58	3.899
2470.66	0.067	2470.41	0.0325	29648.1	4.4115	2470.64	0.082	2470.63	0.3605	2470.53	0.263	2470.51	1.175	2470.54	1.123	2470.61	0.604	2468.39	0.064	2470.42	1.1655	2470.38	0.679	2470.46	2.915	2470.46	3.157	494.124	0.768	494.122	0.6525	2468.39	1.273	2468.35	1.8125	2470.59	3.9065
2475.66	0.067	2475.41	0.0325	29708.1	4.43	2475.64	0.082	2475.63	0.3605	2475.53	0.2675	2475.51	1.1775	2475.52	1.1275	2475.61	0.606	2473.39	0.064	2475.42	1.1685	2475.39	0.682	2475.46	2.922	2475.47	3.1595	495.123	0.7695	495.135	0.6525	2473.39	1.2755	2473.34	1.822	2475.59	3.918
2480.66	0.067	2480.41	0.0325	29768.1	4.4495	2480.65	0.082	2480.63	0.3605	2480.54	0.2675	2480.51	1.1805	2480.52	1.1335	2480.61	0.608	2478.39	0.064	2480.43	1.172	2480.39	0.682	2480.46	2.929	2480.47	3.173	496.124	0.7715	496.123	0.6525	2478.38	1.2835	2478.34	1.822	2480.59	3.928
2485.66	0.067	2485.41	0.0325	29828.2	4.469	2485.65	0.082	2485.63	0.3605	2485.53	0.2675	2485.51	1.1825	2485.53	1.1335	2485.61	0.6095	2483.38	0.064	2485.43	1.175	2485.39	0.69	2485.46	2.9365	2485.47	3.175	497.124	0.7875	497.123	0.6665	2483.38	1.3015	2483.34	1.8315	2485.59	3.938
2490.66	0.067	2490.41	0.0325	29888.2	4.4885	2490.65	0.082	2490.63	0.3605	2490.53	0.2675	2490.51	1.1855	2490.52	1.1385	2490.62	0.6105	2488.39	0.064	2490.43	1.178	2490.39	0.69	2490.47	2.9435	2490.47	3.189	498.124	0.788	498.123	0.6665	2488.39	1.3015	2488.34	1.8315	2490.59	3.9465
2495.66	0.067	2495.41	0.0365	29948.2	4.508	2495.65	0.083	2495.64	0.365	2495.54	0.2675	2495.51	1.188	2495.53	1.1425	2495.62	0.6125	2493.38	0.064	2495.43	1.181	2495.39	0.6955	2495.47	2.951	2495.47	3.193	499.125	0.788	499.123	0.6665	2493.37	1.3015	2493.33	1.84	2495.6	3.957
2500.66	0.067	2500.41	0.0365	30008.2	4.5265	2500.65	0.083	2500.63	0.365	2500.54	0.2675	2500.52	1.1905	2500.52	1.1445	2500.62	0.614	2498.37	0.064	2500.43	1.1845	2500.39	0.696	2500.47	2.958	2500.47	3.2005	500.124	0.788	500.124	0.6665	2498.37	1.3015	2498.33	1.84	2500.59	3.9665
2505.67	0.067	2505.41	0.0365	30068.2	4.5455	2505.66	0.083	2505.63	0.365	2505.54	0.2715	2505.52	1.1935	2505.53	1.148	2505.62	0.616	2503.38	0.064	2505.43	1.187	2505.39	0.703	2505.47	2.9635	2505.47	3.2145	501.125	0.788	501.124	0.6665	2503.37	1.3015	2503.33	1.848	2505.59	3.9755
2510.67	0.067	2510.42	0.0365	30128.2	4.564	2510.65	0.083	2510.64	0.365	2510.54	0.2715	2510.52	1.196	2510.53	1.152	2510.62	0.6175	2508.37	0.064	2510.43	1.19	2510.39	0.703	2510.47	2.9715	2510.47	3.216	502.125	0.788	502.124	0.6665	2508.36	1.3035	2508.32	1.848	2510.59	3.9865
2515.67	0.067	2515.42	0.0365	30188.3	4.5835	2515.66	0.083	2515.64	0.365	2515.54	0.2715	2515.52	1.1985	2515.53	1.1565	2515.62	0.6195	2513.36	0.064	2515.43	1.1935	2515.39	0.703	2515.47	2.979	2515.47	3.2285	503.125	0.788	503.125	0.6665	2513.36	1.3145	2513.32	1.857	2515.6	3.995
2520.67	0.067	2520.42	0.0365	30248.3	4.604	2520.66	0.083	2520.64	0.368	2520.54	0.2715	2520.52	1.201	2520.53	1.16	2520.62	0.6215	2518.36	0.064	2520.43	1.1935	2520.39	0.7085	2520.47	2.9855	2520.47	3.239	504.125	0.788	504.125	0.6665	2518.36	1.3295	2518.31	1.859	2520.6	4.005
2525.67	0.067	2525.42	0.0365	30308.3	4.6225	2525.66	0.083	2525.64	0.368	2525.54	0.2715	2525.52	1.2035	2525.53	1.1625	2525.62	0.6235	2523.36	0.064	2525.43	1.1965	2525.39	0.7155	2525.47	2.9915	2525.48	3.2405	505.128	0.788	505.125	0.6695	2523.35	1.3295	2523.31	1.8645	2525.6	4.014
2530.68	0.067	2530.42	0.0365	30368.3	4.6425	2530.66	0.083	2530.64	0.368	2530.54	0.276	2530.52	1.2055	2530.53	1.165	2530.63	0.625	2528.36	0.064	2530.44	1.1995	2530.39	0.7155	2530.47	2.999	2530.48	3.252	506.135	0.792	506.125	0.677	2528.35	1.3295	2528.31	1.872	2530.6	4.0235
2535.67	0.067	2535.42	0.0365	30428.3	4.6625	2535.66	0.083	2535.64	0.368	2535.54	0.276	2535.52	1.208	2535.54	1.171	2535.63	0.627	2533.35	0.064	2535.43	1.203	2535.4	0.7175	2535.47	3.006	2535.48	3.263	507.126	0.8065	507.125	0.677	2533.35	1.3295	2533.3	1.872	2535.6	4.032
2540.68	0.067	2540.42	0.0365	30488.3	4.6815	2540.66	0.084	2540.64	0.3715	2540.55	0.276	2540.52	1.211	2540.53	1.171	2540.63	0.6285	2538.35	0.064	2540.43	1.205	2540.4	0.723	2540.47	3.0125	2540.48	3.2655	508.133	0.8065	508.126	0.677	2538.34	1.3295	2538.3	1.8805	2540.6	4.0425
2545.68	0.067	2545.42	0.0365	30548.4	4.702	2545.66	0.084	2545.64	0.3715	2545.55	0.276	2545.52	1.2135	2545.53	1.176	2545.63	0.631	2543.34	0.064	2545.44	1.208	2545.4	0.723	2545.48	3.0195	2545.48	3.2775	509.127	0.8065	509.126	0.677	2543.34	1.331	2543.3	1.8805	2545.6	4.053
2550.68	0.067	2550.42	0.0365	30608.4	4.722	2550.66	0.084	2550.65	0.3715	2550.56	0.276	2550.53	1.216	2550.53	1.181	2550.64	0.6315	2548.34	0.064	2550.44	1.2105	2550.4	0.7295	2550.48	3.0265	2550.48	3.2895	510.127	0.8065	510.126	0.6775	2548.34	1.338	2548.29	1.8885	2550.6	4.0625
2555.68	0.067	2555.42	0.0365	30668.4	4.742	2555.67	0.084	2555.65	0.3715	2555.55	0.276	2555.53	1.2185	2555.54	1.184	2555.63	0.6335	2553.34	0.064	2555.44	1.2135	2555.4	0.7295	2555.48	3.0325	2555.48	3.291	511.128	0.8065	511.126	0.6825	2553.33	1.357	2553.3	1.8935	2555.61	4.0705
2560.68	0.069	2560.42	0.0365	30728.4	4.7625	2560.67	0.084	2560.65	0.373	2560.55	0.2805	2560.53	1.2205	2560.54	1.1855	2560.63	0.6355	2558.33	0.064	2560.44	1.217	2560.4	0.737	2560.48	3.041	2560.48	3.303	512.127	0.8065	512.128	0.6895	2558.33	1.357	2558.29	1.896	2560.61	4.08
2565.68	0.069	2565.42	0.0365	30788.4	4.782	2565.67	0.084	2565.65	0.3755	2565.55	0.2805	2565.53	1.2235	2565.54	1.189	2565.63	0.637	2563.33	0.065	2565.45	1.2195	2565.4	0.737	2565.48	3.0475	2565.48	3.3145	513.128	0.8065	513.127	0.6895	2563.33	1.357	2563.28	1.9035	2565.61	4.09
2570.68	0.069	2570.43	0.0365	30848.4	4.802	2570.67	0.084	2570.66	0.3755	2570.55	0.2805	2570.53	1.226	2570.54	1.1935	2570.64	0.639	2568.34	0.066	2570.44	1.222	2570.4	0.745	2570.48	3.0555	2570.48	3.3155	514.128	0.8065	514.128	0.6895	2568.32	1.357	2568.28	1.9035	2570.61	4.1
2575.69	0.069	2575.43	0.0365	30908.5	4.822	2575.67	0.084	2575.65	0.3755	2575.55	0.2805	2575.53	1.229	2575.54	1.1985	2575.64	0.641	2573.32	0.066	2575.44	1.225	2575.4	0.745	2575.48	3.066	2575.48	3.329	515.128	0.8065	515.127	0.6895	2573.32	1.357	2573.28	1.912	2575.61	4.1105
2580.69	0.069	2580.43	0.0365	30968.5	4.8425	2580.67	0.084	2580.65	0.3755	2580.56	0.2805	2580.54	1.231	2580.54	1.201	2580.64	0.6415	2578.32	0.066	2580.44	1.2275	2580.4	0.745	2580.48	3.069	2580.49	3.333	516.128	0.8065	516.135	0.6895	2578.32	1.36	2578.27	1.912	2580.62	4.1185
2585.69	0.069	2585.43	0.0365	31028.5	4.8625	2585.67	0.084	2585.65	0.379	2585.56	0.2845	2585.53	1.2335	2585.54	1.204	2585.64	0.644	2583.32	0.066	2585.44	1.23	2585.4	0.753	2585.48	3.077	2585.49	3.3405	517.13	0.8065	517.128	0.7015	2583.31	1.3805	2583.27	1.922	2585.61	4.13
2590.69	0.069	2590.43	0.0365	31088.5	4.883	2590.67	0.0865	2590.66	0.379	2590.56	0.2845	2590.53	1.236	2590.55	1.209	2590.64	0.646	2588.31	0.066	2590.44	1.2335	2590.4	0.753	2590.48	3.0845	2590.49	3.3535	518.129	0.8225	518.128	0.707	2588.31	1.384	2588.27	1.922	2590.61	4.138
2595.7	0.069	2595.43	0.0365	31148.5	4.903	2595.68	0.0865	2595.66	0.379	2595.56	0.2845	2595.53	1.238	2595.54	1.2125	2595.65	0.647	2593.31	0.066	2595.44	1.237	2595.4	0.7585	2595.48	3.0915	2595.49	3.356	519.134	0.8225	519.128	0.707	2593.31	1.384	2593.26	1.9305	2595.62	4.1475
2600.69	0.069	2600.43	0.0365	31208.5	4.924	2600.68	0.0865	2600.66	0.379	2600.56	0.2845	2600.54	1.2405	2600.55	1.214	2600.65	0.649	2598.31	0.066	2600.44	1.2395	2600.4	0.7605	2600.49	3.0985	2600.49	3.3675	520.13	0.8225	520.128	0.707	2598.3	1.384	2598.26	1.9305	2600.62	4.1565
2605.7	0.069	2605.43	0.0365	31268.6	4.943	2605.68	0.0865	2605.66	0.383	2605.56	0.2845	2605.54	1.2435	2605.55	1.2185	2605.64	0.651	2603.3	0.066	2605.45	1.243	2605.41	0.7605	2605.49	3.1055	2605.49	3.3815	521.129	0.8225	521.129	0.707	2603.3	1.384	2603.26	1.941	2605.62	4.169
2610.69	0.069	2610.43	0.0365	31328.6	4.9625	2610.68	0.0865	2610.66	0.383	2610.56	0.2885	2610.54	1.2455	2610.55	1.222	2610.65	0.653	2608.31	0.066	2610.45	1.2465	2610.41	0.7675	2610.49	3.112	2610.49	3.382	522.13	0.8225	522.129	0.707	2608.3	1.385	2608.26	1.941	2610.62	4.1795
2615.7	0.069	2615.43	0.0365	31388.6	4.9825	2615.68	0.0865	2615.67	0.383	2615.56	0.2885	2615.54	1.2485	2615.55	1.2265	2615.66	0.6555	2613.3	0.066	2615.45	1.248	2615.41	0.7675	2615.49	3.1185	2615.49	3.394	523.133	0.8225	523.13	0.707	2613.29	1.3895	2613.25	1.949	2615.62	4.187
2620.7	0.069	2620.43	0.0365	31441.5	5	2620.68	0.0865	2620.66	0.383	2620.56	0.2885	2620.55	1.251	2620.55	1.23	2620.65	0.6555	2618.3	0.066	2620.45	1.25	2620.41	0.7755	2620.49	3.126	2620.49	3.4	524.13	0.8225	524.13	0.707	2618.29	1.411	2618.25	1.951	2620.62	4.197
2625.7	0.069	2625.43	0.0365			2625.68	0.0865	2625.66	0.383	2625.56	0.2885	2625.54	1.2535	2625.55	1.2315	2625.65	0.6575	2623.29	0.066	2625.46	1.2545	2625.41	0.7755	2625.5	3.1325	2625.49	3.4085	525.13	0.8225	525.133	0.707	2623.29	1.411	2623.24	1.9575	2625.62	4.208
2630.7	0.069	2630.44	0.0365			2630.69	0.0865	2630.67	0.383	2630.57	0.2885	2630.54	1.256	2630.55	1.235	2630.65	0.659	2628.29	0.066	2630.45	1.258	2630.41	0.7755	2630.49	3.1395	2630.5	3.4215	526.147	0.8225	526.13	0.707	2628.28	1.411	2628.24	1.961	2630.62	4.215
2635.7	0.069	2635.44	0.0365			2635.69	0.0865	2635.67	0.387	2635.57	0.2925	2635.54	1.2585	2635.55	1.239	2635.65	0.6615	2633.29	0.066	2635.45	1.2595	2635.41	0.7835	2635.5	3.147	2635.5	3.423	527.131	0.8315	527.131	0.7075	2633.28	1.411	2633.24	1.967	2635.62	4.2255
2640.7	0.069	2640.44	0.0365			2640.69	0.0865	2640.67	0.387	2640.57	0.2925	2640.54	1.261	2640.55	1.2435	2640.65	0.663	2638.28	0.066	2640.45	1.263	2640.41	0.7835	2640.5	3.1545	2640.5	3.4335	528.132	0.839	528.13	0.71	2638.28	1.411	2638.23	1.9705	2640.63	4.2345
2645.7	0.071	2645.44	0.0365			2645.69	0.0865	2645.67	0.387	2645.57	0.2925	2645.54	1.2635	2645.55	1.2485	2645.65	0.665	2643.29	0.066	2645.45	1.2655	2645.41	0.7875	2645.5	3.1615	2645.5	3.4465	529.131	0.839	529.131	0.7145	2643.27	1.4135	2643.23	1.976	2645.63	4.2465
2650.71	0.071	2650.44	0.0365			2650.69	0.0865	2650.68	0.387	2650.57	0.2925	2650.54	1.266	2650.56	1.2485	2650.66	0.667	2648.28	0.066	2650.45	1.2675	2650.41	0.7905	2650.49	3.1695	2650.5	3.4475	530.132	0.839	530.131	0.7215	2648.27	1.4235	2648.23	1.9785	2650.63	4.254
2655.71	0.071	2655.44	0.0365			2655.69	0.0865	2655.67	0.388	2655.57	0.2925	2655.55	1.2685	2655.56	1.253	2655.66	0.6685	2653.27	0.066	2655.45	1.2705	2655.41	0.7915	2655.5	3.1755	2655.5	3.458	531.132	0.839	531.14	0.7215	2653.27	1.4395	2653.23	1.986	2655.63	4.2665
2660.71	0.071	2660.45	0.0365			2660.69	0.0865	2660.67	0.39	2660.57	0.297	2660.55	1.271	2660.56	1.257	2660.66	0.67	2658.27	0.0665	2660.45	1.2725	2660.41	0.7955	2660.5	3.183	2660.5	3.4685	532.132	0.839	532.131	0.7215	2658.26	1.4395	2658.22	1.9885	2660.63	4.2765
2665.71	0.071	2665.44	0.0365			2665.69	0.0865	2665.68	0.39	2665.57	0.297	2665.55	1.274	2665.56	1.2605	2665.66	0.672	2663.27	0.0675	2665.46	1.276	2665.42	0.798	2665.5	3.1895	2665.5	3.4745	533.133	0.839	533.132	0.7215	2663.26	1.4395	2663.22	1.995	2665.63	4.2855
2670.71	0.071	2670.44	0.0365			2670.69	0.0865	2670.68	0.39	2670.57	0.297	2670.55	1.2765	2670.56	1.265	2670.66	0.6735	2668.26	0.069	2670.46	1.2785	2670.42	0.8025	2670.5	3.197	2670.5	3.483	534.133	0.839	534.132	0.7215	2668.26	1.4395	2668.21	1.9995	2670.63	4.294
2675.71	0.071	2675.44	0.0365			2675.7	0.0865	2675.68	0.3935	2675.58	0.297	2675.55	1.279	2675.56	1.2695	2675.66	0.6745	2673.26	0.069	2675.46	1.281	2675.42	0.81	2675.5	3.203	2675.5	3.4955	535.133	0.839	535.141	0.734	2673.25	1.4395	2673.21	2.004	2675.63	4.303
2680.71	0.071	2680.44	0.0365			2680.7	0.0865	2680.68	0.3935	2680.58	0.297	2680.55	1.2815	2680.56	1.2715	2680.66	0.677	2678.26	0.069	2680.46	1.284	2680.42	0.8105	2680.5	3.2105	2680.5	3.497	536.133	0.839	536.133	0.734	2678.25	1.4425	2678.21	2.0075	2680.64	4.314
2685.71	0.071	2685.44	0.0365			2685.7	0.0865	2685.68	0.3935	2685.58	0.301	2685.55	1.2845	2685.56	1.274	2685.66	0.679	2683.25	0.069	2685.46	1.2865	2685.42	0.8105	2685.5	3.218	2685.51	3.508	537.134	0.8505	537.133	0.734	2683.26	1.457	2683.2	2.014	2685.64	4.3235
2690.71	0.071	2690.45	0.0365			2690.7	0.0865	2690.68	0.3935	2690.58	0.301	2690.55	1.287	2690.56	1.279	2690.66	0.68	2688.25	0.069	2690.46	1.289	2690.42	0.8175	2690.5	3.224	2690.51	3.523	538.134	0.8555	538.133	0.734	2688.24	1.4685	2688.2	2.019	2690.64	4.3335
2695.72	0.071	2695.45	0.0365			2695.7	0.0865	2695.68	0.397	2695.58	0.301	2695.55	1.2895	2695.57	1.284	2695.67	0.6825	2693.25	0.069	2695.46	1.292	2695.42	0.8175	2695.5	3.2315	2695.51	3.523	539.135	0.8555	539.133	0.734	2693.24	1.4685	2693.2	2.0215	2695.64	4.342
2700.72	0.071	2700.45	0.0365			2700.7	0.0865	2700.68	0.397	2700.59	0.301	2700.55	1.292	2700.57	1.286	2700.67	0.6845	2698.24	0.069	2700.46	1.295	2700.42	0.8245	2700.5	3.239	2700.51	3.538	540.135	0.8555	540.134	0.734	2698.24	1.4685	2698.2	2.0295	2700.64	4.353
2705.72	0.071	2705.45	0.0365			2705.7	0.0865	2705.69	0.397	2705.58	0.3045	2705.56	1.2945	2705.57	1.2905	2705.67	0.686	2703.24	0.069	2705.47	1.298	2705.42	0.8245	2705.51	3.246	2705.51	3.539	541.137	0.8555	541.134	0.734	2703.23	1.4685	2703.19	2.0295	2705.64	4.3625
2710.72	0.071	2710.45	0.0365			2710.71	0.0865	2710.69	0.397	2710.58	0.305	2710.56	1.297	2710.57	1.292	2710.67	0.688	2708.24	0.069	2710.46	1.3015	2710.42	0.826	2710.51	3.254	2710.52	3.5485	542.135	0.8555	542.134	0.7495	2708.23	1.4685	2708.19	2.038	2710.64	4.3725
2715.72	0.071	2715.45	0.0365			2715.71	0.0865	2715.69	0.3995	2715.58	0.305	2715.56	1.3	2715.57	1.2965	2715.67	0.689	2713.24	0.069	2715.46	1.304	2715.42	0.83	2715.51	3.261	2715.51	3.563	543.135	0.8555	543.146	0.7495	2713.23	1.471	2713.18	2.038	2715.64	4.3815
2720.72	0.071	2720.45	0.0365			2720.71	0.0865	2720.69	0.3995	2720.58	0.305	2720.56	1.3025	2720.57	1.3	2720.67	0.6905	2718.23	0.069	2720.47	1.3065	2720.42	0.8365	2720.51	3.267	2720.51	3.5635	544.136	0.8555	544.134	0.7495	2718.22	1.493	2718.18	2.0475	2720.64	4.3905
2725.72	0.071	2725.45	0.0365			2725.71	0.0865	2725.7	0.4	2725.59	0.305	2725.56	1.305	2725.57	1.305	2725.67	0.693	2723.23	0.069	2725.46	1.3095	2725.43	0.8365	2725.51	3.2745	2725.51	3.5775	545.136	0.8555	545.135	0.7495	2723.22	1.494	2723.18	2.0475	2725.65	4.4025
2730.73	0.071	2730.45	0.0365			2730.71	0.0865	2730.69	0.403	2730.59	0.309	2730.56	1.307	2730.57	1.309	2730.67	0.6945	2728.22	0.069	2730.47	1.312	2730.43	0.84	2730.51	3.2825	2730.52	3.579	546.136	0.8555	546.135	0.7495	2728.22	1.494	2728.17	2.0575	2730.65	4.4115
2735.73	0.071	2735.45	0.0365			2735.71	0.0865	2735.69	0.403	2735.59	0.309	2735.56	1.31	2735.57	1.313	2735.68	0.696	2733.22	0.069	2735.47	1.3155	2735.43	0.843	2735.51	3.293	2735.51	3.5935	547.136	0.8695	547.136	0.7495	2733.21	1.494	2733.17	2.0575	2735.65	4.421
2740.73	0.071	2740.45	0.0365			2740.71	0.0865	2740.7	0.403	2740.59	0.309	2740.57	1.3125	2740.57	1.315	2740.68	0.6985	2738.22	0.069	2740.47	1.3185	2740.43	0.8445	2740.52	3.296	2740.52	3.5955	548.137	0.8695	548.135	0.7495	2738.21	1.494	2738.17	2.0665	2740.65	4.4305
2745.73	0.0735	2745.45	0.0365			2745.72	0.0865	2745.7	0.403	2745.59	0.309	2745.56	1.315	2745.58	1.318	2745.68	0.7	2743.21	0.069	2745.47	1.322	2745.43	0.8495	2745.51	3.3055	2745.52	3.6075	549.136	0.8695	549.136	0.7495	2743.21	1.497	2743.16	2.0665	2745.65	4.442
2750.74	0.0735	2750.46	0.0365			2750.72	0.0865	2750.7	0.407	2750.59	0.313	2750.56	1.3175	2750.58	1.322	2750.68	0.701	2748.22	0.069	2750.47	1.3245	2750.43	0.8495	2750.52	3.311	2750.52	3.618	550.137	0.8695	550.136	0.7495	2748.2	1.519	2748.17	2.076	2750.65	4.451
2755.73	0.0735	2755.46	0.0365			2755.72	0.0865	2755.7	0.407	2755.59	0.313	2755.57	1.3195	2755.58	1.325	2755.68	0.703	2753.21	0.069	2755.47	1.3285	2755.43	0.855	2755.52	3.318	2755.52	3.622	551.137	0.8695	551.136	0.754	2753.2	1.519	2753.16	2.0775	2755.65	4.462
2760.74	0.0735	2760.46	0.0365			2760.72	0.0865	2760.7	0.407	2760.59	0.313	2760.57	1.3225	2760.58	1.329	2760.68	0.705	2758.2	0.069	2760.47	1.3295	2760.44	0.8565	2760.52	3.3245	2760.52	3.6365	552.137	0.8695	552.137	0.7565	2758.2	1.519	2758.15	2.0835	2760.65	4.4705
2765.73	0.0735	2765.46	0.0365			2765.73	0.0865	2765.7	0.407	2765.59	0.313	2765.57	1.3245	2765.59	1.3335	2765.68	0.707	2763.2	0.069	2765.47	1.333	2765.43	0.8615	2765.52	3.333	2765.52	3.6375	553.138	0.8695	553.137	0.7565	2763.19	1.519	2763.15	2.093	2765.66	4.4805
2770.74	0.0735	2770.46	0.0365			2770.72	0.0865	2770.7	0.407	2770.6	0.3155	2770.57	1.3275	2770.58	1.3385	2770.68	0.7085	2768.2	0.069	2770.47	1.3365	2770.43	0.863	2770.52	3.3395	2770.52	3.6475	554.138	0.8695	554.137	0.762	2768.19	1.519	2768.15	2.093	2770.66	4.49
2775.74	0.0735	2775.46	0.0365			2775.73	0.0865	2775.7	0.4115	2775.6	0.3165	2775.57	1.3305	2775.58	1.3405	2775.69	0.7115	2773.2	0.069	2775.48	1.337	2775.43	0.869	2775.52	3.3465	2775.53	3.6535	555.138	0.8825	555.137	0.7695	2773.19	1.5225	2773.14	2.1015	2775.66	4.4995
2780.74	0.0735	2780.46	0.0365			2780.72	0.0875	2780.7	0.4115	2780.6	0.3165	2780.57	1.333	2780.58	1.3435	2780.69	0.7135	2778.19	0.069	2780.47	1.342	2780.43	0.869	2780.52	3.354	2780.52	3.6675	556.138	0.8875	556.151	0.7695	2778.19	1.5465	2778.14	2.1015	2780.66	4.5095
2785.74	0.0735	2785.46	0.0365			2785.72	0.0875	2785.71	0.4115	2785.6	0.3165	2785.57	1.3355	2785.58	1.3475	2785.69	0.7145	2783.19	0.069	2785.47	1.343	2785.43	0.8765	2785.52	3.3615	2785.53	3.6695	557.139	0.8875	557.138	0.7695	2783.18	1.5465	2783.14	2.1085	2785.66	4.522
2790.75	0.0735	2790.46	0.0365			2790.73	0.0875	2790.71	0.4115	2790.6	0.3205	2790.57	1.338	2790.58	1.3525	2790.69	0.716	2788.18	0.069	2790.47	1.3465	2790.44	0.8765	2790.52	3.3685	2790.52	3.683	558.139	0.8875	558.138	0.7695	2788.18	1.5465	2788.13	2.117	2790.66	4.5305
2795.75	0.0735	2795.46	0.0365			2795.73	0.0875	2795.71	0.4115	2795.6	0.3205	2795.57	1.3405	2795.59	1.3575	2795.69	0.7185	2793.18	0.069	2795.48	1.349	2795.44	0.8815	2795.52	3.3755	2795.53	3.686	559.14	0.8875	559.138	0.7695	2793.18	1.5465	2793.13	2.117	2795.66	4.5415
2800.74	0.0735	2800.47	0.0365			2800.73	0.0885	2800.71	0.4115	2800.6	0.3205	2800.57	1.343	2800.59	1.3575	2800.69	0.721	2798.18	0.069	2800.48	1.3515	2800.44	0.883	2800.52	3.383	2800.53	3.6995	560.139	0.8875	560.138	0.7695	2798.17	1.5465	2798.13	2.1245	2800.66	4.549
2805.75	0.0735	2805.47	0.0365			2805.73	0.0885	2805.71	0.415	2805.61	0.3205	2805.57	1.3455	2805.59	1.362	2805.69	0.7225	2803.17	0.069	2805.48	1.3545	2805.44	0.8845	2805.52	3.3895	2805.53	3.7045	561.14	0.8875	561.139	0.782	2803.17	1.549	2803.12	2.128	2805.66	4.5605
2810.75	0.0735	2810.48	0.0365			2810.73	0.0885	2810.71	0.415	2810.61	0.322	2810.58	1.3485	2810.59	1.367	2810.7	0.723	2808.17	0.069	2810.48	1.3575	2810.44	0.889	2810.53	3.3965	2810.53	3.713	562.14	0.8875	562.139	0.785	2808.17	1.56	2808.12	2.133	2810.67	4.57
2815.75	0.0735	2815.47	0.0365			2815.73	0.0885	2815.71	0.415	2815.6	0.3245	2815.58	1.351	2815.59	1.3715	2815.7	0.726	2813.17	0.069	2815.48	1.36	2815.44	0.896	2815.53	3.406	2815.53	3.7265	563.14	0.8875	563.139	0.785	2813.16	1.572	2813.12	2.1405	2815.67	4.5815
2820.75	0.0735	2820.47	0.0365			2820.73	0.0885	2820.72	0.415	2820.61	0.3245	2820.58	1.3535	2820.59	1.374	2820.7	0.7275	2818.17	0.069	2820.48	1.363	2820.44	0.898	2820.53	3.411	2820.53	3.728	564.14	0.8875	564.139	0.785	2818.16	1.572	2818.11	2.141	2820.67	4.591
2825.75	0.0735	2825.47	0.0365			2825.73	0.0885	2825.72	0.419	2825.61	0.3245	2825.58	1.356	2825.59	1.3795	2825.7	0.7295	2823.16	0.069	2825.49	1.366	2825.44	0.898	2825.53	3.4185	2825.53	3.744	565.141	0.8875	565.14	0.785	2823.16	1.572	2823.11	2.1505	2825.67	4.5995
2830.75	0.0735	2830.47	0.0365			2830.74	0.0885	2830.72	0.419	2830.61	0.3245	2830.58	1.358	2830.59	1.38	2830.7	0.732	2828.16	0.069	2830.48	1.3685	2830.44	0.9	2830.53	3.4245	2830.53	3.745	566.141	0.899	566.14	0.785	2828.15	1.572	2828.11	2.1505	2830.67	4.6105
2835.75	0.0735	2835.47	0.0365			2835.74	0.0885	2835.72	0.419	2835.61	0.329	2835.58	1.361	2835.59	1.385	2835.7	0.734	2833.16	0.069	2835.49	1.3725	2835.45	0.9035	2835.53	3.431	2835.53	3.759	567.141	0.899	567.14	0.785	2833.15	1.575	2833.1	2.1595	2835.67	4.619
2840.75	0.0735	2840.47	0.0365			2840.74	0.0885	2840.72	0.419	2840.61	0.329	2840.58	1.3635	2840.6	1.389	2840.7	0.734	2838.15	0.069	2840.48	1.3755	2840.45	0.9105	2840.53	3.439	2840.53	3.761	568.145	0.899	568.14	0.785	2838.16	1.5885	2838.1	2.1595	2840.67	4.631
2845.76	0.0735	2845.47	0.0365			2845.74	0.089	2845.72	0.419	2845.61	0.329	2845.58	1.366	2845.6	1.3935	2845.7	0.7375	2843.15	0.069	2845.48	1.378	2845.44	0.9105	2845.53	3.446	2845.54	3.771	569.141	0.899	569.14	0.785	2843.14	1.601	2843.1	2.168	2845.67	4.6405
2850.76	0.0735	2850.47	0.0365			2850.74	0.0895	2850.72	0.4235	2850.61	0.329	2850.58	1.3695	2850.6	1.3965	2850.7	0.7385	2848.15	0.069	2850.48	1.3815	2850.45	0.917	2850.53	3.454	2850.54	3.7855	570.142	0.899	570.141	0.7905	2848.14	1.601	2848.09	2.174	2850.68	4.651
2855.76	0.0735	2855.47	0.0365			2855.74	0.0895	2855.72	0.4235	2855.61	0.333	2855.58	1.3715	2855.6	1.3985	2855.71	0.741	2853.14	0.069	2855.49	1.3845	2855.45	0.9175	2855.54	3.4615	2855.54	3.7865	571.143	0.899	571.141	0.7935	2853.14	1.601	2853.09	2.1775	2855.68	4.6615
2860.76	0.0755	2860.47	0.0365			2860.74	0.0895	2860.72	0.4235	2860.61	0.333	2860.59	1.3745	2860.6	1.403	2860.71	0.7435	2858.14	0.0695	2860.49	1.388	2860.45	0.9185	2860.54	3.4685	2860.54	3.796	572.142	0.908	572.141	0.7935	2858.13	1.601	2858.09	2.1825	2860.68	4.6725
2865.76	0.0755	2865.48	0.0365			2865.75	0.0895	2865.73	0.4235	2865.62	0.333	2865.59	1.3765	2865.6	1.408	2865.71	0.7435	2863.14	0.0705	2865.49	1.39	2865.45	0.9235	2865.54	3.475	2865.54	3.81	573.143	0.918	573.141	0.7935	2863.13	1.601	2863.08	2.188	2865.68	4.68
2870.76	0.0755	2870.48	0.0365			2870.75	0.0895	2870.73	0.4235	2870.62	0.333	2870.59	1.3795	2870.6	1.412	2870.71	0.7455	2868.13	0.0705	2870.49	1.393	2870.45	0.928	2870.54	3.483	2870.54	3.8135	574.143	0.918	574.143	0.8075	2868.13	1.6045	2868.08	2.191	2870.68	4.691
2875.76	0.0755	2875.48	0.0365			2875.75	0.0895	2875.74	0.4235	2875.62	0.337	2875.59	1.382	2875.6	1.4155	2875.71	0.748	2873.13	0.0705	2875.49	1.3965	2875.45	0.931	2875.54	3.49	2875.54	3.8255	575.143	0.918	575.142	0.8075	2873.12	1.6225	2873.08	2.1965	2875.69	4.7025
2880.77	0.0755	2880.48	0.0365			2880.75	0.0895	2880.73	0.428	2880.62	0.337	2880.59	1.384	2880.6	1.4205	2880.71	0.7505	2878.13	0.071	2880.49	1.3995	2880.45	0.931	2880.54	3.4975	2880.54	3.8275	576.143	0.918	576.142	0.8075	2878.12	1.632	2878.07	2.205	2880.68	4.71
2885.77	0.0755	2885.48	0.0365			2885.75	0.0895	2885.74	0.428	2885.62	0.337	2885.59	1.387	2885.6	1.421	2885.71	0.7525	2883.12	0.071	2885.49	1.4025	2885.45	0.9365	2885.54	3.504	2885.54	3.8375	577.143	0.918	577.143	0.8075	2883.12	1.632	2883.07	2.2065	2885.68	4.7205
2890.77	0.0755	2890.48	0.0365			2890.76	0.0895	2890.73	0.428	2890.62	0.337	2890.59	1.3895	2890.61	1.425	2890.71	0.753	2888.12	0.071	2890.49	1.4055	2890.45	0.939	2890.54	3.5105	2890.55	3.8475	578.144	0.918	578.143	0.8075	2888.11	1.632	2888.07	2.215	2890.69	4.7315
2895.77	0.0755	2895.48	0.0365			2895.75	0.09	2895.73	0.428	2895.62	0.341	2895.59	1.392	2895.61	1.4285	2895.72	0.7555	2893.12	0.071	2895.49	1.4085	2895.45	0.944	2895.54	3.5195	2895.54	3.8535	579.144	0.918	579.143	0.8075	2893.11	1.632	2893.06	2.216	2895.69	4.741
2900.77	0.0755	2900.48	0.0365			2900.75	0.0905	2900.73	0.428	2900.62	0.341	2900.59	1.3945	2900.61	1.434	2900.72	0.756	2898.11	0.071	2900.49	1.4115	2900.45	0.944	2900.54	3.5265	2900.55	3.8635	580.144	0.918	580.143	0.8075	2898.12	1.632	2898.07	2.2245	2900.69	4.751
2905.77	0.0755	2905.48	0.0365			2905.76	0.0905	2905.74	0.429	2905.62	0.341	2905.59	1.3975	2905.61	1.4375	2905.72	0.758	2903.11	0.071	2905.5	1.413	2905.45	0.9515	2905.54	3.534	2905.55	3.878	581.145	0.918	581.144	0.809	2903.1	1.634	2903.06	2.2245	2905.69	4.7605
2910.77	0.0755	2910.48	0.0365			2910.76	0.0905	2910.74	0.4315	2910.63	0.341	2910.6	1.4	2910.61	1.442	2910.72	0.76	2908.11	0.071	2910.5	1.415	2910.46	0.9515	2910.54	3.5405	2910.55	3.879	582.145	0.918	582.145	0.813	2908.1	1.6485	2908.05	2.2335	2910.69	4.7725
2915.77	0.0755	2915.49	0.0365			2915.76	0.0905	2915.74	0.4315	2915.63	0.3445	2915.6	1.402	2915.61	1.4455	2915.72	0.762	2913.1	0.071	2915.49	1.418	2915.46	0.956	2915.54	3.5475	2915.55	3.892	583.145	0.918	583.144	0.813	2913.1	1.662	2913.05	2.235	2915.69	4.7815
2920.78	0.0755	2920.49	0.0365			2920.77	0.0905	2920.74	0.4315	2920.63	0.3445	2920.6	1.4045	2920.62	1.448	2920.72	0.764	2918.1	0.071	2920.5	1.4215	2920.46	0.96	2920.55	3.5545	2920.55	3.895	584.145	0.9195	584.146	0.8175	2918.09	1.662	2918.05	2.2425	2920.69	4.794
2925.78	0.0755	2925.49	0.0365			2925.76	0.0905	2925.74	0.4355	2925.63	0.3445	2925.6	1.408	2925.61	1.4505	2925.72	0.766	2923.1	0.071	2925.5	1.4245	2925.46	0.96	2925.55	3.562	2925.55	3.9065	585.146	0.921	585.145	0.8245	2923.09	1.662	2923.04	2.246	2925.69	4.8025
2930.78	0.0755	2930.49	0.0365			2930.76	0.0905	2930.74	0.4355	2930.63	0.3445	2930.61	1.4105	2930.61	1.4555	2930.73	0.767	2928.1	0.071	2930.5	1.4285	2930.46	0.9645	2930.55	3.569	2930.55	3.9165	586.146	0.9225	586.146	0.8245	2928.09	1.662	2928.04	2.252	2930.69	4.814
2935.78	0.0755	2935.49	0.0365			2935.76	0.0905	2935.74	0.4355	2935.63	0.3485	2935.6	1.4125	2935.62	1.4605	2935.73	0.769	2933.09	0.071	2935.5	1.4305	2935.47	0.9685	2935.55	3.5765	2935.55	3.9205	587.162	0.9315	587.145	0.8245	2933.08	1.662	2933.04	2.256	2935.7	4.823
2940.78	0.076	2940.49	0.0365			2940.76	0.0905	2940.74	0.4355	2940.63	0.3485	2940.6	1.4155	2940.62	1.465	2940.73	0.77	2938.09	0.071	2940.5	1.432	2940.46	0.971	2940.55	3.583	2940.56	3.934	588.146	0.9375	588.145	0.8245	2938.08	1.664	2938.03	2.261	2940.7	4.8325
2945.78	0.0765	2945.49	0.0365			2945.77	0.091	2945.75	0.4355	2945.63	0.3485	2945.6	1.418	2945.62	1.4655	2945.73	0.772	2943.08	0.071	2945.5	1.4365	2945.46	0.971	2945.55	3.592	2945.55	3.936	589.146	0.9375	589.146	0.8245	2943.08	1.683	2943.03	2.2665	2945.7	4.842
2950.78	0.0765	2950.49	0.0365			2950.77	0.0915	2950.76	0.4365	2950.63	0.3515	2950.6	1.421	2950.62	1.469	2950.73	0.7735	2948.09	0.0715	2950.5	1.4375	2950.46	0.976	2950.55	3.5975	2950.56	3.948	590.147	0.9375	590.146	0.8395	2948.07	1.689	2948.03	2.272	2950.7	4.854
2955.78	0.0765	2955.49	0.0365			2955.77	0.0915	2955.75	0.439	2955.64	0.3525	2955.6	1.423	2955.62	1.473	2955.73	0.7755	2953.08	0.0745	2955.5	1.441	2955.46	0.9805	2955.55	3.6045	2955.56	3.9565	591.147	0.9375	591.146	0.84	2953.07	1.689	2953.02	2.2735	2955.7	4.8655
2960.79	0.0765	2960.49	0.0365			2960.77	0.0915	2960.75	0.439	2960.64	0.3525	2960.6	1.426	2960.62	1.4775	2960.73	0.777	2958.07	0.0745	2960.5	1.4445	2960.46	0.9805	2960.56	3.6135	2960.56	3.968	592.148	0.9375	592.146	0.84	2958.07	1.689	2958.02	2.2815	2960.7	4.8735
2965.79	0.0765	2965.49	0.0365			2965.77	0.0915	2965.75	0.439	2965.64	0.3525	2965.61	1.4285	2965.62	1.4825	2965.73	0.7805	2963.07	0.0745	2965.5	1.447	2965.46	0.9875	2965.55	3.618	2965.56	3.972	593.148	0.9375	593.147	0.84	2963.06	1.689	2963.02	2.287	2965.7	4.883
2970.79	0.0765	2970.49	0.0365			2970.78	0.0915	2970.75	0.439	2970.64	0.356	2970.61	1.4315	2970.62	1.486	2970.73	0.7805	2968.07	0.0745	2970.5	1.45	2970.46	0.9875	2970.56	3.626	2970.57	3.985	594.164	0.9375	594.147	0.84	2968.06	1.69	2968.01	2.29	2970.7	4.8935
2975.79	0.0765	2975.49	0.0375			2975.77	0.0915	2975.75	0.443	2975.64	0.356	2975.61	1.4335	2975.62	1.4875	2975.74	0.7835	2973.06	0.0745	2975.51	1.453	2975.47	0.9945	2975.56	3.6335	2975.56	3.9865	595.148	0.959	595.147	0.84	2973.06	1.703	2973.01	2.3	2975.71	4.903
2980.8	0.078	2980.5	0.038			2980.77	0.0915	2980.76	0.443	2980.64	0.356	2980.61	1.436	2980.62	1.492	2980.74	0.7855	2978.06	0.0745	2980.51	1.4555	2980.47	0.9945	2980.56	3.641	2980.56	4.001	596.148	0.959	596.147	0.84	2978.05	1.7185	2978.01	2.3	2980.71	4.913
2985.79	0.078	2985.5	0.038			2985.78	0.0915	2985.76	0.443	2985.64	0.36	2985.61	1.4385	2985.63	1.497	2985.74	0.788	2983.06	0.0745	2985.51	1.4595	2985.47	0.999	2985.56	3.648	2985.56	4.003	597.149	0.959	597.148	0.84	2983.05	1.7185	2983	2.3085	2985.72	4.925
2990.79	0.078	2990.5	0.038			2990.79	0.0915	2990.76	0.443	2990.65	0.36	2990.61	1.442	2990.63	1.502	2990.74	0.788	2988.05	0.0745	2990.51	1.464	2990.47	1.001	2990.56	3.6555	2990.56	4.015	598.149	0.959	598.148	0.8415	2988.05	1.7185	2988	2.31	2990.71	4.934
2995.8	0.078	2995.5	0.038			2995.78	0.092	2995.76	0.443	2995.64	0.36	2995.61	1.4445	2995.63	1.502	2995.74	0.79	2993.05	0.0745	2995.51	1.464	2995.47	1.0065	2995.56	3.663	2995.56	4.0285	599.149	0.959	599.148	0.847	2993.04	1.7185	2993	2.3185	2995.71	4.945
3000.8	0.078	3000.5	0.038			3000.78	0.092	3000.76	0.4475	3000.64	0.36	3000.61	1.447	3000.63	1.507	3000.74	0.792	2998.05	0.0745	3000.51	1.467	3000.47	1.0065	3000.56	3.669	3000.56	4.0305	600.149	0.959	600.15	0.847	2998.04	1.7185	2997.99	2.319	3000.71	4.955
3005.8	0.078	3005.5	0.038			3005.78	0.092	3005.76	0.4475	3005.65	0.364	3005.61	1.4495	3005.63	1.511	3005.74	0.7945	3003.05	0.0745	3005.51	1.4705	3005.47	1.0125	3005.56	3.676	3005.57	4.0465	601.15	0.959	601.155	0.847	3003.04	1.721	3002.99	2.3285	3005.71	4.967
3010.8	0.078	3010.5	0.038			3010.79	0.092	3010.76	0.4475	3010.65	0.364	3010.62	1.452	3010.64	1.515	3010.74	0.796	3008.04	0.0745	3010.51	1.4745	3010.48	1.0125	3010.56	3.684	3010.57	4.0465	602.15	0.959	602.149	0.86	3008.04	1.7405	3007.99	2.3285	3010.72	4.977
3015.8	0.078	3015.5	0.038			3015.79	0.0925	3015.76	0.4475	3015.65	0.364	3015.62	1.4545	3015.63	1.519	3015.75	0.798	3013.04	0.0745	3015.51	1.477	3015.47	1.019	3015.56	3.692	3015.57	4.0615	603.15	0.959	603.149	0.86	3013.03	1.746	3012.99	2.338	3015.71	4.985
3020.8	0.078	3020.5	0.038			3020.78	0.093	3020.77	0.4475	3020.65	0.364	3020.62	1.4565	3020.64	1.5235	3020.75	0.8	3018.04	0.0745	3020.51	1.4795	3020.47	1.019	3020.56	3.7	3020.58	4.0625	604.15	0.959	604.149	0.86	3018.03	1.746	3017.98	2.338	3020.72	4.998
3025.8	0.078	3025.5	0.038			3025.79	0.093	3025.77	0.4475	3025.65	0.3675	3025.62	1.4595	3025.63	1.527	3025.76	0.802	3023.03	0.0745	3025.51	1.4825	3025.47	1.0265	3025.57	3.7055	3025.57	4.074	605.16	0.959	605.15	0.86	3023.02	1.746	3022.98	2.347	3022.32	5
3030.8	0.078	3030.5	0.038			3030.79	0.093	3030.77	0.4515	3030.66	0.3675	3030.62	1.4625	3030.64	1.5285	3030.75	0.8025	3028.03	0.0745	3030.51	1.4855	3030.48	1.0265	3030.57	3.713	3030.57	4.084	606.151	0.959	606.15	0.86	3028.02	1.746	3027.97	2.352
3035.81	0.078	3035.5	0.038			3035.8	0.093	3035.77	0.4515	3035.66	0.3675	3035.62	1.4645	3035.64	1.5345	3035.75	0.805	3033.02	0.0745	3035.51	1.4885	3035.48	1.027	3035.57	3.7205	3035.57	4.087	607.151	0.959	607.152	0.86	3033.02	1.747	3032.97	2.357
3040.81	0.078	3040.51	0.038			3040.79	0.093	3040.78	0.4515	3040.65	0.371	3040.62	1.468	3040.64	1.5395	3040.75	0.807	3038.02	0.0745	3040.51	1.492	3040.48	1.033	3040.57	3.7275	3040.57	4.1	608.16	0.9605	608.151	0.8605	3038.02	1.76	3037.97	2.36
3045.81	0.078	3045.51	0.038			3045.8	0.093	3045.77	0.4515	3045.65	0.371	3045.62	1.47	3045.64	1.54	3045.75	0.8085	3043.02	0.0745	3045.52	1.494	3045.48	1.033	3045.57	3.737	3045.57	4.107	609.151	0.962	609.15	0.8645	3043.01	1.7755	3042.96	2.365
3050.81	0.078	3050.51	0.038			3050.79	0.093	3050.77	0.4545	3050.66	0.372	3050.62	1.4725	3050.64	1.544	3050.75	0.81	3048.01	0.0745	3050.52	1.497	3050.48	1.0405	3050.57	3.742	3050.57	4.114	610.152	0.9675	610.153	0.8645	3048.01	1.7755	3047.96	2.3735
3055.81	0.078	3055.51	0.038			3055.79	0.093	3055.77	0.455	3055.66	0.374	3055.62	1.475	3055.64	1.548	3055.76	0.812	3053.02	0.0745	3055.52	1.5005	3055.48	1.0405	3055.57	3.75	3055.58	4.129	611.152	0.985	611.151	0.877	3053.01	1.7755	3052.96	2.3735
3060.81	0.08	3060.52	0.038			3060.8	0.093	3060.78	0.455	3060.66	0.374	3060.62	1.478	3060.64	1.552	3060.76	0.814	3058.01	0.0745	3060.52	1.5035	3060.48	1.0475	3060.57	3.757	3060.58	4.1295	612.152	0.985	612.151	0.8775	3058	1.7755	3057.96	2.384
3065.81	0.08	3065.51	0.038			3065.8	0.093	3065.78	0.455	3065.66	0.376	3065.62	1.4805	3065.64	1.556	3065.76	0.816	3063	0.0745	3065.52	1.507	3065.48	1.0475	3065.57	3.765	3065.58	4.145	613.153	0.985	613.152	0.8775	3063	1.7755	3062.95	2.384
3070.81	0.08	3070.51	0.038			3070.8	0.093	3070.78	0.455	3070.66	0.3765	3070.63	1.483	3070.65	1.5605	3070.76	0.818	3068	0.0745	3070.52	1.509	3070.48	1.054	3070.57	3.772	3070.58	4.146	614.153	0.985	614.152	0.8775	3068	1.778	3067.96	2.3955
3075.82	0.08	3075.51	0.038			3075.82	0.093	3075.78	0.4595	3075.66	0.3795	3075.63	1.486	3075.64	1.564	3075.76	0.8205	3073	0.0745	3075.52	1.512	3075.48	1.055	3075.58	3.779	3075.58	4.16	615.177	0.985	615.152	0.8775	3072.99	1.7935	3072.94	2.3955
3080.82	0.08	3080.51	0.038			3080.8	0.093	3080.78	0.4595	3080.66	0.38	3080.63	1.4885	3080.65	1.5685	3080.76	0.821	3078	0.0745	3080.52	1.515	3080.48	1.0555	3080.58	3.7865	3080.58	4.162	616.153	0.985	616.152	0.8775	3077.99	1.803	3077.94	2.4045
3085.82	0.08	3085.51	0.038			3085.8	0.0945	3085.78	0.4595	3085.66	0.38	3085.63	1.491	3085.65	1.569	3085.76	0.8225	3082.99	0.0745	3085.52	1.518	3085.48	1.059	3085.58	3.7935	3085.58	4.1765	617.153	0.985	617.153	0.8875	3082.99	1.803	3082.93	2.4045
3090.82	0.08	3090.51	0.038			3090.8	0.0945	3090.78	0.4595	3090.66	0.3815	3090.63	1.494	3090.65	1.573	3090.76	0.8245	3087.99	0.0745	3090.52	1.521	3090.48	1.0645	3090.58	3.8015	3090.58	4.1785	618.154	0.985	618.152	0.8905	3087.98	1.803	3087.93	2.4125
3095.82	0.08	3095.52	0.038			3095.8	0.0945	3095.78	0.4595	3095.69	0.3835	3095.63	1.4965	3095.65	1.578	3095.77	0.8265	3092.99	0.0745	3095.52	1.5235	3095.48	1.0645	3095.58	3.808	3095.58	4.189	619.154	0.985	619.153	0.8905	3092.98	1.803	3092.93	2.4205
3100.82	0.08	3100.53	0.038			3100.81	0.0945	3100.79	0.463	3100.67	0.3835	3100.63	1.4985	3100.65	1.582	3100.77	0.828	3097.98	0.0745	3100.52	1.5265	3100.49	1.0695	3100.58	3.815	3100.58	4.202	620.16	0.985	620.154	0.8905	3097.98	1.805	3097.92	2.422
3105.82	0.08	3105.52	0.038			3105.81	0.0945	3105.79	0.4635	3105.67	0.387	3105.64	1.501	3105.65	1.5855	3105.77	0.831	3102.98	0.0745	3105.53	1.53	3105.49	1.076	3105.58	3.8245	3105.58	4.204	621.154	0.985	621.153	0.8905	3102.97	1.8235	3102.93	2.427
3110.83	0.08	3110.52	0.038			3110.81	0.0945	3110.79	0.4635	3110.67	0.387	3110.63	1.5035	3110.65	1.589	3110.77	0.832	3107.98	0.0745	3110.53	1.5325	3110.49	1.076	3110.58	3.83	3110.59	4.214	622.155	0.985	622.154	0.8905	3107.97	1.829	3107.92	2.432
3115.83	0.08	3115.53	0.038			3115.81	0.0945	3115.79	0.4635	3115.67	0.387	3115.63	1.506	3115.65	1.593	3115.77	0.8345	3112.98	0.0745	3115.53	1.535	3115.49	1.0805	3115.58	3.8375	3115.59	4.229	623.155	1.004	623.154	0.8905	3112.97	1.829	3112.92	2.4405
3120.83	0.08	3120.52	0.038			3120.81	0.0945	3120.79	0.4635	3120.67	0.39	3120.64	1.509	3120.65	1.598	3120.77	0.8355	3117.97	0.0745	3120.53	1.538	3120.49	1.083	3120.58	3.8445	3120.59	4.2305	624.155	1.004	624.154	0.8925	3117.96	1.829	3117.91	2.4405
3125.83	0.08	3125.52	0.039			3125.82	0.0945	3125.79	0.4675	3125.67	0.3905	3125.64	1.5115	3125.65	1.6	3125.77	0.837	3122.97	0.0745	3125.53	1.5405	3125.5	1.083	3125.58	3.852	3125.59	4.2405	625.156	1.004	625.16	0.899	3122.96	1.829	3122.91	2.4495
3130.83	0.08	3130.53	0.039			3130.81	0.0945	3130.79	0.4675	3130.67	0.3905	3130.64	1.5145	3130.66	1.603	3130.77	0.84	3127.96	0.0745	3130.53	1.5435	3130.49	1.0865	3130.59	3.8595	3130.59	4.2535	626.156	1.004	626.154	0.899	3127.96	1.832	3127.9	2.4495
3135.83	0.08	3135.52	0.039			3135.82	0.0945	3135.8	0.4675	3135.67	0.394	3135.64	1.517	3135.66	1.608	3135.77	0.8435	3132.96	0.0745	3135.53	1.5465	3135.49	1.094	3135.59	3.866	3135.59	4.256	627.156	1.004	627.161	0.899	3132.95	1.84	3132.9	2.46
3140.83	0.08	3140.52	0.039			3140.82	0.0945	3140.8	0.4675	3140.67	0.394	3140.64	1.5195	3140.66	1.6125	3140.78	0.8435	3137.96	0.0745	3140.53	1.5495	3140.49	1.094	3140.59	3.874	3140.59	4.267	628.156	1.004	628.158	0.9125	3137.95	1.857	3137.9	2.46
3145.84	0.08	3145.52	0.039			3145.82	0.0945	3145.8	0.4675	3145.68	0.394	3145.64	1.522	3145.66	1.616	3145.78	0.846	3142.95	0.0745	3145.53	1.5525	3145.49	1.0975	3145.59	3.88	3145.59	4.281	629.166	1.004	629.155	0.9125	3142.95	1.857	3142.9	2.47
3150.84	0.08	3150.52	0.039			3150.82	0.0945	3150.8	0.4715	3150.68	0.397	3150.64	1.525	3150.66	1.618	3150.78	0.8485	3147.95	0.0745	3150.53	1.5555	3150.49	1.1045	3150.59	3.8885	3150.59	4.2815	630.157	1.004	630.156	0.9125	3147.94	1.857	3147.89	2.472
3155.85	0.082	3155.53	0.039			3155.82	0.0945	3155.8	0.4715	3155.68	0.397	3155.67	1.5275	3155.66	1.6215	3155.78	0.85	3152.95	0.0745	3155.53	1.5585	3155.5	1.1045	3155.59	3.896	3155.6	4.2945	631.157	1.004	631.156	0.9125	3152.94	1.857	3152.89	2.4785
3160.84	0.082	3160.53	0.039			3160.82	0.0945	3160.8	0.4715	3160.69	0.4	3160.64	1.53	3160.66	1.625	3160.78	0.852	3157.94	0.0745	3160.53	1.561	3160.5	1.1065	3160.59	3.903	3160.6	4.299	632.157	1.004	632.164	0.9125	3157.94	1.8585	3157.88	2.4845
3165.84	0.082	3165.53	0.039			3165.82	0.0945	3165.8	0.4715	3165.68	0.4	3165.66	1.5325	3165.67	1.63	3165.79	0.854	3162.94	0.0745	3165.53	1.5645	3165.5	1.1095	3165.59	3.91	3165.6	4.3085	633.157	1.0085	633.156	0.9125	3162.94	1.879	3162.88	2.488
3170.84	0.082	3170.53	0.039			3170.82	0.0945	3170.8	0.4715	3170.68	0.4	3170.64	1.535	3170.66	1.6345	3170.78	0.8555	3167.94	0.0745	3170.53	1.5675	3170.5	1.116	3170.59	3.917	3170.6	4.322	634.163	1.0255	634.157	0.9125	3167.93	1.8815	3167.89	2.4955
3175.84	0.082	3175.53	0.039			3175.82	0.0945	3175.8	0.4755	3175.68	0.4035	3175.65	1.538	3175.67	1.6395	3175.78	0.8575	3172.93	0.0745	3175.54	1.571	3175.5	1.116	3175.59	3.9245	3175.6	4.3235	635.158	1.0255	635.157	0.9135	3172.93	1.8815	3172.87	2.4995
3180.85	0.082	3180.53	0.039			3180.83	0.095	3180.81	0.4755	3180.69	0.4035	3180.65	1.541	3180.67	1.64	3180.79	0.859	3177.93	0.0745	3180.54	1.574	3180.5	1.1215	3180.59	3.932	3180.6	4.3395	636.161	1.0255	636.157	0.9295	3177.92	1.8815	3177.87	2.503
3185.85	0.082	3185.53	0.039			3185.83	0.0955	3185.81	0.4755	3185.68	0.4035	3185.65	1.543	3185.67	1.644	3185.79	0.861	3182.93	0.0745	3185.54	1.5775	3185.5	1.1215	3185.6	3.9405	3185.6	4.3405	637.158	1.0255	637.157	0.93	3182.92	1.882	3182.87	2.5105
3190.86	0.082	3190.53	0.039			3190.83	0.0955	3190.81	0.4755	3190.69	0.407	3190.65	1.5445	3190.67	1.6485	3190.79	0.8635	3187.92	0.0745	3190.54	1.579	3190.5	1.127	3190.6	3.9485	3190.6	4.355	638.159	1.0255	638.158	0.93	3187.92	1.8855	3187.86	2.5135
3195.85	0.082	3195.53	0.039			3195.83	0.0955	3195.81	0.476	3195.69	0.407	3195.65	1.548	3195.67	1.653	3195.79	0.866	3192.92	0.0745	3195.54	1.5825	3195.5	1.1295	3195.6	3.9545	3195.6	4.357	639.159	1.0255	639.158	0.93	3192.91	1.9085	3192.86	2.52
3200.85	0.082	3200.53	0.039			3200.83	0.0955	3200.81	0.4795	3200.69	0.407	3200.65	1.551	3200.67	1.6565	3200.79	0.8675	3197.92	0.0745	3200.54	1.585	3200.5	1.1335	3200.6	3.9615	3200.6	4.372	640.159	1.0255	640.158	0.93	3197.91	1.9085	3197.86	2.525
3205.85	0.082	3205.53	0.039			3205.83	0.0955	3205.81	0.4795	3205.69	0.4105	3205.65	1.5535	3205.67	1.6615	3205.79	0.869	3202.91	0.0745	3205.54	1.5885	3205.5	1.1335	3205.6	3.9685	3205.6	4.374	641.159	1.0255	641.166	0.93	3202.91	1.9085	3202.85	2.5295
3210.85	0.082	3210.54	0.039			3210.83	0.0955	3210.81	0.4795	3210.69	0.4105	3210.65	1.556	3210.67	1.6655	3210.8	0.8705	3207.91	0.0745	3210.54	1.591	3210.5	1.14	3210.6	3.9765	3210.6	4.386	642.159	1.0255	642.158	0.93	3207.9	1.9085	3207.85	2.537
3215.85	0.082	3215.54	0.039			3215.84	0.0955	3215.81	0.4795	3215.69	0.4105	3215.65	1.5585	3215.67	1.669	3215.79	0.8725	3212.91	0.0745	3215.54	1.5935	3215.51	1.14	3215.6	3.984	3215.61	4.3975	643.16	1.0255	643.159	0.93	3212.9	1.91	3212.85	2.5405
3220.86	0.082	3220.54	0.039			3220.84	0.0955	3220.82	0.4825	3220.69	0.414	3220.65	1.5615	3220.67	1.671	3220.8	0.8755	3217.9	0.0745	3220.55	1.5965	3220.51	1.147	3220.6	3.991	3220.61	4.401	644.16	1.0255	644.159	0.9475	3217.9	1.9135	3217.84	2.5435
3225.86	0.082	3225.54	0.039			3225.84	0.096	3225.82	0.4825	3225.69	0.414	3225.66	1.5635	3225.68	1.6755	3225.8	0.876	3222.9	0.079	3225.54	1.599	3225.51	1.147	3225.6	3.9985	3225.61	4.4165	645.161	1.0255	645.171	0.9475	3222.89	1.935	3222.84	2.5505
3230.86	0.082	3230.54	0.039			3230.84	0.0965	3230.82	0.4825	3230.69	0.417	3230.66	1.5665	3230.68	1.679	3230.8	0.878	3227.9	0.079	3230.54	1.602	3230.51	1.1525	3230.6	4.0055	3230.61	4.4175	646.161	1.0265	646.16	0.9475	3227.89	1.935	3227.84	2.5545
3235.86	0.082	3235.54	0.0405			3235.84	0.0965	3235.82	0.483	3235.69	0.417	3235.66	1.569	3235.68	1.6825	3235.8	0.8805	3232.89	0.079	3235.54	1.605	3235.51	1.1525	3235.6	4.013	3235.61	4.429	647.164	1.028	647.164	0.9475	3232.89	1.935	3232.83	2.56
3240.87	0.082	3240.54	0.0405			3240.86	0.0965	3240.82	0.4865	3240.7	0.4175	3240.66	1.5715	3240.68	1.686	3240.8	0.883	3237.89	0.079	3240.55	1.608	3240.51	1.1595	3240.61	4.021	3240.61	4.4375	648.163	1.0295	648.16	0.9475	3237.88	1.935	3237.83	2.568
3245.86	0.084	3245.54	0.0405			3245.84	0.0965	3245.82	0.4865	3245.7	0.42	3245.66	1.5745	3245.68	1.6905	3245.8	0.8835	3242.89	0.079	3245.55	1.611	3245.51	1.1595	3245.61	4.029	3245.61	4.4445	649.161	1.034	649.16	0.9475	3242.88	1.937	3242.83	2.569
3250.87	0.084	3250.54	0.0405			3250.84	0.0965	3250.82	0.4865	3250.7	0.42	3250.66	1.577	3250.68	1.695	3250.8	0.886	3247.88	0.079	3250.55	1.6155	3250.51	1.1665	3250.61	4.037	3250.61	4.457	650.162	1.0425	650.188	0.9475	3247.88	1.9445	3247.82	2.575
3255.86	0.084	3255.54	0.0405			3255.85	0.0965	3255.82	0.4865	3255.7	0.423	3255.66	1.5795	3255.68	1.6985	3255.8	0.8875	3252.89	0.079	3255.55	1.6175	3255.51	1.1665	3255.61	4.0435	3255.62	4.461	651.162	1.0425	651.161	0.9475	3252.87	1.963	3252.82	2.5835
3260.87	0.084	3260.54	0.0405			3260.85	0.0965	3260.83	0.4875	3260.7	0.423	3260.66	1.5825	3260.68	1.7035	3260.81	0.8905	3257.88	0.079	3260.55	1.6205	3260.51	1.174	3260.61	4.0505	3260.61	4.475	652.186	1.0425	652.167	0.9475	3257.87	1.963	3257.82	2.5835
3265.87	0.084	3265.54	0.0405			3265.85	0.0965	3265.83	0.489	3265.7	0.4255	3265.66	1.5855	3265.68	1.7075	3265.81	0.8905	3262.87	0.079	3265.55	1.623	3265.51	1.174	3265.61	4.059	3265.61	4.4765	653.174	1.0425	653.184	0.953	3262.87	1.963	3262.81	2.5945
3270.87	0.084	3270.55	0.0405			3270.85	0.0965	3270.83	0.489	3270.7	0.4255	3270.66	1.5875	3270.69	1.7085	3270.81	0.893	3267.87	0.079	3270.55	1.626	3270.51	1.1795	3270.61	4.066	3270.62	4.489	654.162	1.0425	654.161	0.9545	3267.86	1.963	3267.81	2.5945
3275.87	0.084	3275.55	0.0405			3275.86	0.0965	3275.83	0.4925	3275.7	0.4285	3275.67	1.5905	3275.69	1.714	3275.81	0.895	3272.87	0.079	3275.55	1.63	3275.51	1.1795	3275.61	4.073	3275.62	4.502	655.176	1.0435	655.161	0.9545	3272.86	1.964	3272.81	2.6045
3280.87	0.084	3280.56	0.0405			3280.87	0.097	3280.83	0.4925	3280.7	0.4285	3280.69	1.5935	3280.69	1.718	3280.81	0.8965	3277.86	0.079	3280.55	1.634	3280.51	1.187	3280.61	4.082	3280.62	4.505	656.163	1.0565	656.162	0.967	3277.86	1.972	3277.8	2.6045
3285.87	0.084	3285.55	0.0405			3285.85	0.098	3285.85	0.4925	3285.71	0.4285	3285.67	1.596	3285.69	1.7225	3285.81	0.898	3282.87	0.079	3285.55	1.6375	3285.52	1.187	3285.61	4.0895	3285.62	4.5195	657.163	1.0565	657.162	0.9675	3282.86	1.992	3282.8	2.615
3290.87	0.084	3290.55	0.0405			3290.85	0.098	3290.83	0.4925	3290.71	0.4315	3290.67	1.5985	3290.69	1.7275	3290.81	0.9	3287.86	0.079	3290.55	1.6385	3290.52	1.188	3290.61	4.097	3290.62	4.52	658.164	1.0565	658.163	0.9675	3287.85	1.992	3287.8	2.615
3295.88	0.084	3295.55	0.0405			3295.86	0.098	3295.85	0.4935	3295.71	0.4315	3295.67	1.601	3295.69	1.728	3295.81	0.9025	3292.85	0.079	3295.55	1.6415	3295.52	1.191	3295.62	4.103	3295.62	4.532	659.164	1.0565	659.162	0.9675	3292.87	1.992	3292.8	2.6265
3300.88	0.084	3300.56	0.0405			3300.86	0.098	3300.84	0.496	3300.71	0.4345	3300.67	1.604	3300.69	1.733	3300.82	0.905	3297.85	0.079	3300.56	1.6465	3300.52	1.1965	3300.62	4.112	3300.62	4.5415	660.164	1.0565	660.163	0.9675	3297.84	1.992	3297.79	2.6265
3305.88	0.084	3305.55	0.0405			3305.86	0.098	3305.85	0.496	3305.71	0.4345	3305.67	1.607	3305.69	1.738	3305.82	0.906	3302.85	0.079	3305.56	1.647	3305.52	1.197	3305.62	4.1195	3305.62	4.548	661.164	1.0565	661.164	0.9675	3302.85	1.992	3302.79	2.6365
3310.88	0.084	3310.55	0.0405			3310.86	0.098	3310.84	0.496	3310.71	0.438	3310.67	1.6095	3310.69	1.739	3310.82	0.9075	3307.84	0.079	3310.57	1.6495	3310.52	1.2035	3310.62	4.1265	3310.62	4.56	662.164	1.0565	662.163	0.972	3307.84	1.994	3307.78	2.637
3315.89	0.084	3315.55	0.0405			3315.86	0.098	3315.84	0.497	3315.71	0.438	3315.67	1.612	3315.69	1.7435	3315.82	0.911	3312.84	0.079	3315.56	1.653	3315.52	1.2035	3315.62	4.1335	3315.62	4.5645	663.165	1.058	663.164	0.985	3312.84	2.0135	3312.78	2.6455
3320.88	0.084	3320.55	0.0405			3320.87	0.098	3320.84	0.4995	3320.71	0.438	3320.67	1.615	3320.7	1.747	3320.82	0.9115	3317.84	0.079	3320.56	1.6555	3320.53	1.2115	3320.62	4.141	3320.63	4.579	664.165	1.084	664.164	0.985	3317.83	2.02	3317.78	2.651
3325.89	0.084	3325.55	0.0405			3325.86	0.098	3325.85	0.4995	3325.71	0.4415	3325.67	1.6175	3325.7	1.7515	3325.83	0.9135	3322.84	0.079	3325.56	1.658	3325.52	1.2115	3325.62	4.1475	3325.63	4.58	665.166	1.084	665.164	0.985	3322.84	2.02	3322.78	2.656
3330.88	0.086	3330.56	0.0405			3330.87	0.098	3330.84	0.4995	3330.72	0.4415	3330.68	1.62	3330.7	1.7555	3330.82	0.915	3327.83	0.079	3330.56	1.6615	3330.52	1.2165	3330.62	4.155	3330.63	4.5925	666.166	1.084	666.164	0.985	3327.83	2.02	3327.77	2.6625
3335.89	0.086	3335.56	0.0405			3335.87	0.098	3335.84	0.5	3335.72	0.4425	3335.68	1.6225	3335.7	1.76	3335.82	0.918	3332.83	0.079	3335.56	1.6645	3335.52	1.2165	3335.62	4.1645	3335.63	4.6	667.171	1.084	667.164	0.985	3332.82	2.02	3332.77	2.6635
3340.89	0.086	3340.56	0.0405			3340.87	0.098	3340.85	0.505	3340.72	0.4445	3340.68	1.626	3340.7	1.764	3340.83	0.9195	3337.83	0.079	3340.56	1.6675	3340.53	1.2235	3340.62	4.171	3340.63	4.6055	668.166	1.084	668.165	0.985	3337.82	2.022	3337.76	2.673
3345.89	0.086	3345.56	0.0405			3345.87	0.098	3345.86	0.505	3345.72	0.4445	3345.68	1.6285	3345.7	1.77	3345.83	0.9215	3342.82	0.079	3345.56	1.671	3345.53	1.2235	3345.63	4.18	3345.63	4.617	669.166	1.084	669.165	0.985	3342.82	2.031	3342.76	2.674
3350.89	0.086	3350.56	0.0405			3350.87	0.098	3350.85	0.505	3350.72	0.4475	3350.68	1.631	3350.7	1.77	3350.83	0.923	3347.82	0.079	3350.57	1.6735	3350.53	1.23	3350.63	4.185	3350.63	4.6285	670.173	1.084	670.165	0.985	3347.81	2.051	3347.76	2.6825
3355.89	0.086	3355.56	0.0405			3355.87	0.098	3355.85	0.505	3355.72	0.4475	3355.68	1.6335	3355.7	1.775	3355.83	0.925	3352.82	0.079	3355.56	1.676	3355.54	1.23	3355.63	4.1915	3355.63	4.6315	671.167	1.084	671.165	0.986	3352.81	2.051	3352.75	2.6875
3360.89	0.086	3360.56	0.0405			3360.87	0.098	3360.85	0.505	3360.72	0.451	3360.68	1.636	3360.7	1.78	3360.83	0.9275	3357.82	0.079	3360.56	1.6805	3360.53	1.2365	3360.63	4.1995	3360.63	4.648	672.167	1.084	672.166	0.9935	3357.81	2.051	3357.75	2.692
3365.89	0.086	3365.56	0.0405			3365.87	0.098	3365.85	0.505	3365.72	0.451	3365.68	1.6395	3365.71	1.7845	3365.83	0.928	3362.81	0.079	3365.57	1.6835	3365.53	1.2365	3365.63	4.2075	3365.63	4.6485	673.167	1.084	673.166	0.9935	3362.8	2.051	3362.75	2.7
3370.9	0.086	3370.57	0.0405			3370.88	0.098	3370.85	0.509	3370.72	0.4545	3370.68	1.642	3370.71	1.7865	3370.83	0.93	3367.81	0.079	3370.57	1.6865	3370.53	1.241	3370.63	4.2145	3370.63	4.6615	674.168	1.084	674.166	0.9935	3367.8	2.0515	3367.74	2.7015
3375.9	0.086	3375.56	0.0405			3375.88	0.098	3375.86	0.509	3375.73	0.4545	3375.68	1.644	3375.71	1.79	3375.83	0.933	3372.8	0.079	3375.57	1.6895	3375.53	1.2415	3375.63	4.222	3375.64	4.664	675.168	1.084	675.167	0.9975	3372.8	2.0545	3372.74	2.7115
3380.9	0.086	3380.57	0.0405			3380.88	0.098	3380.86	0.509	3380.73	0.4545	3380.68	1.647	3380.71	1.7945	3380.83	0.9345	3377.8	0.079	3380.57	1.6935	3380.53	1.2465	3380.63	4.229	3380.64	4.6785	676.168	1.084	676.167	1.0075	3377.8	2.0745	3377.74	2.7115
3385.9	0.086	3385.57	0.0405			3385.88	0.099	3385.86	0.509	3385.73	0.4575	3385.69	1.65	3385.71	1.798	3385.84	0.9365	3382.8	0.079	3385.57	1.6945	3385.53	1.251	3385.63	4.2375	3385.64	4.6825	677.168	1.084	677.167	1.0075	3382.79	2.079	3382.73	2.72
3390.9	0.086	3390.57	0.0405			3390.88	0.099	3390.87	0.5125	3390.73	0.4575	3390.69	1.6525	3390.71	1.8035	3390.84	0.9385	3387.79	0.079	3390.57	1.6975	3390.53	1.2535	3390.63	4.2475	3390.64	4.6945	678.169	1.084	678.173	1.0075	3387.79	2.079	3387.73	2.7235
3395.9	0.086	3395.57	0.0405			3395.89	0.099	3395.86	0.5125	3395.73	0.4605	3395.69	1.6555	3395.71	1.806	3395.84	0.94	3392.79	0.079	3395.57	1.7015	3395.54	1.2535	3395.64	4.252	3395.64	4.7015	679.169	1.0845	679.168	1.0075	3392.78	2.079	3392.73	2.7275
3400.9	0.086	3400.57	0.0405			3400.88	0.099	3400.86	0.5125	3400.73	0.4605	3400.69	1.6575	3400.71	1.809	3400.84	0.9415	3397.79	0.079	3400.57	1.704	3400.53	1.2585	3400.64	4.2605	3400.64	4.711	680.169	1.086	680.168	1.0075	3397.78	2.0795	3397.73	2.737
3405.9	0.086	3405.57	0.0405			3405.88	0.099	3405.87	0.5125	3405.75	0.463	3405.69	1.6605	3405.71	1.813	3405.84	0.9435	3402.78	0.079	3405.57	1.7055	3405.54	1.2635	3405.64	4.267	3405.65	4.724	681.17	1.0875	681.168	1.0075	3402.78	2.083	3402.73	2.737
3410.91	0.087	3410.57	0.0405			3410.89	0.099	3410.87	0.5165	3410.73	0.463	3410.69	1.663	3410.71	1.817	3410.84	0.945	3407.78	0.079	3410.57	1.7085	3410.54	1.2675	3410.64	4.2755	3410.64	4.725	682.169	1.0895	682.169	1.017	3407.77	2.0995	3407.72	2.746
3415.91	0.0875	3415.57	0.0405			3415.89	0.099	3415.87	0.5165	3415.73	0.466	3415.69	1.666	3415.72	1.821	3415.84	0.948	3412.78	0.079	3415.57	1.7115	3415.54	1.2675	3415.64	4.2835	3415.65	4.737	683.171	1.097	683.168	1.02	3412.77	2.108	3412.71	2.7525
3420.91	0.0875	3420.57	0.0405			3420.89	0.099	3420.87	0.5165	3420.73	0.466	3420.69	1.6685	3420.72	1.826	3420.84	0.9495	3417.78	0.079	3420.57	1.7155	3420.54	1.2745	3420.64	4.29	3420.64	4.749	684.17	1.097	684.169	1.02	3417.77	2.108	3417.71	2.7545
3425.91	0.0875	3425.57	0.0405			3425.89	0.099	3425.87	0.5165	3425.74	0.469	3425.7	1.671	3425.73	1.831	3425.85	0.9515	3422.77	0.079	3425.57	1.718	3425.54	1.2745	3425.64	4.2975	3425.65	4.751	685.17	1.097	685.169	1.02	3422.76	2.108	3422.71	2.763
3430.92	0.0875	3430.57	0.041			3430.89	0.0995	3430.87	0.522	3430.74	0.469	3430.69	1.674	3430.72	1.833	3430.85	0.953	3427.77	0.079	3430.58	1.7205	3430.54	1.277	3430.64	4.305	3430.65	4.761	686.171	1.104	686.169	1.02	3427.76	2.108	3427.71	2.7635
3435.91	0.0875	3435.57	0.0435			3435.9	0.101	3435.87	0.522	3435.74	0.4725	3435.7	1.6765	3435.72	1.838	3435.85	0.9555	3432.76	0.079	3435.58	1.7235	3435.54	1.283	3435.65	4.3125	3435.65	4.777	687.171	1.112	687.172	1.02	3432.76	2.111	3432.7	2.772
3440.91	0.0875	3440.58	0.0435			3440.89	0.101	3440.87	0.522	3440.74	0.4725	3440.7	1.679	3440.72	1.842	3440.85	0.958	3437.76	0.079	3440.58	1.7265	3440.54	1.283	3440.64	4.3195	3440.66	4.777	688.171	1.112	688.17	1.02	3437.75	2.138	3437.7	2.778
3445.91	0.0875	3445.58	0.0435			3445.9	0.101	3445.87	0.522	3445.74	0.4725	3445.7	1.6815	3445.72	1.847	3445.86	0.9585	3442.76	0.079	3445.58	1.7295	3445.54	1.2905	3445.65	4.3265	3445.65	4.792	689.171	1.112	689.17	1.035	3442.75	2.138	3442.69	2.781
3450.92	0.0875	3450.58	0.0435			3450.9	0.101	3450.87	0.522	3450.74	0.476	3450.7	1.685	3450.72	1.8485	3450.85	0.9605	3447.75	0.079	3450.58	1.733	3450.55	1.2905	3450.65	4.3355	3450.65	4.7935	690.171	1.112	690.17	1.0355	3447.75	2.138	3447.69	2.79
3455.92	0.0875	3455.58	0.0435			3455.9	0.101	3455.88	0.522	3455.74	0.476	3455.7	1.6875	3455.72	1.852	3455.85	0.962	3452.75	0.079	3455.58	1.7365	3455.54	1.2915	3455.65	4.343	3455.65	4.8085	691.172	1.112	691.17	1.0355	3452.74	2.138	3452.69	2.79
3460.92	0.0875	3460.58	0.0435			3460.9	0.101	3460.88	0.5255	3460.74	0.4785	3460.7	1.69	3460.73	1.8555	3460.85	0.9645	3457.75	0.079	3460.58	1.7395	3460.54	1.2965	3460.65	4.35	3460.65	4.81	692.172	1.112	692.171	1.0355	3457.74	2.138	3457.68	2.8005
3465.92	0.088	3465.58	0.0435			3465.9	0.101	3465.88	0.5255	3465.74	0.4785	3465.7	1.6925	3465.73	1.86	3465.86	0.966	3462.74	0.079	3465.58	1.7425	3465.55	1.3035	3465.66	4.3585	3465.66	4.8245	693.172	1.112	693.171	1.0355	3462.74	2.139	3462.68	2.8005
3470.92	0.0895	3470.58	0.0435			3470.9	0.101	3470.88	0.5255	3470.75	0.4815	3470.71	1.6955	3470.73	1.8635	3470.86	0.968	3467.74	0.079	3470.58	1.7455	3470.55	1.3035	3470.65	4.366	3470.65	4.8265	694.172	1.112	694.171	1.0355	3467.73	2.156	3467.68	2.8095
3475.92	0.0895	3475.58	0.0435			3475.9	0.101	3475.89	0.5255	3475.75	0.4815	3475.7	1.698	3475.73	1.8685	3475.86	0.9695	3472.74	0.079	3475.58	1.7485	3475.55	1.305	3475.65	4.373	3475.65	4.8385	695.173	1.1325	695.171	1.0355	3472.73	2.1625	3472.67	2.8165
3480.92	0.0895	3480.58	0.0435			3480.9	0.101	3480.88	0.5295	3480.75	0.485	3480.7	1.701	3480.73	1.872	3480.86	0.9715	3477.73	0.079	3480.58	1.751	3480.55	1.3105	3480.65	4.38	3480.66	4.8505	696.173	1.1325	696.172	1.036	3477.74	2.1625	3477.67	2.8185
3485.94	0.0895	3485.58	0.0435			3485.9	0.101	3485.89	0.5295	3485.75	0.485	3485.7	1.7035	3485.73	1.877	3485.86	0.974	3482.73	0.079	3485.58	1.754	3485.55	1.3105	3485.65	4.389	3485.66	4.857	697.181	1.1325	697.172	1.0425	3482.72	2.1625	3482.67	2.8245
3490.93	0.0895	3490.58	0.0435			3490.91	0.101	3490.88	0.5295	3490.75	0.4875	3490.71	1.706	3490.73	1.8805	3490.86	0.975	3487.73	0.079	3490.6	1.757	3490.55	1.3175	3490.66	4.3955	3490.66	4.8705	698.173	1.1325	698.172	1.046	3487.72	2.164	3487.66	2.8325
3495.93	0.0895	3495.58	0.0435			3495.91	0.101	3495.89	0.5295	3495.75	0.4885	3495.71	1.709	3495.73	1.8845	3495.86	0.9775	3492.73	0.079	3495.59	1.76	3495.55	1.3175	3495.66	4.4025	3495.66	4.872	699.174	1.1325	699.172	1.046	3492.72	2.179	3492.66	2.8355
3500.93	0.0895	3500.59	0.0435			3500.91	0.101	3500.89	0.5295	3500.75	0.4885	3500.71	1.711	3500.74	1.8895	3500.86	0.9805	3497.72	0.0795	3500.6	1.7635	3500.55	1.3225	3500.66	4.411	3500.66	4.886	700.174	1.1325	700.175	1.046	3497.71	2.1855	3497.66	2.8405
3505.93	0.0895	3505.59	0.0435			3505.91	0.101	3505.89	0.534	3505.75	0.491	3505.71	1.714	3505.73	1.893	3505.87	0.981	3502.72	0.081	3505.59	1.766	3505.55	1.3245	3505.66	4.419	3505.66	4.888	701.175	1.1325	701.173	1.046	3502.71	2.1855	3502.65	2.851
3510.93	0.0895	3510.59	0.0435			3510.91	0.101	3510.89	0.534	3510.75	0.4945	3510.71	1.717	3510.74	1.898	3510.87	0.983	3507.71	0.081	3510.59	1.77	3510.55	1.33	3510.66	4.4265	3510.66	4.8975	702.175	1.1325	702.173	1.058	3507.71	2.1855	3507.65	2.851
3515.93	0.0895	3515.59	0.0435			3515.91	0.101	3515.89	0.534	3515.76	0.4945	3515.71	1.72	3515.74	1.8985	3515.87	0.986	3512.71	0.081	3515.59	1.773	3515.55	1.33	3515.66	4.434	3515.66	4.91	703.175	1.1325	703.173	1.0585	3512.7	2.1875	3512.65	2.8595
3520.93	0.0895	3520.6	0.0435			3520.91	0.101	3520.89	0.534	3520.76	0.4945	3520.71	1.7225	3520.74	1.9035	3520.87	0.987	3517.71	0.081	3520.59	1.777	3520.55	1.335	3520.66	4.4415	3520.66	4.916	704.199	1.1325	704.174	1.0585	3517.7	2.2065	3517.64	2.8595
3525.94	0.0895	3525.6	0.0435			3525.92	0.101	3525.89	0.534	3525.76	0.4975	3525.71	1.725	3525.74	1.908	3525.87	0.9885	3522.7	0.081	3525.6	1.7795	3525.56	1.342	3525.66	4.4475	3525.66	4.9255	705.175	1.1325	705.174	1.0585	3522.7	2.2105	3522.64	2.869
3530.94	0.0895	3530.59	0.0435			3530.92	0.101	3530.89	0.537	3530.76	0.4975	3530.71	1.7275	3530.74	1.91	3530.88	0.9905	3527.7	0.081	3530.59	1.781	3530.56	1.342	3530.66	4.455	3530.66	4.9395	706.183	1.133	706.174	1.0585	3527.69	2.2105	3527.64	2.8735
3535.95	0.0895	3535.59	0.0435			3535.92	0.101	3535.9	0.537	3535.77	0.5005	3535.71	1.73	3535.74	1.9145	3535.87	0.993	3532.7	0.081	3535.59	1.784	3535.56	1.346	3535.66	4.463	3535.67	4.9405	707.176	1.1345	707.174	1.0585	3532.69	2.2105	3532.63	2.881
3540.94	0.0895	3540.6	0.0435			3540.92	0.101	3540.9	0.537	3540.76	0.5005	3540.71	1.733	3540.74	1.918	3540.88	0.9955	3537.7	0.081	3540.59	1.7885	3540.56	1.3485	3540.66	4.471	3540.67	4.9515	708.186	1.136	708.175	1.0705	3537.69	2.2115	3537.63	2.884
3545.94	0.0895	3545.59	0.0435			3545.92	0.101	3545.9	0.537	3545.76	0.5035	3545.72	1.736	3545.74	1.9215	3545.88	0.9975	3542.69	0.081	3545.61	1.7925	3545.56	1.3535	3545.66	4.4785	3545.67	4.959	709.176	1.1465	709.175	1.0705	3542.68	2.2215	3542.63	2.89
3550.94	0.0895	3550.59	0.0435			3550.92	0.101	3550.9	0.5415	3550.76	0.5035	3550.72	1.7385	3550.74	1.925	3550.88	0.998	3547.69	0.081	3550.59	1.793	3550.56	1.3565	3550.66	4.487	3550.67	4.9675	710.186	1.1535	710.175	1.0705	3547.68	2.237	3547.62	2.899
3555.94	0.0895	3555.59	0.0435			3555.93	0.101	3555.9	0.5415	3555.77	0.5065	3555.72	1.741	3555.75	1.9285	3555.88	1.001	3552.69	0.081	3555.59	1.7975	3555.56	1.3565	3555.67	4.493	3555.67	4.9805	711.177	1.1535	711.176	1.0705	3552.68	2.237	3552.62	2.899
3560.94	0.0895	3560.6	0.0435			3560.92	0.101	3560.9	0.5415	3560.77	0.507	3560.72	1.744	3560.75	1.9325	3560.88	1.003	3557.69	0.081	3560.6	1.8	3560.56	1.364	3560.67	4.501	3560.67	4.9875	712.183	1.1535	712.176	1.0705	3557.67	2.237	3557.62	2.9085
3565.95	0.091	3565.6	0.0435			3565.93	0.101	3565.9	0.5415	3565.77	0.5095	3565.72	1.746	3565.75	1.9365	3565.88	1.005	3562.69	0.081	3565.6	1.803	3565.56	1.364	3565.67	4.5085	3565.67	4.993	713.177	1.1535	713.176	1.0705	3562.67	2.237	3562.63	2.9085
3570.95	0.091	3570.6	0.0435			3570.94	0.101	3570.9	0.5415	3570.77	0.51	3570.73	1.749	3570.75	1.94	3570.88	1.007	3567.68	0.081	3570.6	1.8065	3570.57	1.372	3570.68	4.516	3570.68	5	714.177	1.1535	714.176	1.0855	3567.67	2.239	3567.61	2.9185
3575.95	0.091	3575.6	0.0435			3575.93	0.103	3575.91	0.545	3575.77	0.5125	3575.72	1.7515	3575.75	1.945	3575.88	1.009	3572.67	0.081	3575.6	1.81	3575.56	1.372	3575.67	4.523	3575.67	5	715.185	1.1535	715.176	1.0855	3572.66	2.265	3572.61	2.9245
3580.95	0.091	3580.61	0.0435			3580.93	0.103	3580.91	0.545	3580.77	0.515	3580.72	1.755	3580.75	1.9485	3580.88	1.011	3577.67	0.081	3580.6	1.8125	3580.56	1.372	3580.67	4.5315	3580.67	5	716.178	1.1535	716.177	1.0855	3577.66	2.268	3577.6	2.929
3585.95	0.091	3585.61	0.0435			3585.93	0.103	3585.91	0.545	3585.77	0.5155	3585.72	1.7575	3585.75	1.9525	3585.89	1.0125	3582.67	0.0835	3585.6	1.8155	3585.57	1.378	3585.67	4.539	3585.68	5	717.178	1.1535	717.177	1.0855	3582.66	2.268	3582.61	2.934
3590.95	0.091	3590.6	0.0435			3590.93	0.103	3590.91	0.545	3590.77	0.5185	3590.72	1.76	3590.75	1.958	3590.89	1.0145	3587.66	0.084	3590.6	1.818	3590.57	1.3835	3590.67	4.546	3590.68	5.0115	718.178	1.1775	718.177	1.0855	3587.65	2.268	3587.6	2.9405
3595.95	0.091	3595.6	0.0435			3595.93	0.103	3595.91	0.5485	3595.77	0.5185	3595.73	1.7625	3595.75	1.963	3595.89	1.0165	3592.66	0.084	3595.6	1.82	3595.57	1.385	3595.67	4.5525	3595.68	5.0535	719.184	1.178	719.178	1.0855	3592.66	2.268	3592.59	2.948
3600.96	0.091	3600.61	0.0435			3600.94	0.103	3600.91	0.5485	3600.77	0.521	3600.73	1.766	3600.75	1.963	3600.89	1.018	3597.66	0.084	3600.6	1.823	3600.57	1.385	3600.67	4.562	3599.78	5.0875	720.179	1.178	720.178	1.0855	3597.65	2.269	3597.6	2.95
3605.96	0.091	3605.61	0.0435			3605.94	0.103	3605.91	0.5485	3605.77	0.5215	3605.73	1.7685	3605.76	1.968	3605.89	1.02	3602.65	0.084	3605.6	1.826	3605.57	1.391	3605.68	4.568			721.18	1.178	721.178	1.0865	3602.64	2.276	3602.59	2.959
3610.96	0.091	3610.6	0.0435			3610.94	0.103	3610.91	0.5485	3610.78	0.524	3610.73	1.771	3610.76	1.973	3610.89	1.022	3607.65	0.084	3610.6	1.8315	3610.57	1.394	3610.68	4.577			722.179	1.178	722.179	1.098	3607.64	2.298	3607.58	2.959
3615.96	0.091	3615.61	0.0435			3615.94	0.103	3615.92	0.554	3615.78	0.5245	3615.73	1.774	3615.76	1.9775	3615.89	1.0245	3612.65	0.084	3615.6	1.832	3615.57	1.397	3615.68	4.584			723.185	1.178	723.178	1.0985	3612.64	2.298	3612.58	2.969
3620.96	0.0925	3620.61	0.0435			3620.94	0.103	3620.92	0.554	3620.78	0.527	3620.74	1.7765	3620.76	1.981	3620.9	1.025	3617.64	0.084	3620.6	1.835	3620.58	1.4005	3620.68	4.591			724.18	1.178	724.178	1.0985	3617.64	2.298	3617.58	2.969
3625.96	0.093	3625.61	0.0435			3625.94	0.103	3625.92	0.554	3625.78	0.529	3625.73	1.779	3625.76	1.9845	3625.9	1.0275	3622.64	0.084	3625.61	1.838	3625.57	1.4085	3625.68	4.6			725.188	1.178	725.179	1.0985	3622.63	2.298	3622.57	2.981
3630.96	0.093	3630.61	0.0435			3630.95	0.103	3630.92	0.554	3630.78	0.53	3630.73	1.782	3630.76	1.988	3630.9	1.029	3627.65	0.084	3630.61	1.8435	3630.57	1.4085	3630.68	4.607			726.18	1.178	726.179	1.0985	3627.63	2.2985	3627.57	2.981
3635.96	0.093	3635.61	0.0435			3635.94	0.103	3635.92	0.554	3635.78	0.5305	3635.73	1.785	3635.76	1.993	3635.9	1.031	3632.63	0.084	3635.61	1.846	3635.57	1.4085	3635.68	4.614			727.18	1.178	727.179	1.103	3632.63	2.3045	3632.57	2.9905
3640.97	0.093	3640.61	0.0435			3640.94	0.103	3640.92	0.554	3640.78	0.533	3640.73	1.7875	3640.76	1.9965	3640.9	1.0335	3637.63	0.084	3640.61	1.8485	3640.57	1.4135	3640.68	4.621			728.181	1.178	728.186	1.114	3637.62	2.329	3637.56	2.995
3645.97	0.093	3645.61	0.0435			3645.95	0.103	3645.92	0.5555	3645.78	0.533	3645.74	1.79	3645.76	1.998	3645.91	1.0355	3642.63	0.084	3645.61	1.852	3645.58	1.421	3645.68	4.63			729.181	1.178	729.18	1.114	3642.62	2.329	3642.56	2.998
3650.97	0.093	3650.61	0.0435			3650.95	0.103	3650.92	0.559	3650.78	0.536	3650.74	1.793	3650.76	2.002	3650.9	1.0375	3647.62	0.084	3650.61	1.8555	3650.58	1.421	3650.68	4.6365			730.181	1.178	730.18	1.114	3647.61	2.329	3647.56	3.0075
3655.98	0.093	3655.61	0.0435			3655.95	0.103	3655.93	0.559	3655.79	0.536	3655.74	1.795	3655.77	2.008	3655.9	1.04	3652.62	0.084	3655.61	1.8585	3655.58	1.421	3655.68	4.6445			731.182	1.178	731.18	1.114	3652.62	2.329	3652.55	3.0085
3660.97	0.093	3660.61	0.0435			3660.95	0.103	3660.93	0.559	3660.79	0.539	3660.74	1.7985	3660.77	2.0125	3660.9	1.0425	3657.62	0.084	3660.61	1.8595	3660.58	1.4275	3660.69	4.6525			732.182	1.1795	732.18	1.114	3657.61	2.329	3657.55	3.016
3665.97	0.093	3665.61	0.0435			3665.95	0.103	3665.93	0.559	3665.79	0.539	3665.74	1.801	3665.77	2.014	3665.91	1.0425	3662.61	0.084	3665.61	1.8625	3665.58	1.4275	3665.69	4.6595			733.183	1.181	733.181	1.114	3662.61	2.3335	3662.55	3.021
3670.97	0.093	3670.61	0.0435			3670.95	0.103	3670.93	0.559	3670.79	0.542	3670.75	1.804	3670.77	2.019	3670.91	1.0455	3667.61	0.084	3670.61	1.8655	3670.58	1.4325	3670.69	4.6665			734.183	1.1915	734.181	1.114	3667.6	2.358	3667.54	3.029
3675.98	0.093	3675.62	0.0435			3675.95	0.103	3675.94	0.563	3675.79	0.542	3675.74	1.8065	3675.77	2.023	3675.91	1.048	3672.61	0.084	3675.61	1.8685	3675.58	1.44	3675.69	4.675			735.186	1.2035	735.181	1.1295	3672.6	2.358	3672.54	3.032
3680.98	0.093	3680.62	0.0435			3680.96	0.103	3680.93	0.563	3680.79	0.545	3680.74	1.8095	3680.77	2.0275	3680.91	1.0495	3677.6	0.084	3680.61	1.8715	3680.59	1.44	3680.69	4.682			736.192	1.2035	736.182	1.1295	3677.6	2.358	3677.54	3.038
3685.98	0.093	3685.62	0.0435			3685.96	0.103	3685.93	0.563	3685.79	0.5465	3685.74	1.8115	3685.77	2.0335	3685.91	1.051	3682.6	0.084	3685.61	1.876	3685.59	1.44	3685.69	4.69			737.183	1.2035	737.182	1.1295	3682.59	2.358	3682.53	3.0455
3690.98	0.093	3690.62	0.0435			3690.96	0.103	3690.93	0.563	3690.79	0.548	3690.74	1.8145	3690.79	2.0365	3690.91	1.0535	3687.6	0.084	3690.62	1.8795	3690.58	1.446	3690.69	4.697			738.183	1.2035	738.182	1.1295	3687.6	2.3585	3687.54	3.0465
3695.98	0.093	3695.62	0.0435			3695.96	0.103	3695.94	0.563	3695.79	0.551	3695.74	1.8175	3695.77	2.041	3695.91	1.056	3692.59	0.084	3695.62	1.883	3695.58	1.4495	3695.7	4.7065			739.183	1.2035	739.182	1.1295	3692.59	2.37	3692.53	3.0565
3700.98	0.093	3700.62	0.0435			3700.96	0.103	3700.94	0.5665	3700.79	0.551	3700.74	1.8205	3700.78	2.045	3700.91	1.0565	3697.59	0.084	3700.62	1.884	3700.58	1.453	3700.69	4.7115			740.184	1.2035	740.182	1.1295	3697.58	2.3845	3697.52	3.06
3705.98	0.094	3705.62	0.0435			3705.96	0.104	3705.94	0.5665	3705.8	0.5535	3705.75	1.823	3705.78	2.0465	3705.92	1.06	3702.59	0.084	3705.62	1.887	3705.58	1.453	3705.69	4.7195			741.184	1.2035	741.183	1.1295	3702.58	2.3845	3702.52	3.0655
3710.98	0.094	3710.62	0.0435			3710.97	0.104	3710.94	0.5665	3710.8	0.5535	3710.75	1.826	3710.78	2.0515	3710.92	1.06	3707.58	0.084	3710.62	1.8905	3710.59	1.4595	3710.69	4.7275			742.184	1.2035	742.183	1.1295	3707.58	2.3845	3707.52	3.075
3715.99	0.094	3715.62	0.0435			3715.96	0.104	3715.94	0.5685	3715.8	0.556	3715.75	1.829	3715.78	2.0565	3715.93	1.064	3712.58	0.084	3715.62	1.8935	3715.59	1.4595	3715.7	4.735			743.185	1.2035	743.183	1.135	3712.57	2.3855	3712.51	3.075
3720.99	0.094	3720.62	0.0435			3720.97	0.104	3720.94	0.569	3720.8	0.5585	3720.75	1.8315	3720.78	2.061	3720.92	1.0655	3717.58	0.084	3720.62	1.8965	3720.59	1.4655	3720.7	4.7425			744.185	1.2035	744.183	1.135	3717.57	2.3925	3717.51	3.0845
3725.99	0.094	3725.62	0.0435			3725.97	0.104	3725.95	0.569	3725.8	0.559	3725.75	1.8335	3725.78	2.0655	3725.92	1.0675	3722.57	0.084	3725.62	1.8995	3725.59	1.4655	3725.7	4.7505			745.185	1.2035	745.183	1.1465	3722.57	2.4135	3722.51	3.0845
3730.99	0.094	3730.63	0.0435			3730.97	0.104	3730.95	0.5735	3730.8	0.5615	3730.75	1.8365	3730.78	2.0665	3730.92	1.068	3727.57	0.084	3730.62	1.9025	3730.59	1.4715	3730.7	4.758			746.186	1.226	746.184	1.147	3727.57	2.4135	3727.5	3.0945
3735.99	0.0955	3735.63	0.0435			3735.97	0.104	3735.95	0.5735	3735.8	0.5615	3735.76	1.8395	3735.78	2.0715	3735.92	1.071	3732.57	0.084	3735.62	1.905	3735.59	1.472	3735.7	4.7645			747.185	1.226	747.185	1.147	3732.56	2.4135	3732.5	3.0995
3740.99	0.0955	3740.63	0.0435			3740.97	0.1045	3740.95	0.5735	3740.8	0.564	3740.75	1.8425	3740.79	2.077	3740.92	1.0735	3737.57	0.084	3740.62	1.9085	3740.59	1.4755	3740.71	4.7725			748.186	1.226	748.184	1.147	3737.56	2.4135	3737.5	3.102
3745.99	0.0955	3745.63	0.0435			3745.97	0.1055	3745.95	0.5735	3745.8	0.564	3745.75	1.8445	3745.78	2.082	3745.93	1.0745	3742.56	0.084	3745.62	1.9115	3745.59	1.48	3745.7	4.7795			749.188	1.226	749.185	1.147	3742.55	2.4145	3742.49	3.113
3750.99	0.0955	3750.63	0.0435			3750.97	0.1055	3750.95	0.5735	3750.81	0.5665	3750.76	1.8475	3750.79	2.083	3750.93	1.0765	3747.57	0.084	3750.62	1.914	3750.59	1.486	3750.71	4.7875			750.186	1.226	750.192	1.147	3747.55	2.4205	3747.49	3.113
3756	0.0955	3755.63	0.0435			3755.97	0.1055	3755.95	0.5735	3755.81	0.569	3755.76	1.85	3755.79	2.0865	3755.93	1.0785	3752.55	0.084	3755.63	1.9185	3755.59	1.486	3755.7	4.7975			751.187	1.226	751.185	1.1505	3752.55	2.442	3752.49	3.123
3761	0.0955	3760.63	0.0435			3760.98	0.1055	3760.95	0.5775	3760.81	0.569	3760.76	1.8525	3760.79	2.091	3760.93	1.0815	3757.56	0.084	3760.63	1.9215	3760.59	1.494	3760.7	4.801			752.187	1.226	752.209	1.1555	3757.54	2.442	3757.48	3.1265
3766	0.0955	3765.63	0.0435			3765.98	0.1055	3765.95	0.5775	3765.82	0.572	3765.76	1.8555	3765.79	2.0955	3765.93	1.0815	3762.55	0.084	3765.63	1.925	3765.59	1.494	3765.7	4.8085			753.187	1.226	753.186	1.1555	3762.54	2.442	3762.49	3.133
3771	0.0955	3770.63	0.0435			3770.98	0.1055	3770.96	0.5775	3770.81	0.572	3770.76	1.8585	3770.79	2.0995	3770.94	1.084	3767.55	0.084	3770.63	1.9275	3770.6	1.494	3770.71	4.815			754.19	1.226	754.186	1.1555	3767.54	2.4425	3767.48	3.14
3776	0.0955	3775.63	0.0435			3775.98	0.1055	3775.96	0.5775	3775.81	0.5755	3775.76	1.861	3775.8	2.1045	3775.93	1.0865	3772.54	0.084	3775.63	1.931	3775.6	1.5005	3775.71	4.823			755.188	1.226	755.196	1.1695	3772.53	2.445	3772.47	3.142
3781	0.0955	3780.63	0.0435			3780.98	0.1055	3780.96	0.582	3780.82	0.5755	3780.76	1.8635	3780.79	2.11	3780.93	1.0885	3777.55	0.084	3780.63	1.9335	3780.6	1.5005	3780.72	4.8305			756.188	1.226	756.186	1.1695	3777.53	2.464	3777.48	3.1525
3786	0.0955	3785.63	0.0435			3785.98	0.1055	3785.96	0.582	3785.83	0.578	3785.76	1.8665	3785.79	2.112	3785.94	1.09	3782.53	0.084	3785.63	1.9365	3785.6	1.5055	3785.71	4.8375			757.188	1.226	757.187	1.1695	3782.53	2.47	3782.47	3.1525
3791.01	0.0955	3790.64	0.0435			3790.98	0.1055	3790.96	0.582	3790.81	0.5805	3790.76	1.869	3790.79	2.115	3790.94	1.0925	3787.53	0.084	3790.63	1.94	3790.6	1.5125	3790.71	4.8445			758.188	1.227	758.2	1.1695	3787.54	2.47	3787.46	3.164
3796.01	0.0955	3795.64	0.0435			3795.98	0.1055	3795.96	0.582	3795.82	0.5805	3795.76	1.872	3795.79	2.1195	3795.94	1.095	3792.53	0.084	3795.63	1.943	3795.6	1.5125	3795.71	4.8515			759.198	1.2285	759.187	1.1695	3792.52	2.47	3792.46	3.164
3801.01	0.0955	3800.64	0.0435			3800.99	0.1055	3800.96	0.582	3800.82	0.583	3800.76	1.8745	3800.8	2.1245	3800.94	1.0965	3797.53	0.084	3800.63	1.946	3800.6	1.5185	3800.71	4.86			760.19	1.23	760.187	1.1695	3797.52	2.4715	3797.46	3.1745
3806.01	0.097	3805.64	0.0435			3805.99	0.1055	3805.96	0.582	3805.82	0.585	3805.76	1.8775	3805.8	2.1295	3805.94	1.0985	3802.52	0.086	3805.63	1.949	3805.6	1.5205	3805.72	4.8665			761.189	1.2405	761.188	1.174	3802.52	2.48	3802.45	3.175
3811.01	0.097	3810.64	0.0435			3810.99	0.1055	3810.97	0.5855	3810.82	0.5855	3810.77	1.8805	3810.8	2.1345	3810.94	1.1	3807.52	0.0875	3810.63	1.952	3810.6	1.5205	3810.71	4.8745			762.206	1.247	762.188	1.182	3807.51	2.496	3807.45	3.183
3816.01	0.097	3815.64	0.0435			3815.99	0.1055	3815.97	0.5855	3815.82	0.5885	3815.77	1.883	3815.8	2.1375	3815.94	1.1025	3812.52	0.0875	3815.64	1.9555	3815.6	1.5245	3815.71	4.8815			763.189	1.247	763.188	1.182	3812.51	2.496	3812.45	3.191
3821.01	0.097	3820.64	0.045			3820.99	0.1055	3820.97	0.5855	3820.83	0.5885	3820.77	1.8855	3820.8	2.1395	3820.94	1.104	3817.51	0.0875	3820.64	1.9585	3820.6	1.5285	3820.71	4.8885			764.19	1.247	764.188	1.182	3817.5	2.496	3817.45	3.191
3826.01	0.097	3825.64	0.045			3825.99	0.1055	3825.97	0.5855	3825.82	0.5915	3825.77	1.889	3825.8	2.144	3825.95	1.1055	3822.51	0.0875	3825.64	1.962	3825.6	1.5335	3825.72	4.896			765.19	1.247	765.188	1.182	3822.5	2.496	3822.44	3.2005
3831.02	0.097	3830.64	0.045			3831	0.1055	3830.97	0.5895	3830.82	0.5915	3830.77	1.8915	3830.8	2.1485	3830.95	1.108	3827.51	0.0875	3830.64	1.9645	3830.61	1.5335	3830.72	4.9025			766.192	1.247	766.189	1.182	3827.5	2.505	3827.43	3.202
3836.02	0.097	3835.64	0.045			3835.99	0.1055	3835.97	0.5895	3835.82	0.5945	3835.77	1.894	3835.8	2.153	3835.95	1.111	3832.5	0.0875	3835.64	1.967	3835.61	1.5405	3835.72	4.91			767.197	1.247	767.189	1.189	3832.49	2.52	3832.44	3.2095
3841.02	0.097	3840.65	0.045			3841	0.106	3840.97	0.5895	3840.83	0.5945	3840.77	1.897	3840.81	2.1575	3840.95	1.1125	3837.5	0.0875	3840.64	1.9705	3840.61	1.5405	3840.72	4.917			768.191	1.247	768.189	1.1945	3837.49	2.52	3837.43	3.2185
3846.02	0.097	3845.65	0.045			3846	0.107	3845.97	0.5895	3845.83	0.597	3845.77	1.8995	3845.81	2.1625	3845.95	1.1145	3842.5	0.0875	3845.64	1.973	3845.61	1.5485	3845.72	4.924			769.191	1.2575	769.19	1.1945	3842.49	2.52	3842.43	3.2195
3851.02	0.097	3850.65	0.045			3851	0.107	3850.98	0.5935	3850.83	0.6	3850.77	1.902	3850.81	2.167	3850.95	1.116	3847.49	0.0875	3850.64	1.9765	3850.61	1.5485	3850.72	4.9315			770.191	1.2675	770.192	1.1945	3847.49	2.522	3847.42	3.2285
3856.02	0.097	3855.65	0.045			3856.01	0.107	3855.98	0.5935	3855.83	0.6	3855.77	1.9055	3855.81	2.1715	3855.95	1.1175	3852.49	0.0875	3855.64	1.98	3855.61	1.5485	3855.72	4.939			771.192	1.2675	771.19	1.1945	3852.48	2.532	3852.42	3.2285
3861.02	0.097	3860.65	0.045			3861	0.107	3860.98	0.5935	3860.83	0.6025	3860.78	1.908	3860.81	2.1745	3860.95	1.12	3857.49	0.0875	3860.65	1.9835	3860.61	1.5575	3860.72	4.9465			772.192	1.2675	772.191	1.1945	3857.48	2.5525	3857.41	3.237
3866.03	0.097	3865.65	0.045			3866	0.107	3865.98	0.5935	3865.83	0.6025	3865.78	1.9105	3865.81	2.178	3865.96	1.1215	3862.48	0.0875	3865.64	1.9865	3865.61	1.5575	3865.73	4.954			773.195	1.2675	773.191	1.2045	3862.47	2.5525	3862.41	3.2425
3871.03	0.097	3870.65	0.045			3871	0.107	3870.98	0.5935	3870.83	0.605	3870.78	1.9135	3870.82	2.1805	3870.96	1.1235	3867.48	0.0875	3870.64	1.9895	3870.61	1.56	3870.72	4.961			774.193	1.2675	774.198	1.21	3867.47	2.5525	3867.41	3.251
3876.03	0.099	3875.65	0.045			3876.01	0.107	3875.98	0.5965	3875.83	0.6075	3875.78	1.916	3875.81	2.185	3875.96	1.1255	3872.48	0.0875	3875.64	1.9925	3875.61	1.5645	3875.73	4.969			775.192	1.2675	775.191	1.21	3872.47	2.5525	3872.41	3.251
3881.03	0.099	3880.65	0.045			3881.01	0.107	3880.98	0.5965	3880.83	0.6075	3880.78	1.919	3880.81	2.1895	3880.96	1.1275	3877.47	0.0875	3880.65	1.996	3880.62	1.565	3880.73	4.976			776.195	1.2675	776.192	1.21	3877.47	2.5525	3877.4	3.26
3886.03	0.099	3885.65	0.045			3886.01	0.107	3885.98	0.5965	3885.83	0.61	3885.78	1.9215	3885.81	2.1935	3885.96	1.13	3882.47	0.0875	3885.65	1.999	3885.61	1.5715	3885.73	4.9835			777.193	1.2675	777.191	1.21	3882.46	2.5555	3882.4	3.2665
3891.03	0.099	3890.66	0.045			3891.01	0.107	3890.99	0.6	3890.84	0.613	3890.78	1.9245	3890.81	2.1985	3890.96	1.1325	3887.47	0.0875	3890.65	2	3890.62	1.5715	3890.73	4.9905			778.193	1.2675	778.193	1.21	3887.46	2.577	3887.39	3.269
3896.03	0.099	3895.65	0.045			3896.01	0.107	3895.99	0.6	3895.84	0.613	3895.78	1.927	3895.82	2.202	3895.96	1.1345	3892.46	0.0875	3895.65	2.0025	3895.62	1.577	3895.73	4.9975			779.2	1.2675	779.192	1.21	3892.46	2.5835	3892.4	3.2785
3901.04	0.099	3900.65	0.045			3901.01	0.107	3900.99	0.6	3900.84	0.616	3900.79	1.93	3900.82	2.206	3900.96	1.136	3897.46	0.0875	3900.65	2.006	3900.62	1.579	3900.73	5			780.194	1.2675	780.192	1.21	3897.45	2.5835	3897.39	3.2785
3906.04	0.099	3905.66	0.045			3906.01	0.107	3905.99	0.6	3905.84	0.616	3905.78	1.933	3905.82	2.21	3905.97	1.138	3902.46	0.0875	3905.66	2.011	3905.62	1.585	3905.73	5			781.194	1.269	781.202	1.2135	3902.45	2.5835	3902.38	3.2885
3911.04	0.099	3910.66	0.045			3911.01	0.107	3910.99	0.6035	3910.84	0.6185	3910.78	1.9355	3910.82	2.215	3910.97	1.139	3907.45	0.0875	3910.65	2.012	3910.62	1.585	3910.73	5			782.194	1.2705	782.193	1.2205	3907.45	2.584	3907.38	3.2925
3916.04	0.099	3915.66	0.045			3916.02	0.107	3915.99	0.6035	3915.84	0.6185	3915.79	1.9385	3915.82	2.219	3915.97	1.1415	3912.46	0.0875	3915.65	2.0155	3915.62	1.5925	3915.73	5			783.195	1.274	783.193	1.2205	3912.44	2.5915	3912.38	3.298
3921.04	0.099	3920.66	0.045			3921.02	0.107	3920.99	0.6035	3920.84	0.622	3920.79	1.941	3920.82	2.2245	3920.97	1.1435	3917.45	0.0875	3920.65	2.0185	3920.62	1.5925	3920.73	5.0205			784.195	1.284	784.194	1.2205	3917.45	2.6105	3917.37	3.3055
3926.04	0.099	3925.66	0.045			3926.02	0.1075	3925.99	0.6035	3925.84	0.622	3925.79	1.9435	3925.82	2.229	3925.97	1.145	3922.44	0.0875	3925.65	2.022	3925.62	1.599	3925.73	5.039			785.195	1.284	785.193	1.227	3922.44	2.6105	3922.37	3.309
3931.04	0.099	3930.66	0.045			3931.02	0.1075	3931	0.6075	3930.84	0.6245	3930.79	1.9465	3930.83	2.235	3930.97	1.1475	3927.44	0.0875	3930.65	2.026	3930.62	1.599	3930.74	5.045			786.196	1.284	786.194	1.2325	3927.43	2.6105	3927.37	3.3175
3936.04	0.099	3935.67	0.045			3936.02	0.1075	3936	0.6075	3935.85	0.628	3935.79	1.949	3935.82	2.235	3935.97	1.1495	3932.44	0.0875	3935.65	2.029	3935.62	1.6085	3935.74	5.0515			787.195	1.284	787.195	1.2325	3932.43	2.6105	3932.36	3.322
3941.05	0.099	3940.66	0.045			3941.02	0.108	3941	0.6075	3940.85	0.628	3940.79	1.952	3940.83	2.2395	3940.97	1.1515	3937.43	0.0875	3940.65	2.032	3940.62	1.6085	3940.74	5.059			788.196	1.284	788.194	1.2325	3937.43	2.615	3937.36	3.328
3946.05	0.099	3945.66	0.045			3946.02	0.108	3946	0.6075	3945.85	0.6305	3945.8	1.9545	3945.83	2.2455	3945.97	1.1535	3942.43	0.0875	3945.65	2.0345	3945.62	1.6085	3945.74	5.066			789.196	1.2925	789.194	1.2325	3942.42	2.638	3942.36	3.333
3951.05	0.099	3950.66	0.045			3951.02	0.108	3951	0.609	3950.85	0.6305	3950.79	1.957	3950.83	2.248	3950.98	1.156	3947.43	0.0875	3950.66	2.038	3950.63	1.615	3950.74	5.073			790.206	1.298	790.202	1.2325	3947.42	2.638	3947.36	3.3375
3956.05	0.099	3955.66	0.045			3956.03	0.108	3956	0.6115	3955.85	0.6335	3955.79	1.9605	3955.83	2.2525	3955.98	1.1585	3952.42	0.0875	3955.66	2.0405	3955.63	1.615	3955.74	5.0795			791.196	1.298	791.195	1.2335	3952.42	2.638	3952.35	3.3445
3961.05	0.099	3960.67	0.045			3961.03	0.108	3961	0.6115	3960.85	0.634	3960.79	1.9635	3960.83	2.256	3960.98	1.16	3957.42	0.0875	3960.66	2.0435	3960.63	1.6235	3960.74	5.0875			792.197	1.298	792.203	1.2395	3957.41	2.638	3957.36	3.352
3966.05	0.0995	3965.67	0.045			3966.03	0.108	3966	0.6115	3965.85	0.6365	3965.8	1.9655	3965.83	2.261	3965.98	1.161	3962.42	0.0875	3965.66	2.047	3965.63	1.6235	3965.74	5.0955			793.197	1.298	793.196	1.2395	3962.41	2.64	3962.34	3.355
3971.05	0.1005	3970.67	0.045			3971.03	0.109	3971.01	0.6115	3970.85	0.639	3970.8	1.968	3970.83	2.2645	3970.98	1.163	3967.41	0.0875	3970.66	2.0505	3970.63	1.6235	3970.44	5.1015			794.197	1.298	794.196	1.2405	3967.41	2.6625	3967.35	3.3635
3976.06	0.1005	3975.67	0.045			3976.03	0.1095	3976.01	0.616	3975.85	0.6395	3975.8	1.971	3975.83	2.269	3975.99	1.1665	3972.42	0.0875	3975.66	2.053	3975.63	1.6315					795.198	1.298	795.196	1.25	3972.4	2.669	3972.34	3.365
3981.06	0.1005	3980.67	0.045			3981.04	0.1095	3981.02	0.616	3980.85	0.6425	3980.81	1.9735	3980.83	2.273	3980.98	1.1675	3977.41	0.0875	3980.66	2.056	3980.63	1.6315					796.198	1.298	796.196	1.25	3977.4	2.669	3977.33	3.374
3986.06	0.1005	3985.67	0.045			3986.03	0.1095	3986.01	0.616	3985.86	0.6425	3985.8	1.977	3985.83	2.278	3985.98	1.17	3982.4	0.0875	3985.66	2.0595	3985.63	1.6385					797.198	1.316	797.196	1.25	3982.4	2.669	3982.34	3.3795
3991.06	0.1005	3990.67	0.045			3991.03	0.1095	3991.01	0.616	3990.86	0.646	3990.8	1.9795	3990.84	2.282	3990.99	1.172	3987.41	0.0905	3990.67	2.0625	3990.63	1.6385					798.198	1.316	798.197	1.25	3987.39	2.669	3987.33	3.3825
3996.06	0.1005	3995.67	0.0455			3996.04	0.1095	3996.01	0.616	3995.86	0.646	3995.8	1.9825	3995.84	2.2855	3995.99	1.174	3992.4	0.0905	3995.66	2.066	3995.63	1.6455					799.198	1.316	799.197	1.2545	3992.39	2.672	3992.32	3.3915
4001.06	0.1005	4000.67	0.0475			4001.04	0.1095	4001.01	0.619	4000.86	0.6485	4000.81	1.985	4000.84	2.291	4000.99	1.176	3997.4	0.0905	4000.67	2.069	4000.63	1.6455					800.217	1.316	800.197	1.265	3997.39	2.689	3997.32	3.3915
4006.06	0.1005	4005.67	0.0475			4006.04	0.1095	4006.01	0.62	4005.86	0.6485	4005.8	1.9875	4005.84	2.2965	4005.99	1.1785	4002.39	0.0905	4005.66	2.072	4005.63	1.6495					801.199	1.316	801.197	1.265	4002.38	2.702	4002.32	3.4035
4011.06	0.1005	4010.67	0.0475			4011.04	0.1095	4011.02	0.62	4010.86	0.651	4010.8	1.9905	4010.84	2.2985	4010.99	1.18	4007.39	0.0905	4010.66	2.075	4010.64	1.6525					802.203	1.316	802.198	1.265	4007.39	2.702	4007.31	3.4035
4016.07	0.1005	4015.68	0.0475			4016.04	0.1095	4016.02	0.62	4015.86	0.654	4015.8	1.993	4015.84	2.303	4015.99	1.1815	4012.4	0.0905	4015.67	2.0785	4015.64	1.6575					803.2	1.316	803.198	1.265	4012.38	2.702	4012.31	3.4155
4021.07	0.101	4020.68	0.0475			4021.04	0.1095	4021.02	0.6225	4020.86	0.654	4020.8	1.9965	4020.84	2.308	4021	1.184	4017.38	0.0905	4020.67	2.082	4020.64	1.6575					804.2	1.316	804.198	1.265	4017.37	2.702	4017.31	3.4155
4026.07	0.1025	4025.68	0.0475			4026.04	0.1095	4026.02	0.624	4025.86	0.6565	4025.81	1.999	4025.84	2.312	4026	1.186	4022.38	0.0905	4025.67	2.085	4025.64	1.6625					805.2	1.316	805.198	1.265	4022.37	2.703	4022.3	3.427
4031.07	0.1025	4030.68	0.0475			4031.04	0.1095	4031.02	0.624	4030.87	0.6595	4030.81	2.0015	4030.84	2.3165	4031	1.189	4027.38	0.0905	4030.67	2.088	4030.64	1.6675					806.2	1.316	806.198	1.265	4027.37	2.7135	4027.3	3.427
4036.07	0.1025	4035.68	0.0475			4036.05	0.1095	4036.03	0.624	4035.87	0.6595	4035.81	2.005	4035.85	2.322	4036	1.19	4032.37	0.0905	4035.67	2.0915	4035.64	1.6675					807.2	1.3175	807.199	1.2705	4032.36	2.7325	4032.3	3.4355
4041.07	0.1025	4040.68	0.0475			4041.05	0.1095	4041.02	0.624	4040.87	0.662	4040.81	2.0075	4040.85	2.326	4041	1.193	4037.37	0.0905	4040.67	2.0945	4040.64	1.674					808.201	1.319	808.201	1.271	4037.37	2.7325	4037.29	3.4385
4046.07	0.1025	4045.68	0.0475			4046.05	0.1095	4046.03	0.6275	4045.87	0.664	4045.81	2.01	4045.85	2.3305	4046	1.195	4042.37	0.0905	4045.67	2.097	4045.64	1.674					809.201	1.3205	809.199	1.272	4042.36	2.7325	4042.29	3.447
4051.07	0.1025	4050.69	0.0475			4051.05	0.1095	4051.03	0.6275	4050.87	0.664	4050.81	2.013	4050.85	2.3345	4051.01	1.1955	4047.36	0.0905	4050.67	2.1005	4050.64	1.6805					810.202	1.335	810.2	1.283	4047.35	2.7325	4047.29	3.451
4056.08	0.1025	4055.68	0.0475			4056.05	0.1095	4056.03	0.6275	4055.87	0.667	4055.82	2.0155	4055.85	2.3385	4056	1.1985	4052.36	0.0905	4055.67	2.1045	4055.64	1.6805					811.201	1.337	811.2	1.283	4052.35	2.734	4052.28	3.4565
4061.08	0.1025	4060.68	0.0475			4061.07	0.1095	4061.04	0.629	4060.87	0.67	4060.81	2.019	4060.85	2.342	4061	1.2005	4057.36	0.0905	4060.67	2.1075	4060.64	1.6875					812.202	1.337	812.2	1.283	4057.35	2.7575	4057.28	3.4655
4066.08	0.1025	4065.68	0.0475			4066.05	0.1095	4066.03	0.629	4065.87	0.67	4065.81	2.0215	4065.86	2.3455	4066	1.203	4062.35	0.0905	4065.67	2.1095	4065.64	1.6875					813.202	1.337	813.2	1.283	4062.34	2.762	4062.29	3.47
4071.08	0.1025	4070.69	0.0475			4071.06	0.1095	4071.03	0.632	4070.87	0.6735	4070.81	2.024	4070.85	2.3505	4071.01	1.2055	4067.35	0.0905	4070.68	2.1135	4070.65	1.693					814.202	1.337	814.201	1.283	4067.34	2.762	4067.27	3.473
4076.08	0.1025	4075.69	0.0475			4076.06	0.1095	4076.03	0.632	4075.88	0.6735	4075.82	2.0275	4075.85	2.3555	4076.01	1.2065	4072.35	0.0905	4075.67	2.116	4075.65	1.693					815.202	1.337	815.201	1.298	4072.34	2.762	4072.27	3.481
4081.08	0.1025	4080.69	0.0475			4081.06	0.1105	4081.03	0.632	4080.88	0.6765	4080.82	2.0295	4080.85	2.3605	4081.01	1.209	4077.35	0.0905	4080.68	2.119	4080.65	1.7					816.203	1.337	816.201	1.298	4077.33	2.763	4077.27	3.487
4086.08	0.1025	4085.69	0.0475			4086.06	0.1105	4086.04	0.632	4085.88	0.6765	4085.82	2.0325	4085.86	2.364	4086.01	1.2115	4082.34	0.0905	4085.68	2.1225	4085.66	1.7					817.203	1.337	817.202	1.298	4082.33	2.767	4082.26	3.4935
4091.09	0.1025	4090.69	0.0475			4091.06	0.1105	4091.04	0.6355	4090.88	0.679	4090.82	2.0355	4090.87	2.3665	4091.01	1.214	4087.34	0.0905	4090.68	2.128	4090.65	1.7055					818.203	1.353	818.201	1.298	4087.33	2.7915	4087.26	3.496
4096.09	0.1025	4095.69	0.0475			4096.06	0.1105	4096.04	0.6355	4095.88	0.682	4095.82	2.038	4095.86	2.373	4096.01	1.216	4092.33	0.0905	4095.68	2.131	4095.65	1.708					819.204	1.353	819.202	1.298	4092.32	2.7915	4092.26	3.5055
4101.09	0.1025	4100.7	0.0475			4101.06	0.1105	4101.04	0.6355	4100.88	0.682	4100.82	2.041	4100.86	2.376	4101.01	1.218	4097.34	0.0905	4100.68	2.1335	4100.65	1.7125					820.203	1.353	820.202	1.298	4097.32	2.7915	4097.25	3.5065
4106.09	0.1025	4105.69	0.0475			4106.06	0.1105	4106.04	0.6355	4105.88	0.6845	4105.82	2.044	4105.86	2.3815	4106.01	1.22	4102.33	0.0905	4105.68	2.1365	4105.65	1.7125					821.204	1.353	821.202	1.298	4102.32	2.7915	4102.25	3.518
4111.09	0.1025	4110.69	0.0475			4111.07	0.1105	4111.04	0.64	4110.88	0.687	4110.82	2.047	4110.86	2.3865	4111.02	1.2215	4107.32	0.0905	4110.68	2.1395	4110.65	1.7185					822.204	1.353	822.202	1.3	4107.31	2.794	4107.25	3.518
4116.09	0.1045	4115.7	0.0475			4116.07	0.111	4116.04	0.64	4115.88	0.687	4115.82	2.05	4115.86	2.3875	4116.02	1.224	4112.33	0.0905	4115.68	2.143	4115.65	1.7185					823.204	1.353	823.203	1.305	4112.31	2.8095	4112.24	3.5305
4121.09	0.1045	4120.69	0.0475			4121.07	0.111	4121.04	0.64	4120.88	0.6895	4120.82	2.053	4120.86	2.3915	4121.02	1.2265	4117.32	0.0905	4120.68	2.146	4120.65	1.7255					824.205	1.353	824.203	1.305	4117.31	2.8255	4117.24	3.5305
4126.09	0.1045	4125.69	0.0475			4126.07	0.111	4126.05	0.64	4125.89	0.692	4125.82	2.0555	4125.86	2.396	4126.02	1.229	4122.31	0.0905	4125.68	2.149	4125.65	1.7255					825.205	1.353	825.203	1.3175	4122.3	2.8255	4122.24	3.5395
4131.1	0.1045	4130.7	0.0475			4131.07	0.111	4131.06	0.64	4130.89	0.6925	4130.82	2.058	4130.87	2.4015	4131.02	1.2315	4127.31	0.0905	4130.68	2.1525	4130.66	1.733					826.205	1.355	826.204	1.3185	4127.3	2.8255	4127.23	3.542
4136.1	0.1045	4135.7	0.0475			4136.07	0.1115	4136.05	0.645	4135.89	0.6945	4135.83	2.061	4135.87	2.406	4136.02	1.232	4132.31	0.0905	4135.68	2.156	4135.66	1.733					827.206	1.368	827.203	1.3185	4132.3	2.8255	4132.23	3.55
4141.1	0.1045	4140.7	0.0475			4141.08	0.1115	4141.05	0.645	4140.89	0.697	4140.83	2.0635	4140.87	2.4095	4141.02	1.235	4137.3	0.0905	4140.68	2.1595	4140.66	1.7395					828.206	1.368	828.204	1.3185	4137.3	2.8265	4137.23	3.557
4146.1	0.1045	4145.7	0.0475			4146.07	0.1115	4146.05	0.645	4145.89	0.6985	4145.83	2.0665	4145.87	2.413	4146.02	1.237	4142.3	0.091	4145.68	2.1625	4145.66	1.7395					829.211	1.368	829.204	1.3185	4142.29	2.8355	4142.22	3.5605
4151.1	0.1045	4150.7	0.0475			4151.08	0.1115	4151.05	0.645	4150.89	0.6995	4150.83	2.069	4150.87	2.418	4151.03	1.2395	4147.3	0.092	4150.68	2.166	4150.66	1.746					830.206	1.368	830.204	1.3185	4147.29	2.8585	4147.22	3.567
4156.1	0.1045	4155.7	0.0475			4156.08	0.1115	4156.05	0.645	4155.89	0.702	4155.83	2.0725	4155.87	2.4235	4156.03	1.242	4152.29	0.092	4155.69	2.167	4155.66	1.746					831.206	1.368	831.205	1.319	4152.28	2.8585	4152.22	3.575
4161.1	0.1045	4160.7	0.0475			4161.08	0.1125	4161.05	0.6455	4160.89	0.702	4160.83	2.075	4160.87	2.4285	4161.03	1.2425	4157.29	0.092	4160.69	2.172	4160.66	1.754					832.206	1.368	832.206	1.328	4157.28	2.8585	4157.21	3.578
4166.1	0.1045	4165.7	0.0475			4166.08	0.1125	4166.06	0.649	4165.89	0.7045	4165.83	2.0775	4165.87	2.432	4166.03	1.245	4162.29	0.092	4165.69	2.175	4165.66	1.754					833.207	1.368	833.205	1.3345	4162.29	2.8585	4162.21	3.586
4171.11	0.1045	4170.71	0.0475			4171.08	0.1125	4171.06	0.649	4170.9	0.707	4170.83	2.08	4170.87	2.4355	4171.03	1.2465	4167.28	0.092	4170.69	2.179	4170.66	1.7585					834.207	1.37	834.205	1.3345	4167.27	2.859	4167.21	3.588
4176.11	0.1045	4175.7	0.0475			4176.08	0.1125	4176.06	0.649	4175.9	0.707	4175.83	2.0835	4175.88	2.44	4176.03	1.249	4172.28	0.092	4175.69	2.18	4175.66	1.76					835.207	1.387	835.216	1.3345	4172.27	2.8635	4172.2	3.599
4181.11	0.1045	4180.7	0.0475			4181.08	0.1125	4181.06	0.649	4180.9	0.71	4180.83	2.086	4180.88	2.4435	4181.03	1.251	4177.28	0.092	4180.69	2.184	4180.66	1.7675					836.214	1.387	836.211	1.3345	4177.27	2.89	4177.2	3.599
4186.11	0.1045	4185.71	0.0475			4186.08	0.1125	4186.06	0.652	4185.9	0.7125	4185.83	2.089	4185.88	2.4485	4186.03	1.2535	4182.28	0.092	4185.69	2.1865	4185.66	1.7675					837.208	1.387	837.206	1.3345	4182.27	2.89	4182.2	3.61
4191.11	0.1045	4190.71	0.0475			4191.09	0.1125	4191.06	0.652	4190.9	0.7125	4190.84	2.0915	4190.88	2.4525	4191.04	1.2565	4187.27	0.092	4190.69	2.19	4190.67	1.7685					838.208	1.387	838.206	1.3345	4187.26	2.89	4187.19	3.61
4196.12	0.106	4195.71	0.0475			4196.09	0.1125	4196.06	0.652	4195.9	0.715	4195.84	2.0945	4195.88	2.4585	4196.04	1.2585	4192.27	0.095	4195.69	2.1925	4195.67	1.7735					839.208	1.387	839.206	1.3495	4192.26	2.89	4192.19	3.6205
4201.11	0.106	4200.71	0.0475			4201.09	0.1125	4201.06	0.6565	4200.9	0.718	4200.84	2.097	4200.88	2.4635	4201.04	1.26	4197.26	0.095	4200.69	2.1955	4200.67	1.778					840.209	1.387	840.207	1.3495	4197.26	2.892	4197.19	3.6225
4206.12	0.106	4205.71	0.0475			4206.09	0.1125	4206.07	0.6565	4205.9	0.718	4205.84	2.0995	4205.88	2.4655	4206.04	1.262	4202.26	0.095	4205.69	2.1985	4205.67	1.778					841.218	1.387	841.219	1.3495	4202.25	2.9085	4202.18	3.629
4211.12	0.106	4210.71	0.0475			4211.09	0.1125	4211.07	0.6565	4210.9	0.721	4210.84	2.103	4210.88	2.471	4211.04	1.264	4207.26	0.095	4210.69	2.2015	4210.67	1.783					842.209	1.387	842.207	1.3495	4207.25	2.921	4207.18	3.638
4216.12	0.106	4215.71	0.0475			4216.09	0.1125	4216.07	0.6565	4215.91	0.721	4215.84	2.106	4215.88	2.476	4216.04	1.266	4212.25	0.095	4215.69	2.206	4215.67	1.79					843.209	1.387	843.208	1.3495	4212.25	2.921	4212.18	3.6405
4221.12	0.106	4220.71	0.0475			4221.09	0.1125	4221.07	0.6565	4220.91	0.724	4220.84	2.109	4220.89	2.48	4221.04	1.2675	4217.25	0.095	4220.7	2.2095	4220.67	1.7915					844.209	1.3885	844.208	1.3495	4217.24	2.921	4217.17	3.6475
4226.12	0.106	4225.71	0.0475			4226.1	0.1125	4226.07	0.657	4225.92	0.7245	4225.84	2.1115	4225.89	2.484	4226.05	1.27	4222.25	0.095	4225.7	2.2125	4225.67	1.7915					845.21	1.401	845.208	1.3495	4222.24	2.921	4222.17	3.657
4231.12	0.106	4230.71	0.0475			4231.1	0.1125	4231.07	0.6605	4230.91	0.7265	4230.84	2.114	4230.9	2.488	4231.05	1.2725	4227.25	0.095	4230.7	2.215	4230.67	1.7955					846.21	1.401	846.208	1.355	4227.24	2.926	4227.17	3.657
4236.12	0.106	4235.72	0.0475			4236.1	0.114	4236.07	0.6605	4235.91	0.729	4235.84	2.1175	4235.89	2.492	4236.05	1.275	4232.24	0.095	4235.71	2.2185	4235.67	1.7975					847.21	1.401	847.209	1.3565	4232.23	2.951	4232.16	3.668
4241.13	0.106	4240.71	0.0475			4241.1	0.114	4241.07	0.6605	4240.91	0.7315	4240.85	2.12	4240.89	2.4965	4241.05	1.277	4237.24	0.095	4240.7	2.222	4240.67	1.801					848.215	1.401	848.209	1.3565	4237.23	2.951	4237.16	3.668
4246.13	0.106	4245.72	0.0475			4246.1	0.114	4246.08	0.6605	4245.91	0.7315	4245.85	2.1225	4245.89	2.5005	4246.05	1.279	4242.24	0.095	4245.7	2.225	4245.67	1.805					849.211	1.401	849.209	1.3695	4242.23	2.951	4242.16	3.6785
4251.13	0.1065	4250.72	0.0475			4251.1	0.114	4251.08	0.6645	4250.91	0.734	4250.85	2.126	4250.89	2.5055	4251.05	1.281	4247.23	0.095	4250.7	2.228	4250.68	1.8085					850.211	1.401	850.209	1.3695	4247.22	2.951	4247.16	3.682
4256.13	0.1075	4255.72	0.0475			4256.1	0.114	4256.08	0.6645	4255.91	0.737	4255.85	2.1285	4255.89	2.5095	4256.05	1.2825	4252.23	0.095	4255.7	2.2305	4255.68	1.8155					851.215	1.401	851.209	1.3695	4252.22	2.952	4252.15	3.6875
4261.13	0.1075	4260.73	0.0475			4261.1	0.114	4261.08	0.6645	4260.92	0.737	4260.85	2.1315	4260.89	2.5135	4261.05	1.2855	4257.23	0.095	4260.7	2.234	4260.68	1.8155					852.211	1.4195	852.21	1.3695	4257.23	2.9615	4257.15	3.6955
4266.13	0.1075	4265.72	0.0475			4266.11	0.114	4266.08	0.6645	4265.92	0.7395	4265.85	2.1345	4265.9	2.5185	4266.05	1.287	4262.22	0.095	4265.71	2.237	4265.68	1.8195					853.212	1.4195	853.21	1.3695	4262.21	2.983	4262.14	3.701
4271.13	0.1075	4270.72	0.0475			4271.11	0.114	4271.08	0.668	4270.92	0.742	4270.85	2.137	4270.89	2.5235	4271.06	1.289	4267.22	0.095	4270.7	2.24	4270.68	1.821					854.212	1.4195	854.211	1.3695	4267.21	2.983	4267.14	3.709
4276.13	0.1075	4275.72	0.0475			4276.11	0.114	4276.09	0.668	4275.92	0.742	4275.85	2.1395	4275.9	2.527	4276.06	1.2915	4272.22	0.095	4275.7	2.2435	4275.68	1.826					855.213	1.4195	855.211	1.387	4272.21	2.983	4272.14	3.709
4281.13	0.1075	4280.72	0.0475			4281.11	0.114	4281.08	0.668	4280.92	0.745	4280.85	2.143	4280.9	2.5295	4281.06	1.293	4277.21	0.095	4280.7	2.2475	4280.68	1.826					856.212	1.4195	856.211	1.387	4277.2	2.983	4277.13	3.7215
4286.14	0.1075	4285.73	0.0475			4286.11	0.114	4286.09	0.668	4285.92	0.7475	4285.85	2.145	4285.9	2.535	4286.06	1.2955	4282.21	0.095	4285.71	2.2505	4285.68	1.8315					857.213	1.4195	857.211	1.387	4282.2	2.9845	4282.13	3.7215
4291.14	0.1075	4290.72	0.0475			4291.11	0.114	4291.09	0.6705	4290.93	0.7475	4290.85	2.148	4290.9	2.54	4291.06	1.2975	4287.21	0.095	4290.71	2.254	4290.68	1.8345					858.213	1.4195	858.211	1.387	4287.2	2.995	4287.13	3.731
4296.14	0.1075	4295.73	0.0475			4296.11	0.114	4296.09	0.6715	4295.92	0.75	4295.85	2.1515	4295.9	2.545	4296.06	1.2995	4292.2	0.095	4295.71	2.256	4295.68	1.8395					859.213	1.4195	859.218	1.387	4292.2	3.016	4292.12	3.74
4301.14	0.1075	4300.73	0.0475			4301.11	0.114	4301.09	0.6715	4300.92	0.752	4300.86	2.154	4300.9	2.549	4301.06	1.301	4297.2	0.095	4300.71	2.2595	4300.68	1.8435					860.213	1.4195	860.212	1.387	4297.19	3.016	4297.12	3.74
4306.14	0.1075	4305.73	0.0475			4306.12	0.114	4306.1	0.6715	4305.93	0.7545	4305.86	2.1565	4305.9	2.5525	4306.06	1.303	4302.2	0.095	4305.71	2.2625	4305.68	1.8465					861.214	1.424	861.212	1.387	4302.19	3.016	4302.12	3.7505
4311.14	0.1075	4310.73	0.0475			4311.12	0.114	4311.09	0.676	4310.93	0.7545	4310.86	2.16	4310.9	2.556	4311.07	1.3055	4307.19	0.095	4310.71	2.2655	4310.69	1.8465					862.214	1.4315	862.212	1.387	4307.18	3.016	4307.11	3.753
4316.15	0.109	4315.73	0.0475			4316.12	0.114	4316.09	0.676	4315.93	0.757	4315.86	2.1625	4315.9	2.561	4316.07	1.309	4312.19	0.095	4315.71	2.268	4315.69	1.8515					863.214	1.4315	863.225	1.4025	4312.18	3.017	4312.11	3.7605
4321.15	0.109	4320.73	0.0475			4321.12	0.114	4321.1	0.676	4320.93	0.7595	4320.86	2.1655	4320.91	2.5655	4321.07	1.3095	4317.19	0.095	4320.71	2.271	4320.69	1.856					864.215	1.4315	864.212	1.403	4317.18	3.032	4317.11	3.7685
4326.15	0.109	4325.73	0.0475			4326.12	0.114	4326.1	0.676	4325.93	0.7615	4325.86	2.168	4325.91	2.5705	4326.07	1.312	4322.18	0.095	4325.71	2.274	4325.69	1.8595					865.215	1.4315	865.213	1.403	4322.17	3.046	4322.1	3.771
4331.15	0.109	4330.73	0.0475			4331.12	0.1155	4331.1	0.676	4330.93	0.762	4330.86	2.171	4330.91	2.5755	4331.07	1.3145	4327.18	0.095	4330.71	2.278	4330.69	1.8635					866.215	1.4315	866.213	1.403	4327.18	3.046	4327.1	3.7775
4336.15	0.109	4335.73	0.0475			4336.12	0.1155	4336.1	0.676	4335.94	0.7645	4335.86	2.174	4335.91	2.579	4336.07	1.317	4332.18	0.095	4335.71	2.28	4335.69	1.8635					867.215	1.4315	867.213	1.403	4332.17	3.046	4332.1	3.788
4341.15	0.109	4340.73	0.0475			4341.12	0.1155	4341.1	0.68	4340.93	0.767	4340.86	2.1765	4340.91	2.5835	4341.07	1.318	4337.17	0.095	4340.71	2.2835	4340.69	1.8685					868.215	1.4475	868.214	1.403	4337.16	3.047	4337.09	3.788
4346.15	0.109	4345.73	0.0485			4346.13	0.1155	4346.1	0.68	4345.93	0.767	4345.86	2.179	4345.91	2.587	4346.07	1.3195	4342.18	0.095	4345.71	2.2885	4345.69	1.8755					869.216	1.4475	869.214	1.403	4342.16	3.0505	4342.09	3.797
4351.15	0.109	4350.73	0.0485			4351.13	0.1155	4351.1	0.68	4350.93	0.7695	4350.87	2.1825	4350.91	2.5905	4351.08	1.323	4347.17	0.095	4350.71	2.292	4350.71	1.8755					870.228	1.4475	870.214	1.404	4347.16	3.074	4347.09	3.8005
4356.16	0.109	4355.74	0.0485			4356.13	0.1155	4356.1	0.68	4355.94	0.7725	4355.87	2.1855	4355.91	2.595	4356.08	1.3245	4352.17	0.095	4355.72	2.295	4355.69	1.882					871.216	1.4475	871.214	1.4135	4352.16	3.074	4352.08	3.808
4361.16	0.109	4360.74	0.0485			4361.13	0.1155	4361.11	0.684	4360.94	0.7725	4360.87	2.188	4360.91	2.5995	4361.08	1.3265	4357.16	0.095	4360.72	2.298	4360.69	1.882					872.216	1.4475	872.215	1.4135	4357.15	3.074	4357.08	3.813
4366.16	0.109	4365.74	0.0485			4366.13	0.1155	4366.11	0.684	4365.94	0.775	4365.87	2.1905	4365.91	2.6045	4366.08	1.328	4362.16	0.095	4365.72	2.3015	4365.69	1.8885					873.217	1.4475	873.218	1.4135	4362.15	3.0755	4362.08	3.8195
4371.16	0.109	4370.74	0.0485			4371.13	0.1155	4371.11	0.684	4370.94	0.778	4370.87	2.194	4370.92	2.608	4371.08	1.3305	4367.15	0.095	4370.72	2.306	4370.7	1.8885					874.217	1.4475	874.215	1.4135	4367.15	3.08	4367.07	3.827
4376.16	0.109	4375.74	0.0485			4376.13	0.1155	4376.11	0.684	4375.94	0.778	4375.87	2.196	4375.92	2.6125	4376.08	1.3325	4372.15	0.095	4375.72	2.306	4375.7	1.894					875.217	1.4475	875.215	1.4305	4372.15	3.0995	4372.07	3.829
4381.16	0.1105	4380.75	0.0485			4381.13	0.1155	4381.11	0.685	4380.94	0.7805	4380.87	2.199	4380.92	2.617	4381.08	1.335	4377.15	0.095	4380.72	2.3095	4380.7	1.894					876.218	1.454	876.221	1.4305	4377.14	3.0995	4377.07	3.8365
4386.16	0.1105	4385.74	0.0485			4386.14	0.1155	4386.11	0.688	4385.94	0.783	4385.87	2.202	4385.92	2.622	4386.08	1.337	4382.14	0.095	4385.72	2.313	4385.7	1.899					877.218	1.459	877.216	1.4305	4382.13	3.0995	4382.06	3.8455
4391.16	0.1105	4390.74	0.0485			4391.14	0.1155	4391.12	0.688	4390.94	0.783	4390.87	2.2045	4390.92	2.626	4391.08	1.3395	4387.14	0.095	4390.72	2.316	4390.7	1.9055					878.218	1.459	878.216	1.4305	4387.13	3.1015	4387.06	3.8475
4396.16	0.1105	4395.74	0.0485			4396.14	0.1155	4396.11	0.688	4395.94	0.7855	4395.87	2.2075	4395.92	2.631	4396.09	1.3415	4392.14	0.095	4395.73	2.319	4395.7	1.9055					879.218	1.459	879.226	1.4305	4392.13	3.117	4392.06	3.8575
4401.17	0.1105	4400.74	0.0485			4401.14	0.1155	4401.12	0.688	4400.95	0.788	4400.88	2.2105	4400.92	2.635	4401.09	1.343	4397.14	0.098	4400.72	2.323	4400.71	1.912					880.218	1.459	880.226	1.4305	4397.12	3.1315	4397.05	3.8575
4406.17	0.1105	4405.74	0.0485			4406.14	0.1155	4406.12	0.693	4405.95	0.788	4405.88	2.2135	4405.92	2.6395	4406.1	1.3455	4402.13	0.0985	4405.72	2.3275	4405.7	1.912					881.219	1.459	881.217	1.4305	4402.12	3.1315	4402.05	3.87
4411.18	0.1105	4410.75	0.0485			4411.14	0.1165	4411.12	0.693	4410.95	0.791	4410.89	2.216	4410.92	2.643	4411.09	1.3485	4407.13	0.0985	4410.72	2.331	4410.73	1.919					882.219	1.4655	882.218	1.4305	4407.12	3.1315	4407.05	3.87
4416.17	0.1105	4415.75	0.0485			4416.14	0.1165	4416.12	0.693	4415.95	0.7935	4415.88	2.2195	4415.93	2.6475	4416.09	1.35	4412.12	0.0985	4415.72	2.334	4415.7	1.919					883.22	1.4755	883.217	1.434	4412.11	3.1315	4412.04	3.8785
4421.17	0.1105	4420.75	0.0485			4421.15	0.1165	4421.12	0.693	4420.95	0.7935	4420.88	2.222	4420.94	2.6515	4421.09	1.3525	4417.12	0.0985	4420.73	2.3375	4420.7	1.924					884.219	1.4755	884.223	1.443	4417.11	3.1325	4417.04	3.8875
4426.18	0.1105	4425.75	0.0485			4426.15	0.1165	4426.12	0.693	4425.95	0.7965	4425.88	2.225	4425.94	2.6585	4426.1	1.3545	4422.12	0.0985	4425.73	2.3405	4425.71	1.9245					885.22	1.4755	885.218	1.443	4422.11	3.1465	4422.04	3.891
4431.18	0.111	4430.75	0.0485			4431.15	0.1165	4431.13	0.693	4430.95	0.797	4430.88	2.2275	4430.93	2.662	4431.1	1.3555	4427.12	0.0985	4430.73	2.3435	4430.71	1.931					886.22	1.4755	886.224	1.443	4427.1	3.1595	4427.03	3.8955
4436.18	0.1115	4435.75	0.0485			4436.15	0.1165	4436.12	0.697	4435.96	0.7995	4435.88	2.231	4435.93	2.667	4436.1	1.3585	4432.11	0.0985	4435.73	2.346	4435.71	1.931					887.22	1.4755	887.218	1.443	4432.1	3.1595	4432.03	3.903
4441.18	0.1115	4440.75	0.0485			4441.15	0.1165	4441.13	0.697	4440.95	0.802	4440.88	2.2335	4440.93	2.6715	4441.1	1.3605	4437.11	0.0985	4440.74	2.349	4440.71	1.938					888.22	1.4755	888.219	1.458	4437.1	3.1595	4437.03	3.9115
4446.18	0.1115	4445.75	0.049			4446.15	0.1165	4446.13	0.697	4445.95	0.802	4445.88	2.237	4445.93	2.6755	4446.1	1.3625	4442.12	0.0985	4445.73	2.3525	4445.71	1.938					889.227	1.4755	889.219	1.458	4442.1	3.1615	4442.02	3.9125
4451.18	0.1115	4450.75	0.05			4451.15	0.1165	4451.13	0.697	4450.96	0.8045	4450.88	2.239	4450.93	2.679	4451.1	1.365	4447.1	0.0985	4450.73	2.356	4450.71	1.945					890.221	1.4755	890.219	1.458	4447.09	3.1825	4447.02	3.922
4456.18	0.1115	4455.75	0.05			4456.15	0.118	4456.13	0.7005	4455.96	0.807	4455.89	2.2425	4455.93	2.683	4456.1	1.367	4452.11	0.0985	4455.73	2.359	4455.71	1.945					891.225	1.4765	891.219	1.458	4452.09	3.194	4452.02	3.928
4461.19	0.112	4460.75	0.05			4461.16	0.118	4461.13	0.7005	4460.96	0.8095	4460.88	2.245	4460.93	2.687	4461.1	1.3685	4457.1	0.0985	4460.74	2.362	4460.71	1.949					892.246	1.478	892.22	1.458	4457.09	3.194	4457.01	3.9305
4466.18	0.1135	4465.75	0.05			4466.16	0.118	4466.13	0.7005	4465.97	0.8095	4465.89	2.2485	4465.94	2.6925	4466.1	1.371	4462.09	0.0985	4465.73	2.365	4465.72	1.958					893.222	1.4815	893.22	1.458	4462.08	3.194	4462.01	3.941
4471.18	0.1135	4470.76	0.05			4471.16	0.118	4471.14	0.7005	4470.96	0.812	4470.89	2.251	4470.94	2.696	4471.11	1.373	4467.09	0.0985	4470.73	2.3685	4470.71	1.958					894.222	1.501	894.22	1.458	4467.09	3.194	4467	3.943
4476.19	0.1135	4475.76	0.05			4476.16	0.118	4476.13	0.705	4475.96	0.815	4475.89	2.2535	4475.94	2.7	4476.11	1.3755	4472.09	0.0985	4475.73	2.372	4475.71	1.958					895.222	1.5015	895.22	1.46	4472.07	3.1945	4472.01	3.95
4481.19	0.1135	4480.76	0.05			4481.16	0.118	4481.14	0.705	4480.96	0.815	4480.89	2.257	4480.94	2.705	4481.11	1.3775	4477.08	0.0985	4480.73	2.3755	4480.71	1.964					896.228	1.5015	896.22	1.474	4477.07	3.199	4477.01	3.9595
4486.19	0.1135	4485.76	0.05			4486.16	0.118	4486.14	0.705	4485.96	0.8175	4485.89	2.26	4485.94	2.709	4486.11	1.3785	4482.08	0.0985	4485.73	2.379	4485.71	1.964					897.223	1.5015	897.221	1.474	4482.07	3.225	4482	3.96
4491.19	0.1135	4490.76	0.05			4491.16	0.118	4491.14	0.705	4490.96	0.82	4490.89	2.263	4490.94	2.7135	4491.11	1.3805	4487.08	0.0985	4490.74	2.3835	4490.72	1.971					898.223	1.5015	898.224	1.474	4487.08	3.225	4486.99	3.971
4496.19	0.1135	4495.76	0.05			4496.17	0.118	4496.14	0.705	4495.97	0.82	4495.89	2.265	4495.94	2.7185	4496.11	1.3825	4492.07	0.0985	4495.74	2.3855	4495.72	1.971					899.223	1.5015	899.225	1.474	4492.06	3.225	4491.99	3.973
4501.19	0.1135	4500.76	0.05			4501.17	0.118	4501.14	0.708	4500.97	0.8225	4500.89	2.2685	4500.94	2.723	4501.12	1.3855	4497.07	0.0985	4500.74	2.388	4500.72	1.9755					900.223	1.5015	900.221	1.474	4497.06	3.225	4496.99	3.9795
4506.19	0.1135	4505.76	0.05			4506.17	0.118	4506.14	0.7085	4505.97	0.825	4505.9	2.271	4505.95	2.7275	4506.11	1.388	4502.07	0.0985	4505.74	2.3905	4505.72	1.978					901.223	1.5015	901.222	1.474	4502.06	3.235	4501.98	3.986
4511.19	0.1135	4510.76	0.05			4511.17	0.118	4511.14	0.7085	4510.97	0.8265	4510.9	2.2745	4510.94	2.733	4511.12	1.3895	4507.06	0.0985	4510.74	2.3935	4510.72	1.985					902.224	1.5015	902.222	1.475	4507.05	3.251	4506.98	3.992
4516.2	0.1135	4515.76	0.05			4516.17	0.118	4516.14	0.7085	4515.97	0.8275	4515.9	2.277	4515.95	2.739	4516.12	1.392	4512.06	0.0985	4515.74	2.3965	4515.72	1.985					903.224	1.5015	903.222	1.4845	4512.05	3.251	4511.98	3.999
4521.2	0.1135	4520.77	0.05			4521.17	0.118	4521.15	0.7125	4520.97	0.8305	4520.9	2.28	4520.95	2.7425	4521.12	1.394	4517.06	0.0985	4520.74	2.4015	4520.72	1.9905					904.224	1.5015	904.223	1.4845	4517.05	3.251	4516.97	4.009
4526.2	0.1135	4525.77	0.05			4526.18	0.118	4526.15	0.7125	4525.98	0.8325	4525.9	2.2825	4525.95	2.745	4526.12	1.3955	4522.05	0.0985	4525.74	2.405	4525.72	1.9905					905.224	1.514	905.223	1.4845	4522.04	3.2515	4521.97	4.009
4531.2	0.1135	4530.77	0.05			4531.17	0.118	4531.15	0.7125	4530.97	0.833	4530.9	2.286	4530.95	2.7495	4531.12	1.3975	4527.05	0.0985	4530.74	2.4075	4530.72	1.9955					906.225	1.514	906.223	1.4845	4527.04	3.266	4526.97	4.0215
4536.2	0.1135	4535.77	0.05			4536.17	0.118	4536.15	0.7125	4535.97	0.8355	4535.9	2.289	4535.95	2.755	4536.12	1.4	4532.05	0.0985	4535.74	2.412	4535.72	2.0025					907.225	1.514	907.223	1.5015	4532.04	3.2805	4531.96	4.0215
4541.2	0.1135	4540.77	0.05			4541.18	0.118	4541.15	0.7125	4540.98	0.838	4540.9	2.2915	4540.95	2.7595	4541.13	1.4015	4537.04	0.0985	4540.74	2.415	4540.72	2.0025					908.225	1.514	908.223	1.5015	4537.03	3.2805	4536.96	4.0325
4546.21	0.1135	4545.77	0.05			4546.18	0.118	4546.15	0.7165	4545.98	0.8385	4545.9	2.2945	4545.95	2.7625	4546.12	1.405	4542.04	0.0985	4545.74	2.4195	4545.72	2.0065					909.226	1.514	909.224	1.5015	4542.03	3.2805	4541.96	4.034
4551.21	0.1145	4550.77	0.05			4551.18	0.1185	4551.15	0.7165	4550.98	0.8405	4550.9	2.298	4550.95	2.767	4551.12	1.4055	4547.04	0.0985	4550.74	2.4195	4550.73	2.0095					910.226	1.514	910.225	1.5015	4547.03	3.281	4546.96	4.0425
4556.21	0.115	4555.77	0.05			4556.18	0.1195	4556.16	0.7165	4555.98	0.843	4555.9	2.3005	4555.95	2.772	4556.13	1.4085	4552.03	0.0985	4555.75	2.423	4555.73	2.0115					911.226	1.5255	911.224	1.5015	4552.02	3.2855	4551.95	4.0485
4561.21	0.115	4560.77	0.05			4561.18	0.1195	4561.16	0.7165	4560.98	0.8455	4560.91	2.3035	4560.96	2.7765	4561.14	1.4105	4557.03	0.1	4560.75	2.426	4560.73	2.018					912.226	1.5255	912.224	1.5015	4557.02	3.3145	4556.95	4.0535
4566.21	0.115	4565.77	0.05			4566.18	0.1195	4566.16	0.72	4565.98	0.846	4565.9	2.3065	4565.96	2.782	4566.13	1.4125	4562.03	0.1015	4565.75	2.429	4565.73	2.018					913.233	1.5255	913.224	1.5015	4562.02	3.3145	4561.94	4.0635
4571.21	0.115	4570.77	0.05			4571.18	0.1195	4571.16	0.72	4570.98	0.8495	4570.91	2.3095	4570.96	2.7855	4571.13	1.414	4567.02	0.1015	4570.75	2.4335	4570.73	2.024					914.227	1.5255	914.225	1.5025	4567.01	3.3145	4566.95	4.0655
4576.21	0.115	4575.77	0.05			4576.19	0.1195	4576.16	0.72	4575.98	0.8495	4575.91	2.3125	4575.96	2.7905	4576.14	1.4165	4572.02	0.1015	4575.75	2.4355	4575.73	2.024					915.227	1.5255	915.225	1.5085	4572.01	3.3145	4571.93	4.0715
4581.24	0.115	4580.78	0.05			4581.19	0.1195	4581.17	0.72	4580.98	0.852	4580.91	2.3155	4580.96	2.794	4581.13	1.4185	4577.02	0.1015	4580.75	2.4395	4580.73	2.031					916.228	1.5255	916.225	1.5085	4577.01	3.3145	4576.93	4.0825
4586.21	0.115	4585.78	0.05			4586.19	0.1195	4586.16	0.7235	4585.98	0.8545	4585.91	2.318	4585.96	2.799	4586.13	1.421	4582.01	0.1015	4585.75	2.4425	4585.73	2.031					917.228	1.542	917.225	1.5115	4582	3.327	4581.93	4.0825
4591.22	0.115	4590.78	0.05			4591.19	0.1195	4591.16	0.7235	4590.99	0.8545	4590.91	2.3215	4590.96	2.804	4591.13	1.4225	4587.01	0.1015	4590.75	2.446	4590.73	2.038					918.228	1.547	918.238	1.522	4587	3.3455	4586.92	4.0945
4596.22	0.115	4595.78	0.05			4596.19	0.1195	4596.17	0.7235	4595.99	0.857	4595.91	2.324	4595.96	2.8075	4596.14	1.425	4592.01	0.1015	4595.75	2.449	4595.73	2.038					919.229	1.547	919.226	1.522	4592	3.3455	4591.92	4.095
4601.23	0.117	4600.78	0.05			4601.19	0.1195	4601.17	0.7235	4600.99	0.8595	4600.92	2.3275	4600.96	2.812	4601.14	1.4265	4597	0.1015	4600.75	2.4525	4600.74	2.044					920.228	1.547	920.226	1.522	4596.99	3.3455	4596.93	4.1035
4606.22	0.117	4605.78	0.05			4606.19	0.1195	4606.17	0.725	4605.99	0.8625	4605.92	2.33	4605.96	2.817	4606.14	1.429	4602.01	0.1015	4605.75	2.455	4605.73	2.044					921.229	1.547	921.227	1.522	4601.99	3.3455	4601.92	4.1095
4611.22	0.117	4610.78	0.05			4611.19	0.1195	4611.17	0.727	4610.99	0.8625	4610.91	2.3335	4610.97	2.822	4611.14	1.4305	4607	0.1015	4610.76	2.458	4610.74	2.05					922.229	1.547	922.227	1.522	4606.99	3.3485	4606.91	4.117
4616.22	0.117	4615.78	0.05			4616.19	0.1195	4616.17	0.727	4615.99	0.8655	4615.91	2.3355	4615.97	2.827	4616.14	1.433	4611.99	0.1015	4615.75	2.463	4615.74	2.05					923.229	1.547	923.227	1.524	4611.98	3.3685	4611.91	4.1225
4621.22	0.117	4620.78	0.05			4621.2	0.1195	4621.17	0.727	4620.99	0.8685	4620.91	2.339	4620.97	2.832	4621.14	1.4355	4617	0.1015	4620.75	2.4675	4620.74	2.054					924.233	1.547	924.248	1.5375	4616.98	3.375	4616.9	4.1305
4626.23	0.117	4625.79	0.05			4626.21	0.1195	4626.17	0.7305	4625.99	0.8685	4625.91	2.3415	4625.97	2.8365	4626.14	1.438	4621.99	0.1015	4625.76	2.4685	4625.74	2.0605					925.23	1.547	925.227	1.5375	4621.98	3.375	4621.9	4.1355
4631.23	0.117	4630.78	0.05			4631.2	0.1195	4631.17	0.7305	4630.99	0.871	4630.92	2.345	4630.97	2.8405	4631.15	1.4405	4626.98	0.1015	4630.76	2.4725	4630.74	2.0605					926.23	1.547	926.228	1.5375	4626.97	3.375	4626.9	4.141
4636.23	0.117	4635.79	0.05			4636.2	0.12	4636.17	0.7305	4636	0.874	4635.92	2.347	4635.97	2.846	4636.15	1.442	4631.98	0.1015	4635.76	2.4755	4635.74	2.0655					927.238	1.547	927.228	1.5375	4631.97	3.3775	4631.89	4.146
4641.23	0.117	4640.79	0.05			4641.2	0.1215	4641.18	0.7305	4641	0.874	4640.92	2.3505	4640.97	2.8495	4641.15	1.4445	4636.98	0.1015	4640.76	2.4775	4640.74	2.0705					928.247	1.5475	928.236	1.5375	4636.98	3.403	4636.89	4.1575
4646.23	0.117	4645.79	0.05			4646.2	0.1215	4646.18	0.7355	4646	0.877	4645.92	2.353	4645.98	2.853	4646.15	1.447	4641.97	0.1015	4645.76	2.481	4645.74	2.0715					929.23	1.549	929.228	1.5375	4641.96	3.4065	4641.89	4.1575
4651.23	0.117	4650.79	0.051			4651.2	0.1215	4651.18	0.7355	4651	0.879	4650.92	2.356	4650.97	2.8575	4651.15	1.4475	4646.97	0.1015	4650.76	2.485	4650.74	2.078					930.23	1.5505	930.229	1.539	4646.96	3.4065	4646.9	4.166
4656.23	0.117	4655.79	0.051			4656.21	0.1215	4656.18	0.7355	4656	0.8805	4655.93	2.3595	4655.98	2.862	4656.15	1.45	4651.97	0.1015	4655.76	2.4875	4655.75	2.078					931.231	1.552	931.234	1.548	4651.97	3.4065	4651.88	4.175
4661.23	0.117	4660.79	0.051			4661.21	0.1215	4661.18	0.7355	4661	0.882	4660.92	2.362	4660.98	2.866	4661.15	1.4535	4656.97	0.1015	4660.76	2.493	4660.74	2.085					932.232	1.5685	932.229	1.548	4656.95	3.407	4656.88	4.177
4666.24	0.117	4665.79	0.051			4666.21	0.1215	4666.18	0.7355	4666	0.8845	4665.92	2.3645	4665.98	2.8705	4666.15	1.4555	4661.96	0.1015	4665.76	2.4965	4665.75	2.085					933.231	1.5685	933.229	1.548	4661.95	3.4125	4661.87	4.187
4671.24	0.118	4670.79	0.051			4671.21	0.1215	4671.19	0.7355	4671	0.887	4670.92	2.368	4670.98	2.8765	4671.15	1.457	4666.96	0.1015	4670.76	2.5	4670.75	2.092					934.232	1.5685	934.23	1.548	4666.95	3.4395	4666.87	4.1875
4676.25	0.118	4675.79	0.051			4676.21	0.1215	4676.19	0.7395	4676	0.887	4675.92	2.3705	4675.98	2.8815	4676.16	1.459	4671.96	0.1015	4675.76	2.503	4675.75	2.092					935.232	1.5685	935.23	1.5625	4671.95	3.4395	4671.88	4.1995
4681.24	0.118	4680.79	0.051			4681.22	0.1215	4681.19	0.7395	4681.01	0.8895	4680.92	2.3735	4680.98	2.886	4681.16	1.4605	4676.95	0.1015	4680.76	2.504	4680.75	2.097					936.232	1.5685	936.23	1.5625	4676.94	3.4395	4676.86	4.2
4686.25	0.118	4685.79	0.051			4686.21	0.1215	4686.19	0.7395	4686.01	0.892	4685.93	2.3765	4685.98	2.8915	4686.16	1.463	4681.95	0.1015	4685.78	2.51	4685.75	2.097					937.233	1.5685	937.237	1.5625	4681.94	3.4395	4681.86	4.2105
4691.24	0.118	4690.8	0.051			4691.21	0.1215	4691.19	0.7395	4691.01	0.8945	4690.93	2.38	4690.98	2.8955	4691.16	1.465	4686.94	0.1015	4690.77	2.5125	4690.75	2.1025					938.233	1.5685	938.23	1.5625	4686.93	3.44	4686.86	4.216
4696.24	0.1185	4695.8	0.051			4696.22	0.1215	4696.19	0.7435	4696.01	0.895	4695.93	2.3825	4695.98	2.9005	4696.16	1.468	4691.94	0.1025	4695.77	2.5155	4695.75	2.1095					939.233	1.575	939.234	1.5625	4691.93	3.444	4691.85	4.2205
4701.24	0.1195	4700.8	0.051			4701.22	0.1215	4701.19	0.7435	4701.01	0.898	4700.93	2.3855	4700.98	2.9045	4701.16	1.4695	4696.94	0.106	4700.77	2.5195	4700.75	2.11					940.233	1.58	940.231	1.5625	4696.93	3.474	4696.85	4.2285
4706.25	0.1195	4705.8	0.051			4706.22	0.1215	4706.19	0.7435	4706.01	0.8985	4705.93	2.3885	4705.99	2.9075	4706.16	1.4715	4701.93	0.106	4705.77	2.522	4705.75	2.11					941.233	1.58	941.231	1.563	4701.92	3.475	4701.85	4.236
4711.25	0.1195	4710.8	0.051			4711.23	0.1215	4711.19	0.7435	4711.01	0.9005	4710.93	2.391	4710.99	2.9125	4711.16	1.474	4706.93	0.106	4710.77	2.526	4710.75	2.1155					942.235	1.58	942.234	1.571	4706.92	3.475	4706.84	4.24
4716.25	0.1195	4715.8	0.051			4716.22	0.1215	4716.2	0.7435	4716.01	0.903	4715.93	2.394	4715.99	2.916	4716.17	1.4765	4711.93	0.106	4715.77	2.5285	4715.75	2.122					943.234	1.58	943.232	1.5715	4711.92	3.475	4711.85	4.2515
4721.25	0.1195	4720.8	0.051			4721.23	0.1215	4721.2	0.7485	4721.01	0.906	4720.93	2.3975	4720.99	2.921	4721.17	1.4785	4716.94	0.106	4720.77	2.532	4720.75	2.122					944.234	1.58	944.232	1.5715	4716.91	3.475	4716.84	4.2515
4726.26	0.1195	4725.8	0.051			4726.24	0.1215	4726.21	0.7485	4726.01	0.906	4725.93	2.4	4725.99	2.928	4726.17	1.4795	4721.92	0.106	4725.77	2.5345	4725.76	2.129					945.234	1.5915	945.235	1.5755	4721.91	3.4795	4721.83	4.261
4731.25	0.1195	4730.8	0.051			4731.22	0.1215	4731.2	0.7485	4731.02	0.9085	4730.93	2.4035	4730.99	2.9325	4731.17	1.482	4726.92	0.106	4730.78	2.5375	4730.76	2.1295					946.235	1.5965	946.232	1.591	4726.91	3.508	4726.83	4.2685
4736.26	0.1195	4735.8	0.051			4736.23	0.1215	4736.2	0.7485	4736.02	0.911	4735.93	2.4055	4735.99	2.9345	4736.18	1.4845	4731.92	0.106	4735.77	2.541	4735.76	2.135					947.235	1.5965	947.242	1.591	4731.9	3.5095	4731.83	4.274
4741.25	0.1195	4740.81	0.051			4741.23	0.1215	4741.2	0.7485	4741.02	0.9135	4740.94	2.409	4740.99	2.941	4741.17	1.4865	4736.91	0.106	4740.77	2.5445	4740.76	2.1355					948.235	1.5965	948.233	1.591	4736.9	3.5095	4736.83	4.2805
4746.26	0.1195	4745.81	0.051			4746.23	0.1215	4746.2	0.7525	4746.02	0.914	4745.94	2.4125	4745.99	2.9465	4746.17	1.489	4741.91	0.106	4745.78	2.548	4745.76	2.1425					949.235	1.5965	949.233	1.591	4741.9	3.5095	4741.82	4.285
4751.26	0.1195	4750.81	0.051			4751.23	0.1215	4751.2	0.7525	4751.02	0.9165	4750.94	2.415	4751	2.951	4751.17	1.491	4746.91	0.106	4750.77	2.551	4750.76	2.1425					950.236	1.5965	950.234	1.591	4746.89	3.51	4746.82	4.292
4756.26	0.121	4755.81	0.051			4756.23	0.122	4756.21	0.7525	4756.02	0.919	4755.94	2.418	4756	2.9535	4756.18	1.493	4751.9	0.106	4755.77	2.554	4755.76	2.1475					951.236	1.5965	951.234	1.591	4751.89	3.5225	4751.81	4.2995
4761.26	0.121	4760.81	0.051			4761.23	0.123	4761.21	0.7525	4761.02	0.9195	4760.94	2.4205	4761	2.9595	4761.18	1.4955	4756.9	0.106	4760.78	2.557	4760.76	2.1475					952.236	1.5965	952.234	1.591	4756.89	3.544	4756.81	4.308
4766.26	0.121	4765.81	0.052			4766.23	0.123	4766.21	0.757	4766.02	0.9215	4765.94	2.424	4766	2.9635	4766.18	1.497	4761.9	0.106	4765.78	2.5625	4765.76	2.1535					953.239	1.5985	953.234	1.591	4761.88	3.544	4761.81	4.3105
4771.26	0.121	4770.81	0.052			4771.23	0.123	4771.21	0.757	4771.02	0.924	4770.95	2.4265	4771	2.967	4771.18	1.5	4766.89	0.106	4770.78	2.565	4770.76	2.1585					954.237	1.6105	954.236	1.592	4766.88	3.544	4766.81	4.321
4776.26	0.121	4775.81	0.052			4776.24	0.123	4776.21	0.757	4776.03	0.927	4775.94	2.43	4776	2.9725	4776.18	1.5025	4771.9	0.106	4775.78	2.569	4775.76	2.1585					955.237	1.6105	955.235	1.6035	4771.88	3.544	4771.8	4.321
4781.27	0.121	4780.81	0.052			4781.24	0.123	4781.21	0.757	4781.03	0.927	4780.94	2.4325	4781	2.977	4781.18	1.503	4776.89	0.106	4780.78	2.57	4780.76	2.1655					956.238	1.6105	956.235	1.604	4776.88	3.544	4776.8	4.336
4786.27	0.121	4785.81	0.052			4786.24	0.123	4786.21	0.757	4786.04	0.93	4785.94	2.436	4786	2.9805	4786.18	1.5055	4781.88	0.106	4785.78	2.574	4785.77	2.1655					957.237	1.6105	957.257	1.604	4781.87	3.5535	4781.79	4.336
4791.27	0.121	4790.81	0.052			4791.24	0.123	4791.21	0.7605	4791.03	0.9325	4790.94	2.439	4791.01	2.9855	4791.18	1.5075	4786.89	0.106	4790.78	2.579	4790.77	2.173					958.243	1.6105	958.236	1.604	4786.87	3.579	4786.8	4.3465
4796.27	0.121	4795.81	0.052			4796.24	0.123	4796.22	0.7605	4796.03	0.9325	4795.95	2.442	4796	2.989	4796.19	1.51	4791.88	0.106	4795.78	2.582	4795.77	2.173					959.238	1.6105	959.236	1.6085	4791.86	3.579	4791.79	4.348
4801.27	0.121	4800.81	0.052			4801.24	0.123	4801.22	0.7605	4801.03	0.935	4800.95	2.4445	4801.01	2.995	4801.19	1.5125	4796.87	0.106	4800.78	2.5855	4800.77	2.18					960.238	1.6105	960.236	1.619	4796.86	3.579	4796.78	4.3595
4806.27	0.1215	4805.82	0.052			4806.24	0.123	4806.22	0.7605	4806.03	0.9375	4805.95	2.4475	4806.01	2.9985	4806.19	1.514	4801.87	0.106	4805.78	2.5885	4805.77	2.18					961.238	1.6245	961.247	1.619	4801.86	3.579	4801.78	4.362
4811.27	0.1225	4810.82	0.052			4811.24	0.123	4811.22	0.764	4811.03	0.94	4810.95	2.4505	4811.01	3.0025	4811.19	1.518	4806.87	0.106	4810.78	2.591	4810.77	2.1855					962.239	1.6245	962.241	1.619	4806.85	3.58	4806.78	4.37
4816.27	0.1225	4815.82	0.052			4816.25	0.123	4816.22	0.764	4816.03	0.94	4815.95	2.4535	4816.01	3.0095	4816.19	1.5185	4811.86	0.106	4815.78	2.5945	4815.77	2.1865					963.239	1.6245	963.237	1.619	4811.85	3.5925	4811.78	4.377
4821.28	0.1225	4820.82	0.052			4821.25	0.123	4821.23	0.764	4821.03	0.9425	4820.95	2.4565	4821.01	3.0145	4821.19	1.5215	4816.86	0.106	4820.78	2.598	4820.77	2.192					964.239	1.6245	964.237	1.619	4816.85	3.616	4816.77	4.3835
4826.28	0.1225	4825.82	0.052			4826.25	0.123	4826.22	0.764	4826.04	0.945	4825.95	2.46	4826.01	3.0185	4826.19	1.524	4821.87	0.106	4825.78	2.601	4825.77	2.195					965.243	1.6245	965.237	1.619	4821.84	3.616	4821.77	4.3895
4831.28	0.1225	4830.82	0.052			4831.25	0.123	4831.22	0.7675	4831.04	0.9475	4830.95	2.4625	4831.01	3.0235	4831.19	1.527	4826.85	0.106	4830.79	2.604	4830.77	2.1985					966.248	1.6245	966.237	1.62	4826.84	3.616	4826.76	4.397
4836.28	0.1225	4835.82	0.052			4836.25	0.123	4836.23	0.7675	4836.04	0.9475	4835.95	2.4655	4836.01	3.028	4836.2	1.5285	4831.86	0.106	4835.79	2.607	4835.78	2.205					967.24	1.6245	967.238	1.6245	4831.84	3.616	4831.76	4.4
4841.28	0.1225	4840.82	0.052			4841.25	0.124	4841.23	0.7675	4841.04	0.95	4840.95	2.469	4841.01	3.033	4841.2	1.531	4836.85	0.106	4840.79	2.61	4840.77	2.2065					968.243	1.6365	968.238	1.6245	4836.84	3.616	4836.76	4.4135
4846.28	0.1225	4845.84	0.052			4846.25	0.124	4846.23	0.7695	4846.04	0.9525	4845.95	2.4715	4846.02	3.037	4846.2	1.5325	4841.85	0.106	4845.79	2.613	4845.77	2.207					969.24	1.6365	969.238	1.6335	4841.83	3.6195	4841.75	4.4135
4851.28	0.1225	4850.82	0.052			4851.25	0.124	4851.23	0.7725	4851.04	0.9555	4850.96	2.474	4851.02	3.0415	4851.2	1.536	4846.84	0.106	4850.79	2.616	4850.78	2.214					970.241	1.6365	970.238	1.639	4846.83	3.6465	4846.75	4.426
4856.28	0.123	4855.82	0.052			4856.26	0.124	4856.23	0.7725	4856.04	0.9555	4855.96	2.4775	4856.02	3.045	4856.2	1.537	4851.84	0.106	4855.79	2.62	4855.78	2.214					971.241	1.6365	971.239	1.639	4851.83	3.654	4851.75	4.426
4861.29	0.124	4860.83	0.052			4861.26	0.124	4861.23	0.7725	4861.04	0.9585	4860.96	2.4805	4861.02	3.05	4861.2	1.5395	4856.83	0.106	4860.79	2.6235	4860.78	2.221					972.247	1.6365	972.245	1.639	4856.82	3.654	4856.75	4.4375
4866.29	0.124	4865.83	0.052			4866.26	0.124	4866.23	0.7725	4866.04	0.962	4865.96	2.483	4866.02	3.0565	4866.2	1.542	4861.83	0.106	4865.79	2.628	4865.78	2.221					973.242	1.6365	973.239	1.639	4861.82	3.654	4861.74	4.439
4871.29	0.124	4870.83	0.052			4871.27	0.124	4871.24	0.7725	4871.04	0.962	4870.96	2.4865	4871.02	3.0605	4871.2	1.544	4866.83	0.106	4870.79	2.6315	4870.78	2.228					974.242	1.648	974.24	1.639	4866.82	3.654	4866.74	4.449
4876.29	0.124	4875.84	0.052			4876.26	0.124	4876.24	0.7775	4876.05	0.965	4875.96	2.4895	4876.02	3.064	4876.21	1.5465	4871.83	0.106	4875.79	2.634	4875.78	2.228					975.242	1.648	975.24	1.639	4871.81	3.656	4871.73	4.453
4881.29	0.124	4880.83	0.052			4881.26	0.124	4881.24	0.7775	4881.05	0.965	4880.96	2.4925	4881.02	3.0685	4881.21	1.5485	4876.82	0.106	4880.79	2.638	4880.78	2.2335					976.243	1.648	976.24	1.6405	4876.81	3.6765	4876.73	4.4605
4886.29	0.124	4885.83	0.052			4886.26	0.125	4886.24	0.7775	4886.05	0.9675	4885.96	2.4955	4886.02	3.073	4886.21	1.55	4881.82	0.106	4885.79	2.6425	4885.78	2.235					977.243	1.648	977.24	1.649	4881.81	3.6865	4881.73	4.47
4891.29	0.124	4890.83	0.0525			4891.27	0.125	4891.24	0.7775	4891.05	0.9705	4890.96	2.4985	4891.02	3.0785	4891.21	1.5525	4886.81	0.106	4890.79	2.6425	4890.79	2.2415					978.243	1.648	978.241	1.6495	4886.8	3.6865	4886.72	4.4765
4896.3	0.124	4895.83	0.056			4896.27	0.125	4896.25	0.7775	4896.05	0.9715	4895.96	2.5015	4896.03	3.0845	4896.21	1.5545	4891.81	0.106	4895.79	2.646	4895.78	2.2415					979.243	1.648	979.24	1.6495	4891.8	3.6865	4891.72	4.4805
4901.3	0.124	4900.83	0.056			4901.27	0.125	4901.24	0.7775	4901.05	0.9735	4900.96	2.504	4901.03	3.0885	4901.22	1.5565	4896.81	0.106	4900.8	2.6495	4900.78	2.247					980.247	1.662	980.241	1.6495	4896.8	3.688	4896.72	4.484
4906.3	0.124	4905.85	0.056			4906.27	0.125	4906.24	0.7815	4906.05	0.976	4905.97	2.5075	4906.04	3.0935	4906.21	1.558	4901.81	0.106	4905.8	2.653	4905.79	2.2535					981.245	1.662	981.241	1.664	4901.79	3.6965	4901.71	4.494
4911.31	0.124	4910.83	0.056			4911.27	0.125	4911.24	0.7815	4911.05	0.9785	4910.97	2.5105	4911.03	3.0985	4911.21	1.5605	4906.8	0.106	4910.8	2.656	4910.79	2.254					982.243	1.662	982.241	1.664	4906.79	3.717	4906.71	4.5025
4916.3	0.126	4915.84	0.056			4916.27	0.125	4916.25	0.7815	4916.06	0.9785	4915.97	2.513	4916.03	3.102	4916.22	1.5625	4911.8	0.106	4915.8	2.659	4915.79	2.257					983.244	1.662	983.243	1.664	4911.79	3.717	4911.71	4.505
4921.3	0.126	4920.84	0.056			4921.27	0.125	4921.25	0.7815	4921.06	0.981	4920.97	2.5165	4921.03	3.106	4921.22	1.566	4916.79	0.106	4920.8	2.6625	4920.79	2.264					984.244	1.662	984.242	1.664	4916.78	3.717	4916.7	4.5175
4926.3	0.126	4925.84	0.056			4926.27	0.125	4926.25	0.786	4926.06	0.9835	4925.97	2.5195	4926.03	3.111	4926.22	1.5675	4921.8	0.106	4925.8	2.666	4925.79	2.264					985.244	1.662	985.254	1.664	4921.79	3.7185	4921.7	4.5175
4931.3	0.126	4930.84	0.056			4931.29	0.125	4931.25	0.786	4931.06	0.9865	4930.97	2.522	4931.03	3.1145	4931.22	1.57	4926.79	0.106	4930.8	2.669	4930.79	2.269					986.25	1.662	986.242	1.664	4926.78	3.7255	4926.7	4.5275
4936.31	0.126	4935.84	0.056			4936.28	0.1265	4936.25	0.786	4936.06	0.9865	4935.97	2.525	4936.03	3.12	4936.22	1.571	4931.79	0.106	4935.8	2.6725	4935.79	2.269					987.245	1.678	987.242	1.664	4931.77	3.7485	4931.69	4.534
4941.31	0.126	4940.84	0.056			4941.28	0.1265	4941.25	0.786	4941.06	0.989	4940.97	2.5285	4941.03	3.1245	4941.22	1.5735	4936.78	0.106	4940.8	2.6775	4940.79	2.276					988.245	1.678	988.243	1.6695	4936.77	3.7485	4936.69	4.5405
4946.31	0.126	4945.84	0.056			4946.28	0.1265	4946.25	0.786	4946.06	0.992	4945.98	2.5315	4946.04	3.1305	4946.22	1.5755	4941.78	0.106	4945.8	2.682	4945.79	2.276					989.245	1.678	989.245	1.6765	4941.77	3.7485	4941.69	4.5485
4951.31	0.126	4950.84	0.056			4951.28	0.1265	4951.25	0.79	4951.07	0.992	4950.97	2.534	4951.04	3.135	4951.22	1.578	4946.78	0.11	4950.8	2.682	4950.79	2.2835					990.246	1.678	990.243	1.6765	4946.76	3.7485	4946.68	4.5495
4956.31	0.126	4955.84	0.056			4956.28	0.1265	4956.26	0.79	4956.06	0.9945	4955.97	2.5375	4956.04	3.1385	4956.23	1.58	4951.77	0.1105	4955.8	2.686	4955.79	2.2835					991.246	1.678	991.243	1.6765	4951.76	3.7505	4951.68	4.5595
4961.31	0.126	4960.84	0.056			4961.29	0.1265	4961.27	0.79	4961.06	0.997	4960.98	2.54	4961.04	3.1425	4961.23	1.5825	4956.77	0.1105	4960.8	2.689	4960.79	2.2885					992.246	1.678	992.244	1.6765	4956.76	3.775	4956.68	4.5665
4966.31	0.126	4965.85	0.056			4966.28	0.1265	4966.26	0.79	4966.07	0.9995	4965.98	2.5435	4966.04	3.1475	4966.23	1.585	4961.77	0.1105	4965.81	2.6925	4965.8	2.296					993.246	1.678	993.244	1.686	4961.76	3.7825	4961.67	4.571
4971.31	0.126	4970.85	0.056			4971.29	0.1265	4971.26	0.7915	4971.07	0.9995	4970.98	2.547	4971.04	3.152	4971.23	1.587	4966.77	0.1105	4970.81	2.6955	4970.8	2.296					994.247	1.678	994.244	1.689	4966.75	3.7825	4966.67	4.581
4976.32	0.126	4975.85	0.056			4976.29	0.1265	4976.26	0.7915	4976.07	1.002	4975.98	2.5495	4976.04	3.157	4976.23	1.589	4971.76	0.1105	4975.81	2.701	4975.8	2.2965					995.247	1.6945	995.245	1.689	4971.75	3.7825	4971.67	4.583
4981.32	0.1275	4980.85	0.056			4981.29	0.1265	4981.26	0.795	4981.07	1.005	4980.98	2.5525	4981.04	3.1625	4981.23	1.592	4976.76	0.1105	4980.81	2.702	4980.8	2.304					996.247	1.6945	996.245	1.689	4976.74	3.783	4976.66	4.594
4986.33	0.1275	4985.85	0.056			4986.29	0.1265	4986.26	0.795	4986.07	1.005	4985.99	2.556	4986.04	3.1665	4986.23	1.5945	4981.75	0.1105	4985.81	2.706	4985.8	2.304					997.248	1.6945	997.245	1.689	4981.74	3.791	4981.66	4.595
4991.33	0.1275	4990.85	0.056			4991.29	0.1265	4991.27	0.795	4991.07	1.008	4990.98	2.5585	4991.05	3.173	4991.24	1.5965	4986.75	0.1105	4990.81	2.7105	4990.8	2.3085					998.247	1.6945	998.253	1.689	4986.74	3.816	4986.66	4.6035
4996.32	0.1275	4995.85	0.056			4996.29	0.1265	4996.27	0.796	4996.07	1.0115	4995.98	2.562	4996.05	3.1775	4996.24	1.5985	4991.75	0.1105	4995.81	2.712	4995.8	2.3145					999.257	1.6945	999.245	1.692	4991.73	3.816	4991.66	4.611
5001.32	0.1275	5000.85	0.056			5001.29	0.1265	5001.27	0.7995	5001.07	1.0115	5000.98	2.5645	5001.05	3.181	5001.24	1.6015	4996.74	0.1105	5000.81	2.7175	5000.8	2.3145					1000.25	1.6945	1000.25	1.6955	4996.73	3.816	4996.65	4.619
5006.32	0.1275	5005.85	0.056			5006.29	0.1265	5006.27	0.7995	5006.07	1.014	5005.99	2.568	5006.05	3.1845	5006.24	1.604	5001.74	0.1105	5005.81	2.721	5005.8	2.32					1001.25	1.6945	1001.25	1.6955	5001.73	3.816	5001.65	4.624
5011.33	0.1275	5010.85	0.056			5011.3	0.1265	5011.27	0.7995	5011.08	1.0165	5010.98	2.5715	5011.05	3.19	5011.24	1.6065	5006.75	0.1105	5010.81	2.724	5010.8	2.325					1002.25	1.6945	1002.25	1.708	5006.72	3.818	5006.64	4.63
5016.33	0.1275	5015.85	0.056			5016.3	0.1265	5016.27	0.7995	5016.08	1.017	5015.99	2.574	5016.05	3.1945	5016.24	1.6085	5011.73	0.1105	5015.82	2.728	5015.81	2.3285					1003.25	1.701	1003.25	1.709	5011.72	3.8365	5011.64	4.6375
5021.33	0.1275	5020.85	0.056			5021.3	0.127	5021.27	0.8	5021.08	1.019	5020.99	2.577	5021.05	3.201	5021.24	1.6105	5016.73	0.1105	5020.81	2.731	5020.8	2.3285					1004.26	1.7155	1004.25	1.709	5016.72	3.849	5016.64	4.6445
5026.33	0.129	5025.86	0.056			5026.3	0.127	5026.27	0.8035	5026.08	1.0215	5025.99	2.5805	5026.06	3.207	5026.24	1.6135	5021.73	0.1105	5025.81	2.7345	5025.81	2.3335					1005.25	1.7155	1005.25	1.709	5021.71	3.849	5021.63	4.65
5031.34	0.129	5030.86	0.056			5031.3	0.127	5031.28	0.8035	5031.08	1.024	5030.99	2.583	5031.05	3.2115	5031.25	1.6155	5026.72	0.1105	5030.81	2.7375	5030.81	2.341					1006.25	1.7155	1006.25	1.709	5026.72	3.849	5026.63	4.654
5036.33	0.129	5035.86	0.056			5036.3	0.1275	5036.28	0.8035	5036.09	1.0265	5035.99	2.586	5036.05	3.216	5036.25	1.6185	5031.73	0.1105	5035.82	2.7405	5035.81	2.341					1007.25	1.7155	1007.25	1.709	5031.71	3.849	5031.63	4.6645
5041.33	0.129	5040.86	0.056			5041.31	0.1275	5041.28	0.8035	5041.08	1.0265	5040.99	2.5895	5041.06	3.222	5041.25	1.6205	5036.72	0.1105	5040.82	2.744	5040.81	2.346					1008.27	1.7155	1008.25	1.7135	5036.7	3.853	5036.62	4.666
5046.33	0.129	5045.86	0.056			5046.3	0.128	5046.29	0.8075	5046.08	1.029	5045.99	2.592	5046.06	3.224	5046.25	1.6225	5041.71	0.1105	5045.84	2.747	5045.81	2.347					1009.25	1.7155	1009.25	1.7135	5041.7	3.8805	5041.62	4.6755
5051.34	0.129	5050.86	0.056			5051.31	0.128	5051.28	0.8075	5051.08	1.0315	5050.99	2.5955	5051.06	3.23	5051.25	1.625	5046.71	0.1105	5050.83	2.749	5050.82	2.3535					1010.25	1.7225	1010.25	1.7235	5046.7	3.881	5046.62	4.685
5056.34	0.129	5055.86	0.056			5056.31	0.128	5056.28	0.8075	5056.08	1.0345	5055.99	2.599	5056.06	3.234	5056.25	1.6275	5051.71	0.1105	5055.82	2.754	5055.82	2.3535					1011.25	1.7415	1011.25	1.724	5051.69	3.881	5051.61	4.689
5061.34	0.129	5060.86	0.056			5061.31	0.128	5061.29	0.8075	5061.09	1.0345	5060.99	2.602	5061.06	3.239	5061.26	1.6295	5056.7	0.1105	5060.82	2.757	5060.81	2.3595					1012.25	1.7605	1012.25	1.724	5056.69	3.882	5056.61	4.6965
5066.34	0.129	5065.86	0.056			5066.31	0.128	5066.28	0.8115	5066.09	1.0375	5065.99	2.6045	5066.06	3.244	5066.25	1.632	5061.7	0.1105	5065.83	2.7615	5065.81	2.3595					1013.25	1.7605	1013.25	1.724	5061.69	3.8905	5061.61	4.7015
5071.34	0.1295	5070.86	0.056			5071.31	0.128	5071.29	0.8115	5071.09	1.04	5071	2.608	5071.06	3.248	5071.25	1.6335	5066.7	0.1105	5070.82	2.7645	5070.81	2.3675					1014.25	1.7605	1014.26	1.7365	5066.69	3.8955	5066.6	4.709
5076.34	0.131	5075.87	0.056			5076.31	0.128	5076.29	0.8115	5076.09	1.0405	5076	2.6105	5076.06	3.252	5076.26	1.636	5071.69	0.1105	5075.82	2.768	5075.81	2.3675					1015.25	1.7605	1015.25	1.7415	5071.68	3.916	5071.6	4.7175
5081.34	0.131	5080.86	0.056			5081.31	0.128	5081.29	0.8115	5081.09	1.0435	5081	2.614	5081.07	3.258	5081.26	1.638	5076.69	0.1105	5080.83	2.7715	5080.82	2.3705					1016.25	1.7605	1016.25	1.7415	5076.68	3.9165	5076.6	4.722
5086.34	0.131	5085.87	0.056			5086.31	0.1295	5086.29	0.815	5086.09	1.0435	5086	2.6175	5086.06	3.2635	5086.26	1.641	5081.69	0.1105	5085.82	2.775	5085.82	2.3755					1017.25	1.7605	1017.25	1.7415	5081.68	3.9165	5081.59	4.728
5091.35	0.131	5090.87	0.056			5091.32	0.1295	5091.29	0.815	5091.09	1.0465	5091	2.62	5091.07	3.2675	5091.27	1.644	5086.68	0.1105	5090.82	2.7785	5090.82	2.38					1018.25	1.7605	1018.25	1.7415	5086.68	3.917	5086.59	4.7365
5096.35	0.131	5095.87	0.056			5096.32	0.1295	5096.29	0.815	5096.09	1.0495	5096	2.6225	5096.07	3.2715	5096.26	1.6465	5091.68	0.1105	5095.82	2.781	5095.82	2.385					1019.25	1.7605	1019.25	1.7415	5091.67	3.9205	5091.59	4.744
5101.35	0.131	5100.87	0.056			5101.32	0.1295	5101.29	0.815	5101.09	1.0495	5101	2.626	5101.07	3.275	5101.26	1.648	5096.68	0.1105	5100.83	2.7845	5100.82	2.3865					1020.25	1.7605	1020.27	1.7415	5096.66	3.9425	5096.58	4.7495
5106.35	0.131	5105.87	0.056			5106.33	0.1295	5106.29	0.8185	5106.1	1.052	5106.01	2.629	5106.07	3.281	5106.26	1.6505	5101.68	0.1105	5105.83	2.788	5105.82	2.3915					1021.26	1.7605	1021.25	1.7415	5101.66	3.953	5101.58	4.756
5111.35	0.131	5110.87	0.056			5111.33	0.1295	5111.3	0.8185	5111.1	1.0545	5111	2.632	5111.07	3.285	5111.27	1.652	5106.67	0.1105	5110.83	2.7915	5110.83	2.3935					1022.25	1.761	1022.26	1.746	5106.66	3.953	5106.58	4.762
5116.35	0.131	5115.87	0.056			5116.32	0.1295	5116.3	0.8185	5116.1	1.057	5116	2.6355	5116.08	3.2915	5116.26	1.6555	5111.67	0.1105	5115.83	2.7945	5115.82	2.399					1023.25	1.7625	1023.25	1.75	5111.65	3.953	5111.57	4.768
5121.35	0.131	5120.87	0.056			5121.32	0.1295	5121.3	0.8185	5121.1	1.0575	5121	2.638	5121.07	3.2965	5121.27	1.6585	5116.66	0.1105	5120.83	2.797	5120.82	2.399					1024.25	1.7645	1024.25	1.75	5116.65	3.953	5116.57	4.7775
5126.35	0.131	5125.87	0.056			5126.32	0.1295	5126.3	0.8215	5126.1	1.059	5126.01	2.6415	5126.07	3.3015	5126.27	1.6595	5121.66	0.1105	5125.83	2.8005	5125.83	2.406					1025.25	1.7805	1025.25	1.75	5121.65	3.955	5121.57	4.783
5131.36	0.131	5130.87	0.056			5131.33	0.1295	5131.3	0.8215	5131.1	1.0615	5131.01	2.6445	5131.07	3.307	5131.27	1.662	5126.66	0.1105	5130.83	2.804	5130.82	2.406					1026.25	1.781	1026.26	1.7665	5126.65	3.9855	5126.56	4.788
5136.36	0.131	5135.88	0.056			5136.33	0.1295	5136.3	0.8215	5136.1	1.0645	5136.01	2.647	5136.08	3.312	5136.27	1.6635	5131.65	0.1105	5135.83	2.807	5135.82	2.4135					1027.25	1.781	1027.28	1.7665	5131.64	3.9865	5131.57	4.8005
5141.36	0.1325	5140.88	0.056			5141.33	0.1295	5141.3	0.825	5141.1	1.0665	5141.01	2.6505	5141.09	3.316	5141.27	1.666	5136.66	0.1105	5140.83	2.8105	5140.82	2.4135					1028.26	1.781	1028.26	1.7665	5136.64	3.9865	5136.56	4.8005
5146.36	0.1325	5145.88	0.056			5146.34	0.1295	5146.3	0.825	5146.1	1.0675	5146.01	2.653	5146.08	3.3215	5146.27	1.669	5141.65	0.1105	5145.83	2.8155	5145.83	2.4205					1029.26	1.781	1029.25	1.7665	5141.63	3.9865	5141.55	4.811
5151.36	0.1325	5150.89	0.056			5151.33	0.1295	5151.31	0.825	5151.1	1.07	5151.01	2.6565	5151.08	3.325	5151.27	1.6715	5146.65	0.1105	5150.83	2.82	5150.83	2.4205					1030.26	1.781	1030.25	1.7665	5146.63	3.988	5146.55	4.8185
5156.36	0.1325	5155.88	0.056			5156.33	0.1295	5156.31	0.825	5156.11	1.0735	5156.01	2.6595	5156.08	3.33	5156.28	1.6735	5151.65	0.1135	5155.83	2.823	5155.83	2.4255					1031.27	1.781	1031.26	1.7665	5151.63	3.9985	5151.55	4.821
5161.36	0.1325	5160.88	0.056			5161.33	0.1295	5161.31	0.828	5161.11	1.0735	5161.02	2.6625	5161.08	3.335	5161.28	1.6765	5156.64	0.1155	5160.83	2.826	5160.83	2.4295					1032.26	1.781	1032.25	1.7665	5156.62	4.0185	5156.54	4.8325
5166.37	0.1325	5165.88	0.056			5166.34	0.1295	5166.31	0.828	5166.11	1.0765	5166.01	2.6655	5166.08	3.3395	5166.28	1.678	5161.63	0.1155	5165.83	2.829	5165.83	2.433					1033.26	1.8	1033.25	1.771	5161.62	4.0185	5161.54	4.835
5171.37	0.1325	5170.88	0.056			5171.34	0.1295	5171.31	0.828	5171.11	1.079	5171.01	2.669	5171.08	3.345	5171.28	1.68	5166.63	0.1155	5170.83	2.8325	5170.83	2.433					1034.26	1.8005	1034.25	1.771	5166.62	4.0185	5166.54	4.845
5176.37	0.1325	5175.88	0.056			5176.34	0.1295	5176.31	0.8305	5176.11	1.079	5176.01	2.6715	5176.08	3.349	5176.28	1.6825	5171.63	0.1155	5175.84	2.836	5175.84	2.438					1035.26	1.8005	1035.25	1.7765	5171.62	4.019	5171.53	4.85
5181.37	0.134	5180.88	0.056			5181.34	0.1295	5181.31	0.8305	5181.11	1.0815	5181.02	2.6745	5181.09	3.3545	5181.29	1.6845	5176.62	0.1155	5180.84	2.839	5180.83	2.446					1036.26	1.8005	1036.25	1.7815	5176.61	4.036	5176.53	4.859
5186.37	0.1345	5185.88	0.056			5186.34	0.13	5186.31	0.8305	5186.11	1.084	5186.02	2.6775	5186.09	3.3585	5186.28	1.6865	5181.63	0.1155	5185.84	2.842	5185.83	2.446					1037.26	1.8005	1037.25	1.7815	5181.62	4.048	5181.53	4.8625
5191.37	0.1345	5190.88	0.056			5191.35	0.132	5191.32	0.8335	5191.11	1.0865	5191.02	2.681	5191.09	3.362	5191.28	1.689	5186.62	0.1155	5190.84	2.8465	5190.83	2.4535					1038.26	1.8005	1038.26	1.7815	5186.61	4.048	5186.52	4.8695
5196.37	0.1345	5195.89	0.056			5196.34	0.132	5196.32	0.8335	5196.11	1.0865	5196.02	2.6835	5196.09	3.3675	5196.29	1.6915	5191.62	0.1155	5195.84	2.849	5195.83	2.4535					1039.26	1.8005	1039.26	1.791	5191.6	4.048	5191.52	4.8765
5201.38	0.1345	5200.89	0.056			5201.34	0.132	5201.32	0.8335	5201.12	1.09	5201.02	2.687	5201.09	3.3725	5201.29	1.6935	5196.61	0.1155	5200.84	2.852	5200.84	2.456					1040.26	1.8005	1040.26	1.7965	5196.6	4.0495	5196.52	4.8835
5206.38	0.1345	5205.89	0.056			5206.35	0.132	5206.33	0.8375	5206.12	1.092	5206.03	2.6905	5206.09	3.3785	5206.29	1.696	5201.61	0.1155	5205.84	2.855	5205.84	2.459					1041.26	1.8005	1041.26	1.7965	5201.6	4.064	5201.51	4.8915
5211.39	0.1345	5210.89	0.056			5211.35	0.132	5211.32	0.8375	5211.12	1.0925	5211.02	2.693	5211.09	3.385	5211.29	1.698	5206.61	0.1155	5210.84	2.8585	5210.84	2.466					1042.26	1.8005	1042.26	1.7965	5206.59	4.08	5206.51	4.899
5216.38	0.1345	5215.89	0.056			5216.35	0.132	5216.33	0.8375	5216.12	1.095	5216.02	2.6965	5216.09	3.3855	5216.29	1.701	5211.6	0.1155	5215.84	2.862	5215.84	2.466					1043.26	1.8015	1043.26	1.7965	5211.59	4.08	5211.51	4.902
5221.38	0.1345	5220.89	0.056			5221.35	0.132	5221.32	0.8375	5221.12	1.0985	5221.02	2.699	5221.09	3.3905	5221.29	1.7025	5216.6	0.1155	5220.84	2.8655	5220.84	2.4715					1044.26	1.803	1044.26	1.7965	5216.59	4.08	5216.51	4.912
5226.38	0.1345	5225.89	0.056			5226.35	0.132	5226.32	0.84	5226.12	1.0985	5226.02	2.7025	5226.09	3.397	5226.29	1.705	5221.6	0.1155	5225.84	2.868	5225.84	2.474					1045.26	1.81	1045.26	1.7965	5221.58	4.081	5221.5	4.917
5231.39	0.1345	5230.89	0.056			5231.35	0.132	5231.33	0.841	5231.12	1.101	5231.02	2.706	5231.1	3.402	5231.29	1.7075	5226.6	0.1155	5230.84	2.8725	5230.84	2.48					1046.26	1.821	1046.26	1.801	5226.58	4.0935	5226.5	4.9235
5236.38	0.1345	5235.89	0.056			5236.35	0.132	5236.34	0.841	5236.13	1.1045	5236.02	2.7085	5236.1	3.406	5236.3	1.7105	5231.59	0.1155	5235.86	2.876	5235.84	2.482					1047.26	1.821	1047.26	1.801	5231.58	4.1155	5231.49	4.9295
5241.39	0.1345	5240.89	0.056			5241.35	0.132	5241.33	0.841	5241.12	1.1045	5241.03	2.712	5241.1	3.41	5241.3	1.7115	5236.59	0.1155	5240.85	2.8805	5240.84	2.4825					1048.27	1.821	1048.26	1.8065	5236.57	4.1155	5236.49	4.9395
5246.39	0.1345	5245.9	0.056			5246.36	0.132	5246.33	0.8445	5246.13	1.107	5246.03	2.7145	5246.1	3.4155	5246.3	1.714	5241.58	0.1155	5245.85	2.883	5245.84	2.488					1049.26	1.821	1049.26	1.8115	5241.57	4.1155	5241.49	4.945
5251.39	0.1365	5250.91	0.056			5251.36	0.132	5251.33	0.8445	5251.13	1.1095	5251.03	2.718	5251.1	3.419	5251.3	1.717	5246.58	0.1155	5250.85	2.8865	5250.84	2.4955					1050.26	1.821	1050.26	1.8115	5246.57	4.1155	5246.48	4.953
5256.39	0.1365	5255.9	0.056			5256.36	0.132	5256.33	0.8445	5256.13	1.112	5256.03	2.721	5256.1	3.425	5256.3	1.7175	5251.58	0.1155	5255.85	2.89	5255.84	2.4955					1051.26	1.821	1051.26	1.8115	5251.56	4.116	5251.48	4.954
5261.39	0.1365	5260.9	0.056			5261.36	0.132	5261.33	0.8445	5261.13	1.1145	5261.03	2.724	5261.11	3.43	5261.32	1.72	5256.57	0.1155	5260.85	2.894	5260.85	2.4995					1052.26	1.821	1052.26	1.821	5256.56	4.1265	5256.48	4.966
5266.4	0.1365	5265.9	0.056			5266.36	0.132	5266.33	0.8485	5266.13	1.1165	5266.03	2.7275	5266.11	3.435	5266.3	1.7225	5261.57	0.1155	5265.85	2.897	5265.85	2.5025					1053.26	1.832	1053.26	1.824	5261.56	4.1495	5261.48	4.973
5271.39	0.1365	5270.9	0.056			5271.37	0.132	5271.34	0.8485	5271.13	1.117	5271.04	2.73	5271.1	3.439	5271.3	1.725	5266.57	0.1155	5270.85	2.9	5270.85	2.5105					1054.27	1.835	1054.26	1.824	5266.55	4.1495	5266.47	4.9785
5276.4	0.1365	5275.91	0.056			5276.36	0.132	5276.34	0.8485	5276.13	1.1195	5276.03	2.7335	5276.1	3.4435	5276.3	1.7275	5271.56	0.1155	5275.85	2.9035	5275.85	2.5105					1055.26	1.835	1055.26	1.824	5271.55	4.1495	5271.47	4.9855
5281.4	0.1365	5280.91	0.056			5281.36	0.132	5281.34	0.8485	5281.13	1.122	5281.03	2.736	5281.11	3.4495	5281.31	1.73	5276.56	0.1155	5280.85	2.9065	5280.85	2.5105					1056.26	1.835	1056.26	1.824	5276.55	4.1495	5276.47	4.991
5286.4	0.1365	5285.9	0.056			5286.37	0.132	5286.34	0.852	5286.13	1.1245	5286.03	2.7395	5286.11	3.4535	5286.31	1.7325	5281.56	0.1155	5285.85	2.91	5285.85	2.518					1057.26	1.835	1057.26	1.8285	5281.54	4.152	5280.26	5
5291.4	0.1365	5290.9	0.056			5291.37	0.132	5291.34	0.852	5291.14	1.127	5291.04	2.743	5291.11	3.458	5291.31	1.735	5286.55	0.1155	5290.85	2.913	5290.85	2.518					1058.27	1.835	1058.26	1.8365	5286.54	4.181
5296.4	0.1365	5295.9	0.056			5296.37	0.132	5296.34	0.852	5296.14	1.1285	5296.04	2.7455	5296.11	3.4655	5296.31	1.7365	5291.56	0.1155	5295.85	2.9155	5295.85	2.526					1059.26	1.835	1059.26	1.8365	5291.54	4.1825
5301.4	0.1365	5300.9	0.056			5301.37	0.132	5301.34	0.852	5301.14	1.1295	5301.04	2.749	5301.11	3.469	5301.31	1.7395	5296.55	0.1155	5300.85	2.9195	5300.85	2.526					1060.26	1.8535	1060.27	1.8365	5296.53	4.1825
5306.4	0.1365	5305.91	0.056			5306.38	0.132	5306.35	0.856	5306.14	1.132	5306.04	2.7515	5306.11	3.474	5306.31	1.7415	5301.54	0.1155	5305.85	2.9225	5305.86	2.534					1061.26	1.857	1061.26	1.8365	5301.53	4.1825
5311.4	0.1375	5310.91	0.056			5311.37	0.132	5311.35	0.856	5311.14	1.1345	5311.04	2.755	5311.11	3.478	5311.31	1.743	5306.54	0.1155	5310.85	2.9275	5310.85	2.534					1062.26	1.857	1062.26	1.8365	5306.53	4.183
5316.4	0.1375	5315.91	0.056			5316.37	0.132	5316.35	0.856	5316.14	1.137	5316.04	2.758	5316.11	3.482	5316.31	1.7455	5311.54	0.1155	5315.86	2.931	5315.85	2.5365					1063.26	1.857	1063.26	1.8395	5311.52	4.194
5321.41	0.1375	5320.91	0.056			5321.38	0.132	5321.35	0.856	5321.14	1.1375	5321.04	2.761	5321.11	3.4865	5321.33	1.748	5316.53	0.1155	5320.86	2.9345	5320.85	2.5395					1064.27	1.857	1064.26	1.842	5316.52	4.219
5326.41	0.1375	5325.91	0.056			5326.38	0.132	5326.36	0.86	5326.14	1.1395	5326.04	2.764	5326.12	3.4915	5326.32	1.7495	5321.54	0.1155	5325.86	2.9375	5325.86	2.5445					1065.26	1.857	1065.26	1.842	5321.52	4.219
5331.41	0.138	5330.91	0.056			5331.38	0.132	5331.35	0.86	5331.14	1.142	5331.05	2.7675	5331.12	3.4965	5331.32	1.7515	5326.53	0.1155	5330.86	2.94	5330.86	2.5495					1066.26	1.857	1066.26	1.854	5326.51	4.219
5336.41	0.139	5335.91	0.056			5336.38	0.132	5336.35	0.86	5336.15	1.1445	5336.04	2.771	5336.12	3.5015	5336.32	1.754	5331.53	0.1155	5335.86	2.9445	5335.86	2.551					1067.26	1.857	1067.26	1.854	5331.51	4.219
5341.41	0.139	5340.91	0.056			5341.38	0.132	5341.35	0.86	5341.15	1.147	5341.04	2.7735	5341.12	3.5065	5341.33	1.757	5336.52	0.1155	5340.86	2.948	5340.86	2.5545					1068.27	1.857	1068.26	1.854	5336.51	4.2205
5346.41	0.139	5345.91	0.056			5346.38	0.132	5346.36	0.864	5346.15	1.1485	5346.04	2.7765	5346.12	3.5115	5346.32	1.7595	5341.52	0.1155	5345.87	2.9515	5345.86	2.56					1069.27	1.857	1069.26	1.854	5341.5	4.237
5351.41	0.139	5350.91	0.056			5351.38	0.1335	5351.36	0.8645	5351.15	1.1495	5351.05	2.7795	5351.12	3.5165	5351.32	1.761	5346.51	0.1155	5350.86	2.9545	5350.86	2.5625					1070.27	1.857	1070.26	1.8545	5346.51	4.251
5356.42	0.139	5355.91	0.056			5356.38	0.1335	5356.36	0.8645	5356.15	1.152	5356.05	2.783	5356.12	3.5225	5356.32	1.7635	5351.51	0.1155	5355.86	2.959	5355.86	2.5675					1071.27	1.8575	1071.26	1.8675	5351.5	4.251
5361.42	0.139	5360.92	0.056			5361.38	0.1335	5361.36	0.8645	5361.15	1.155	5361.05	2.7865	5361.13	3.5285	5361.33	1.7655	5356.51	0.1155	5360.87	2.962	5360.87	2.569					1072.27	1.859	1072.26	1.8675	5356.49	4.251
5366.42	0.139	5365.92	0.056			5366.39	0.1335	5366.36	0.8645	5366.15	1.156	5366.05	2.7895	5366.12	3.532	5366.33	1.768	5361.5	0.1155	5365.86	2.9655	5365.86	2.574					1073.27	1.865	1073.26	1.8675	5361.49	4.252
5371.42	0.139	5370.92	0.056			5371.39	0.1335	5371.36	0.868	5371.15	1.158	5371.05	2.7925	5371.12	3.536	5371.33	1.77	5366.5	0.1155	5370.86	2.9685	5370.87	2.5795					1074.27	1.8795	1074.26	1.8675	5366.49	4.26
5376.42	0.139	5375.92	0.056			5376.4	0.1335	5376.36	0.868	5376.16	1.1615	5376.05	2.796	5376.13	3.541	5376.33	1.773	5371.5	0.1155	5375.86	2.972	5375.86	2.5795					1075.27	1.8795	1075.26	1.8675	5371.48	4.2855
5381.42	0.1395	5380.92	0.056			5381.39	0.1335	5381.36	0.868	5381.15	1.1615	5381.05	2.799	5381.13	3.546	5381.34	1.775	5376.49	0.1155	5380.87	2.976	5380.87	2.586					1076.27	1.8795	1076.26	1.8685	5376.48	4.2855
5386.42	0.141	5385.92	0.056			5386.39	0.1335	5386.37	0.868	5386.16	1.164	5386.05	2.802	5386.13	3.5505	5386.33	1.7775	5381.5	0.1155	5385.87	2.979	5385.87	2.586					1077.27	1.8795	1077.26	1.8755	5381.48	4.2855
5391.42	0.141	5390.92	0.056			5391.39	0.1335	5391.37	0.87	5391.16	1.167	5391.05	2.805	5391.13	3.557	5391.33	1.7795	5386.49	0.1155	5390.88	2.982	5390.87	2.5935					1078.27	1.8795	1078.26	1.8755	5386.48	4.2855
5396.43	0.141	5395.92	0.056			5396.4	0.1335	5396.37	0.87	5396.16	1.1705	5396.05	2.808	5396.13	3.5615	5396.33	1.7815	5391.48	0.116	5395.87	2.9845	5395.87	2.5935					1079.27	1.8795	1079.27	1.8755	5391.47	4.288
5401.43	0.141	5400.92	0.056			5401.4	0.1335	5401.37	0.8735	5401.16	1.1705	5401.05	2.8115	5401.13	3.5665	5401.34	1.784	5396.49	0.1195	5400.87	2.9875	5400.87	2.6005					1080.27	1.8795	1080.26	1.888	5396.47	4.314
5406.43	0.141	5405.92	0.056			5406.4	0.1335	5406.37	0.8735	5406.16	1.173	5406.06	2.8145	5406.13	3.5715	5406.34	1.788	5401.48	0.1195	5405.88	2.991	5405.87	2.6005					1081.27	1.8795	1081.27	1.8905	5401.46	4.325
5411.43	0.141	5410.92	0.056			5411.4	0.1345	5411.37	0.8735	5411.16	1.176	5411.06	2.8175	5411.13	3.576	5411.34	1.7885	5406.47	0.1195	5410.87	2.994	5410.87	2.6055					1082.27	1.8845	1082.27	1.8905	5406.46	4.325
5416.43	0.141	5415.93	0.056			5416.4	0.1345	5416.37	0.8735	5416.16	1.1785	5416.06	2.8205	5416.13	3.581	5416.34	1.793	5411.47	0.1195	5415.87	2.9975	5415.87	2.6105					1083.27	1.894	1083.27	1.8905	5411.46	4.325
5421.43	0.141	5420.93	0.056			5421.4	0.1345	5421.38	0.877	5421.16	1.1785	5421.06	2.824	5421.14	3.5855	5421.34	1.7935	5416.47	0.1195	5420.87	3.001	5420.87	2.6165					1084.27	1.894	1084.27	1.8905	5416.45	4.325
5426.43	0.141	5425.93	0.056			5426.4	0.1345	5426.38	0.877	5426.16	1.182	5426.06	2.827	5426.14	3.59	5426.34	1.796	5421.46	0.1195	5425.87	3.0045	5425.87	2.6165					1085.27	1.894	1085.27	1.8905	5421.45	4.325
5431.44	0.141	5430.93	0.056			5431.4	0.1345	5431.38	0.877	5431.17	1.185	5431.06	2.83	5431.14	3.5945	5431.34	1.799	5426.46	0.1195	5430.87	3.008	5430.87	2.6245					1086.27	1.894	1086.27	1.894	5426.45	4.3315
5436.44	0.141	5435.93	0.056			5436.4	0.1345	5436.38	0.877	5436.17	1.185	5436.06	2.833	5436.14	3.599	5436.34	1.8015	5431.46	0.1195	5435.87	3.0135	5435.87	2.6245					1087.27	1.894	1087.27	1.9005	5431.44	4.363
5441.44	0.1425	5440.94	0.056			5441.41	0.1345	5441.38	0.881	5441.17	1.188	5441.06	2.8365	5441.14	3.605	5441.35	1.8035	5436.46	0.1195	5440.88	3.0165	5440.88	2.6315					1088.27	1.894	1088.27	1.9005	5436.44	4.363
5446.44	0.1425	5445.93	0.056			5446.41	0.1345	5446.38	0.881	5446.17	1.1895	5446.06	2.84	5446.14	3.61	5446.35	1.806	5441.45	0.1195	5445.88	3.02	5445.88	2.6315					1089.27	1.9005	1089.27	1.9005	5441.44	4.363
5451.44	0.1425	5450.94	0.056			5451.41	0.1345	5451.38	0.881	5451.17	1.192	5451.06	2.8425	5451.15	3.6135	5451.35	1.8075	5446.45	0.1195	5450.88	3.0235	5450.88	2.638					1090.27	1.9105	1090.28	1.9155	5446.43	4.363
5456.44	0.1425	5455.93	0.056			5456.41	0.1345	5456.38	0.881	5456.17	1.1945	5456.07	2.846	5456.14	3.62	5456.35	1.8105	5451.45	0.1195	5455.88	3.027	5455.88	2.638					1091.27	1.9105	1091.27	1.916	5451.43	4.364
5461.44	0.1425	5460.93	0.056			5461.41	0.1355	5461.38	0.8815	5461.17	1.197	5461.06	2.8485	5461.14	3.625	5461.35	1.8135	5456.44	0.1195	5460.88	3.03	5460.88	2.644					1092.27	1.9105	1092.27	1.916	5456.43	4.3755
5466.44	0.1425	5465.94	0.056			5466.41	0.1355	5466.39	0.886	5466.17	1.1995	5466.07	2.852	5466.14	3.631	5466.35	1.8155	5461.44	0.1195	5465.88	3.033	5465.88	2.6485					1093.27	1.9105	1093.27	1.916	5461.43	4.397
5471.44	0.1425	5470.94	0.056			5471.41	0.1355	5471.39	0.886	5471.17	1.2025	5471.07	2.8555	5471.15	3.6345	5471.35	1.8175	5466.44	0.1195	5470.88	3.0365	5470.88	2.6505					1094.27	1.9105	1094.27	1.916	5466.42	4.397
5476.45	0.1425	5475.94	0.056			5476.41	0.1355	5476.4	0.886	5476.17	1.2025	5476.07	2.8585	5476.15	3.6405	5476.35	1.82	5471.43	0.1195	5475.88	3.0395	5475.88	2.658					1095.27	1.9105	1095.28	1.916	5471.42	4.397
5481.45	0.1425	5480.94	0.056			5481.42	0.1355	5481.39	0.886	5481.18	1.205	5481.07	2.862	5481.15	3.645	5481.36	1.822	5476.43	0.1195	5480.88	3.043	5480.88	2.658					1096.27	1.9105	1096.27	1.916	5476.41	4.397
5486.45	0.144	5485.94	0.056			5486.42	0.1355	5486.4	0.886	5486.18	1.2075	5486.07	2.8645	5486.15	3.6485	5486.36	1.8245	5481.43	0.1195	5485.88	3.047	5485.88	2.6655					1097.27	1.9105	1097.27	1.9205	5481.41	4.402
5491.45	0.144	5490.94	0.056			5491.42	0.1355	5491.39	0.8905	5491.18	1.21	5491.07	2.868	5491.15	3.6525	5491.36	1.8275	5486.43	0.1195	5490.88	3.0495	5490.88	2.6655					1098.27	1.912	1098.27	1.923	5486.43	4.4295
5496.45	0.144	5495.94	0.056			5496.42	0.1355	5496.39	0.8905	5496.18	1.213	5496.07	2.871	5496.15	3.6585	5496.36	1.8295	5491.42	0.1195	5495.89	3.054	5495.88	2.6705					1099.29	1.9135	1099.27	1.923	5491.4	4.43
5501.45	0.144	5500.94	0.056			5501.42	0.1355	5501.39	0.8905	5501.18	1.2155	5501.07	2.8745	5501.15	3.6635	5501.36	1.831	5496.42	0.1195	5500.88	3.0575	5500.89	2.672					1100.28	1.924	1100.27	1.938	5496.4	4.43
5506.45	0.144	5505.94	0.056			5506.42	0.1355	5506.4	0.8905	5506.18	1.2165	5506.07	2.8775	5506.15	3.667	5506.36	1.8345	5501.41	0.1195	5505.88	3.061	5505.89	2.6775					1101.28	1.9285	1101.27	1.938	5501.4	4.43
5511.46	0.144	5510.94	0.056			5511.42	0.1365	5511.4	0.8905	5511.18	1.2195	5511.07	2.8805	5511.15	3.672	5511.36	1.8365	5506.41	0.1195	5510.88	3.066	5510.89	2.6795					1102.27	1.9285	1102.27	1.938	5506.4	4.432
5516.46	0.144	5515.94	0.056			5516.43	0.1365	5516.41	0.895	5516.18	1.2195	5516.08	2.8835	5516.15	3.677	5516.36	1.8385	5511.41	0.1195	5515.88	3.0695	5515.89	2.6825					1103.27	1.9285	1103.27	1.938	5511.4	4.4505
5521.46	0.144	5520.94	0.056			5521.43	0.1365	5521.4	0.895	5521.18	1.222	5521.09	2.887	5521.16	3.6815	5521.37	1.8405	5516.41	0.1195	5520.89	3.074	5520.89	2.6895					1104.27	1.9285	1104.27	1.938	5516.39	4.4645
5526.46	0.1455	5525.94	0.059			5526.43	0.1365	5526.4	0.895	5526.19	1.2245	5526.08	2.89	5526.16	3.687	5526.37	1.844	5521.4	0.1195	5525.89	3.0755	5525.89	2.6895					1105.27	1.9295	1105.28	1.938	5521.39	4.4645
5531.46	0.1455	5530.95	0.059			5531.43	0.1365	5531.41	0.895	5531.19	1.2275	5531.08	2.893	5531.16	3.692	5531.37	1.8465	5526.4	0.1195	5530.89	3.0785	5530.89	2.695					1106.27	1.9295	1106.27	1.953	5526.38	4.4645
5536.46	0.1455	5535.95	0.059			5536.43	0.1365	5536.4	0.895	5536.19	1.23	5536.08	2.896	5536.17	3.6995	5536.37	1.8475	5531.39	0.1195	5535.89	3.083	5535.9	2.7015					1107.28	1.948	1107.27	1.953	5531.38	4.466
5541.46	0.1455	5540.95	0.059			5541.43	0.1365	5541.4	0.899	5541.2	1.23	5541.08	2.8995	5541.16	3.7045	5541.37	1.85	5536.39	0.1195	5540.89	3.0855	5540.89	2.7015					1108.27	1.951	1108.27	1.953	5536.38	4.483
5546.46	0.1455	5545.95	0.059			5546.43	0.1365	5546.41	0.899	5546.19	1.232	5546.08	2.9025	5546.16	3.7095	5546.37	1.8525	5541.39	0.1195	5545.89	3.0885	5545.89	2.7075					1109.28	1.951	1109.27	1.953	5541.38	4.4965
5551.47	0.1455	5550.95	0.059			5551.43	0.1365	5551.41	0.899	5551.19	1.2345	5551.08	2.9055	5551.16	3.7115	5551.37	1.855	5546.38	0.1195	5550.89	3.0935	5550.89	2.7075					1110.28	1.951	1110.27	1.953	5546.37	4.4965
5556.47	0.1455	5555.95	0.059			5556.44	0.1365	5556.41	0.899	5556.19	1.2375	5556.08	2.909	5556.17	3.7175	5556.37	1.8575	5551.38	0.1195	5555.89	3.0975	5555.9	2.7145					1111.29	1.951	1111.27	1.953	5551.37	4.4965
5561.47	0.1455	5560.95	0.059			5561.44	0.137	5561.41	0.901	5561.19	1.24	5561.08	2.9125	5561.16	3.7215	5561.38	1.86	5556.38	0.1205	5560.9	3.1	5560.9	2.7145					1112.28	1.951	1112.27	1.9535	5556.36	4.497
5566.47	0.146	5565.95	0.059			5566.44	0.1385	5566.41	0.903	5566.19	1.2425	5566.08	2.915	5566.17	3.7285	5566.38	1.862	5561.37	0.1235	5565.89	3.1025	5565.9	2.721					1113.28	1.951	1113.27	1.96	5561.36	4.5055
5571.47	0.147	5570.95	0.059			5571.44	0.1385	5571.41	0.903	5571.19	1.2425	5571.08	2.9185	5571.17	3.732	5571.38	1.864	5566.37	0.1235	5570.89	3.107	5570.9	2.7235					1114.28	1.951	1114.27	1.96	5566.36	4.53
5576.47	0.147	5575.96	0.059			5576.44	0.1385	5576.41	0.903	5576.2	1.245	5576.09	2.922	5576.17	3.7365	5576.4	1.8655	5571.37	0.1235	5575.89	3.109	5575.9	2.728					1115.28	1.951	1115.27	1.962	5571.35	4.53
5581.47	0.147	5580.96	0.059			5581.44	0.1385	5581.42	0.903	5581.2	1.248	5581.09	2.925	5581.17	3.744	5581.38	1.869	5576.37	0.1235	5580.9	3.1125	5580.9	2.7335					1116.28	1.951	1116.27	1.975	5576.35	4.53
5586.47	0.147	5585.96	0.059			5586.44	0.1385	5586.42	0.908	5586.2	1.2505	5586.09	2.9285	5586.17	3.749	5586.38	1.871	5581.36	0.1235	5585.89	3.1165	5585.9	2.7355					1117.28	1.951	1117.27	1.975	5581.35	4.5305
5591.48	0.147	5590.96	0.059			5591.44	0.1385	5591.42	0.908	5591.2	1.2535	5591.09	2.931	5591.17	3.7535	5591.38	1.8745	5586.36	0.1235	5590.9	3.12	5590.9	2.739					1118.28	1.9525	1118.27	1.975	5586.34	4.538
5596.48	0.147	5595.96	0.059			5596.45	0.1385	5596.42	0.908	5596.2	1.2535	5596.09	2.9345	5596.17	3.757	5596.38	1.8765	5591.35	0.1235	5595.9	3.1245	5595.9	2.743					1119.28	1.954	1119.27	1.975	5591.34	4.5645
5601.48	0.147	5600.96	0.059			5601.45	0.1385	5601.42	0.908	5601.2	1.257	5601.09	2.938	5601.17	3.761	5601.39	1.8785	5596.35	0.1235	5600.9	3.1285	5600.9	2.7455					1120.28	1.9685	1120.28	1.975	5596.34	4.567
5606.49	0.147	5605.96	0.059			5606.45	0.1385	5606.42	0.908	5606.21	1.2595	5606.1	2.9405	5606.17	3.7685	5606.39	1.8815	5601.35	0.1235	5605.9	3.132	5605.9	2.7525					1121.28	1.9685	1121.28	1.975	5601.33	4.567
5611.48	0.148	5610.96	0.059			5611.45	0.1385	5611.43	0.9105	5611.2	1.26	5611.09	2.944	5611.17	3.773	5611.39	1.8835	5606.35	0.1235	5610.9	3.135	5610.91	2.7525					1122.28	1.9685	1122.28	1.9925	5606.33	4.567
5616.48	0.148	5615.96	0.059			5616.46	0.1385	5616.42	0.912	5616.2	1.263	5616.09	2.947	5616.18	3.7765	5616.39	1.885	5611.35	0.1235	5615.9	3.1385	5615.91	2.7575					1123.28	1.9685	1123.28	1.9925	5611.33	4.567
5621.48	0.148	5620.96	0.059			5621.45	0.1385	5621.42	0.912	5621.21	1.2655	5621.1	2.9505	5621.18	3.782	5621.39	1.8875	5616.34	0.1235	5620.9	3.1415	5620.91	2.759					1124.28	1.9685	1124.28	1.9925	5616.32	4.5745
5626.49	0.148	5625.96	0.059			5626.45	0.1385	5626.43	0.912	5626.21	1.268	5626.1	2.954	5626.18	3.788	5626.4	1.8895	5621.33	0.1235	5625.9	3.1445	5625.91	2.7665					1125.28	1.9685	1125.28	1.9925	5621.33	4.601
5631.49	0.149	5630.96	0.059			5631.45	0.1385	5631.43	0.913	5631.21	1.2705	5631.09	2.957	5631.18	3.793	5631.39	1.8925	5626.33	0.1235	5630.9	3.1475	5630.91	2.7685					1126.28	1.9835	1126.28	1.9925	5626.32	4.601
5636.49	0.1495	5635.96	0.059			5636.46	0.1385	5636.43	0.9165	5636.21	1.273	5636.1	2.96	5636.19	3.798	5636.39	1.896	5631.33	0.1235	5635.9	3.1515	5635.91	2.77					1127.28	1.9865	1127.29	1.9925	5631.31	4.601
5641.51	0.1495	5640.97	0.059			5641.46	0.1385	5641.43	0.9165	5641.21	1.273	5641.1	2.963	5641.18	3.803	5641.4	1.897	5636.33	0.1235	5640.9	3.1545	5640.91	2.776					1128.28	1.9865	1128.28	1.9925	5636.31	4.601
5646.49	0.1495	5645.97	0.059			5646.46	0.1385	5646.43	0.9165	5646.21	1.276	5646.1	2.9665	5646.18	3.808	5646.4	1.8995	5641.32	0.1235	5645.9	3.1575	5645.91	2.7775					1129.28	1.9865	1129.28	1.996	5641.31	4.6025
5651.49	0.1495	5650.97	0.059			5651.46	0.1385	5651.43	0.9165	5651.21	1.2785	5651.1	2.97	5651.18	3.813	5651.41	1.9015	5646.32	0.1235	5650.91	3.1625	5650.91	2.784					1130.28	1.9865	1130.28	2.003	5646.3	4.6245
5656.49	0.1495	5655.97	0.059			5656.46	0.1385	5656.43	0.9175	5656.21	1.2815	5656.11	2.973	5656.18	3.819	5656.4	1.9045	5651.31	0.1235	5655.9	3.166	5655.92	2.784					1131.28	1.9865	1131.28	2.003	5651.3	4.635
5661.49	0.1495	5660.98	0.059			5661.46	0.1385	5661.44	0.9205	5661.21	1.2815	5661.1	2.9765	5661.19	3.8225	5661.4	1.907	5656.31	0.1235	5660.91	3.17	5660.91	2.7905					1132.28	1.9865	1132.28	2.003	5656.3	4.635
5666.5	0.1495	5665.97	0.059			5666.46	0.1385	5666.44	0.9205	5666.22	1.284	5666.1	2.9795	5666.19	3.8275	5666.4	1.909	5661.31	0.1235	5665.91	3.1735	5665.91	2.794					1133.28	1.9865	1133.28	2.0175	5661.29	4.635
5671.5	0.1495	5670.98	0.059			5671.46	0.1385	5671.44	0.9205	5671.22	1.2865	5671.1	2.9825	5671.19	3.831	5671.4	1.912	5666.3	0.1235	5670.92	3.177	5670.92	2.7965					1134.28	1.9865	1134.28	2.02	5666.29	4.635
5676.5	0.1515	5675.97	0.059			5676.47	0.1385	5676.44	0.9205	5676.22	1.289	5676.1	2.986	5676.19	3.8365	5676.4	1.914	5671.3	0.1235	5675.91	3.181	5675.92	2.804					1135.29	2.0025	1135.28	2.02	5671.29	4.644
5681.5	0.1515	5680.98	0.059			5681.47	0.139	5681.44	0.9245	5681.22	1.2915	5681.1	2.989	5681.19	3.843	5681.4	1.917	5676.3	0.1235	5680.91	3.184	5680.92	2.804					1136.28	2.0025	1136.28	2.02	5676.28	4.6705
5686.5	0.1515	5685.97	0.059			5686.47	0.1395	5686.44	0.9245	5686.22	1.294	5686.1	2.9925	5686.2	3.848	5686.41	1.919	5681.29	0.1235	5685.92	3.1875	5685.92	2.812					1137.28	2.0025	1137.28	2.02	5681.28	4.6705
5691.5	0.1515	5690.98	0.059			5691.47	0.1395	5691.44	0.9245	5691.22	1.2965	5691.11	2.995	5691.19	3.8535	5691.41	1.9215	5686.29	0.1235	5690.91	3.1905	5690.92	2.812					1138.28	2.0025	1138.28	2.02	5686.28	4.6705
5696.5	0.1515	5695.98	0.059			5696.47	0.1395	5696.44	0.9245	5696.23	1.299	5696.11	2.9985	5696.2	3.857	5696.41	1.9245	5691.29	0.1235	5695.91	3.1935	5695.92	2.819					1139.28	2.0025	1139.28	2.02	5691.27	4.6705
5701.51	0.1515	5700.98	0.059			5701.47	0.1395	5701.45	0.9285	5701.22	1.3015	5701.11	3.002	5701.19	3.863	5701.41	1.9275	5696.29	0.1235	5700.91	3.197	5700.92	2.819					1140.28	2.0025	1140.28	2.021	5696.27	4.6715
5706.51	0.1515	5705.98	0.059			5706.47	0.1395	5706.45	0.9285	5706.22	1.304	5706.11	3.005	5706.19	3.8675	5706.42	1.9285	5701.28	0.1235	5705.91	3.2005	5705.92	2.827					1141.28	2.0025	1141.28	2.027	5701.27	4.685
5711.51	0.1515	5710.98	0.059			5711.47	0.141	5711.46	0.9285	5711.23	1.305	5711.11	3.0085	5711.2	3.8715	5711.41	1.932	5706.28	0.1235	5710.91	3.204	5710.92	2.827					1142.28	2.0025	1142.28	2.027	5706.26	4.704
5716.51	0.1515	5715.98	0.059			5716.49	0.141	5716.45	0.9285	5716.23	1.307	5716.11	3.012	5716.2	3.877	5716.41	1.9345	5711.28	0.1235	5715.91	3.208	5715.92	2.834					1143.28	2.0035	1143.28	2.032	5711.26	4.704
5721.51	0.1515	5720.98	0.059			5721.48	0.141	5721.45	0.9305	5721.23	1.31	5721.11	3.0145	5721.2	3.8815	5721.42	1.9365	5716.27	0.1235	5720.91	3.2115	5720.92	2.834					1144.28	2.005	1144.28	2.04	5716.26	4.704
5726.51	0.1515	5725.98	0.059			5726.48	0.141	5726.45	0.9335	5726.23	1.3125	5726.12	3.018	5726.21	3.8895	5726.42	1.9395	5721.27	0.1235	5725.92	3.215	5725.92	2.841					1145.28	2.0175	1145.28	2.04	5721.25	4.704
5731.52	0.1515	5730.98	0.059			5731.48	0.141	5731.45	0.9335	5731.23	1.3155	5731.11	3.021	5731.2	3.8935	5731.42	1.9415	5726.27	0.1235	5730.92	3.2185	5730.92	2.841					1146.28	2.0175	1146.28	2.04	5726.25	4.7085
[truncated: 7,881 more rows]

## Sheet: Figure 6.
S3 Table
Aragonite precipitation rates (umol/m2/h)
	Artificial seawater					Natural seawater
[truncated: 32 more rows]

## Sheet: Figure 7.
S4 Table
[truncated: 16 more rows]

## Sheet: Figure 8a
S5 Table
[truncated: 9 more rows]

## Sheet: Figure 8b,c
S6 Table
[truncated: 23 more rows]

## Sheet: Sample Raman spectra
S7 Table
[truncated: 1,019 more rows]
